# Supplementary material for: Identification of Disease-Specific Hub Biomarkers and Immune Infiltration in Osteoarthritis and Rheumatoid Arthritis Synovial Tissues by Bioinformatics Analysis
Source: Dis Markers. 2021 May 17;2021:9911184. doi: 10.1155/2021/9911184 (PMC8152926; doi:10.1155/2021/9911184)
Supplement: Supplementary 1 — S1 (Supplementary Material 1): datasets of GSE55235, GSE55457, GSE55584, and GSE12021 downloaded from GEO. [file 9911184.f1.zip]

Archive with 4 entries (4 files):
- S1 GSE12021_series_matrix.txt
- S1 GSE55235_series_matrix.txt
- S1 GSE55457_series_matrix.txt
- S1 GSE55584_series_matrix.txt
