# Supplementary material for: Identification of Disease-Specific Hub Biomarkers and Immune Infiltration in Osteoarthritis and Rheumatoid Arthritis Synovial Tissues by Bioinformatics Analysis
Source: Dis Markers. 2021 May 17;2021:9911184. doi: 10.1155/2021/9911184 (PMC8152926; doi:10.1155/2021/9911184)
Supplement: Supplementary 1 — S1 (Supplementary Material 1): datasets of GSE55235, GSE55457, GSE55584, and GSE12021 downloaded from GEO. [file 9911184.f1.zip › S1 GSE55584_series_matrix.txt]

!Series_title	"Identification of rheumatoid arthritis and osteoarthritis patients by transcriptome-based rule set generation [Leipzig]"
!Series_geo_accession	"GSE55584"
!Series_status	"Public on Mar 05 2014"
!Series_submission_date	"Mar 05 2014"
!Series_last_update_date	"Aug 10 2018"
!Series_pubmed_id	"24690414"
!Series_summary	"Discrimination of rheumatoid arthritis (RA) patients from patients with other inflammatory/degenerative joint diseases or healthy individuals purely on the basis of genes differentially expressed in high-throughput data has proven very difficult. Thus, the present study sought to achieve such discrimination by employing a novel unbiased approach using rule-based classifiers.  Three multi-center genome-wide transcriptomic data sets (Affymetrix HG- U133 A/B) from a total of 79 individuals, including 20 healthy controls (control group - CG), as well as 26 osteoarthritis (OA) and 33 RA patients, were used to infer rule- based classifiers to discriminate the disease groups. The rules were ranked with respect to Kiendl’s statistical relevance index, and the resulting rule set was optimized by pruning. The rule sets were inferred separately from data of one of three centers and applied to the two remaining centers for validation. All rules from the optimized rule sets of all centers were used to analyze their biological relevance applying the software Pathway Studio.  The optimized rule sets for the three centers contained a total of 29, 20, and 8 rules (including 10, 8, and 4 rules for ‘RA’), respectively. The mean sensitivity for the prediction of RA based on six center-to-center tests was 96% (range 90% to 100%), that for OA 86% (range 40% to 100%). The mean specificity for RA prediction was 94% (range 80% to 100%), that for OA 96% (range 83.3% to 100%). The average overall accuracy of the three different rule-based classifiers was 91% (range 80% to 100%). Unbiased analyses by Pathway Studio of the gene sets obtained by discrimination of RA from OA and CG with rule-based classifiers resulted in the identification of the pathogenetically and/or therapeutically relevant interferon-gamma and GM-CSF pathways.  First-time application of rule-based classifiers for the discrimination of RA resulted in high performance, with means for all assessment parameters close to or higher than 90%. In addition, this unbiased, new approach resulted in the identification not only of pathways known to be critical to RA, but also of novel molecules such as serine/threonine kinase 10."
!Series_overall_design	"Three multi-center genome-wide transcriptomic data sets (Affymetrix HG- U133 A/B) from a total of 79 individuals, including 20 healthy controls (control group - CG), as well as 26 osteoarthritis (OA) and 33 RA patients, were used to infer rule- based classifiers to discriminate the disease groups. The rules were ranked with respect to Kiendl’s statistical relevance index, and the resulting rule set was optimized by pruning. The rule sets were inferred separately from data of one of three centers and applied to the two remaining centers for validation. All rules from the optimized rule sets of all centers were used to analyze their biological relevance applying the software Pathway Studio."
!Series_type	"Expression profiling by array"
!Series_contributor	"Dirk,,Woetzel"
!Series_contributor	"Rene,,Huber"
!Series_contributor	"Peter,,Kupfer"
!Series_contributor	"Dirk,,Pohlers"
!Series_contributor	"Michael,,Pfaff"
!Series_contributor	"Dominik,,Driesch"
!Series_contributor	"Thomas,,Haeupl"
!Series_contributor	"Dirk,,Koczan"
!Series_contributor	"Peter,,Stiehl"
!Series_contributor	"Reinhard,,Guthke"
!Series_contributor	"Raimund,W,Kinne"
!Series_sample_id	"GSM1339618 GSM1339619 GSM1339620 GSM1339621 GSM1339622 GSM1339623 GSM1339624 GSM1339625 GSM1339626 GSM1339627 GSM1339628 GSM1339629 GSM1339630 GSM1339631 GSM1339632 GSM1339633 "
!Series_contact_name	"Peter,,Stiehl"
!Series_contact_email	"stiepet@t-online.de"
!Series_contact_department	"Institute of Pathology"
!Series_contact_institute	"University of Leipzig"
!Series_contact_address	"Liebigstr. 24"
!Series_contact_city	"Leipzig"
!Series_contact_zip/postal_code	"04103"
!Series_contact_country	"Germany"
!Series_supplementary_file	"ftp://ftp.ncbi.nlm.nih.gov/geo/series/GSE55nnn/GSE55584/suppl/GSE55584_RAW.tar"
!Series_platform_id	"GPL96"
!Series_platform_taxid	"9606"
!Series_sample_taxid	"9606"
!Series_relation	"Affiliated with: GSE55235"
!Series_relation	"BioProject: https://www.ncbi.nlm.nih.gov/bioproject/PRJNA240148"

!Sample_title	"Rheumatoid arthritis, synovial membrane patient K36 (U133A)"	"Rheumatoid arthritis, synovial membrane patient K49 (U133A)"	"Rheumatoid arthritis, synovial membrane patient R39 (U133A)"	"Rheumatoid arthritis, synovial membrane patient R29 (U133A)"	"Rheumatoid arthritis, synovial membrane patient R51 (U133A)"	"Rheumatoid arthritis, synovial membrane patient R32 (U133A)"	"Rheumatoid arthritis, synovial membrane patient R46 (U133A)"	"Rheumatoid arthritis, synovial membrane patient R57 (U133A)"	"Rheumatoid arthritis, synovial membrane patient R58 (U133A)"	"Rheumatoid arthritis, synovial membrane patient R60 (U133A)"	"Osteoarthritis, synovial membrane patient R41 (U133A)"	"Osteoarthritis, synovial membrane patient R52 (U133A)"	"Osteoarthritis, synovial membrane patient R53 (U133A)"	"Osteoarthritis, synovial membrane patient R54 (U133A)"	"Osteoarthritis, synovial membrane patient R61 (U133A)"	"Osteoarthritis, synovial membrane patient R64 (U133A)"
!Sample_geo_accession	"GSM1339618"	"GSM1339619"	"GSM1339620"	"GSM1339621"	"GSM1339622"	"GSM1339623"	"GSM1339624"	"GSM1339625"	"GSM1339626"	"GSM1339627"	"GSM1339628"	"GSM1339629"	"GSM1339630"	"GSM1339631"	"GSM1339632"	"GSM1339633"
!Sample_status	"Public on Mar 05 2014"	"Public on Mar 05 2014"	"Public on Mar 05 2014"	"Public on Mar 05 2014"	"Public on Mar 05 2014"	"Public on Mar 05 2014"	"Public on Mar 05 2014"	"Public on Mar 05 2014"	"Public on Mar 05 2014"	"Public on Mar 05 2014"	"Public on Mar 05 2014"	"Public on Mar 05 2014"	"Public on Mar 05 2014"	"Public on Mar 05 2014"	"Public on Mar 05 2014"	"Public on Mar 05 2014"
!Sample_submission_date	"Mar 05 2014"	"Mar 05 2014"	"Mar 05 2014"	"Mar 05 2014"	"Mar 05 2014"	"Mar 05 2014"	"Mar 05 2014"	"Mar 05 2014"	"Mar 05 2014"	"Mar 05 2014"	"Mar 05 2014"	"Mar 05 2014"	"Mar 05 2014"	"Mar 05 2014"	"Mar 05 2014"	"Mar 05 2014"
!Sample_last_update_date	"Mar 05 2014"	"Mar 05 2014"	"Mar 05 2014"	"Mar 05 2014"	"Mar 05 2014"	"Mar 05 2014"	"Mar 05 2014"	"Mar 05 2014"	"Mar 05 2014"	"Mar 05 2014"	"Mar 05 2014"	"Mar 05 2014"	"Mar 05 2014"	"Mar 05 2014"	"Mar 05 2014"	"Mar 05 2014"
!Sample_type	"RNA"	"RNA"	"RNA"	"RNA"	"RNA"	"RNA"	"RNA"	"RNA"	"RNA"	"RNA"	"RNA"	"RNA"	"RNA"	"RNA"	"RNA"	"RNA"
!Sample_channel_count	"1"	"1"	"1"	"1"	"1"	"1"	"1"	"1"	"1"	"1"	"1"	"1"	"1"	"1"	"1"	"1"
!Sample_source_name_ch1	"synovial membrane patient K36 (rheumatoid arthritis)"	"synovial membrane patient K49 (rheumatoid arthritis)"	"synovial membrane patient R39 (rheumatoid arthritis)"	"synovial membrane patient R29 (rheumatoid arthritis)"	"synovial membrane patient R51 (rheumatoid arthritis)"	"synovial membrane patient R32 (rheumatoid arthritis)"	"synovial membrane patient R46 (rheumatoid arthritis)"	"synovial membrane patient R57 (rheumatoid arthritis)"	"synovial membrane patient R58 (rheumatoid arthritis)"	"synovial membrane patient R60 (rheumatoid arthritis)"	"synovial membrane patient R41 (osteoarthritis)"	"synovial membrane patient R52 (osteoarthritis)"	"synovial membrane patient R53 (osteoarthritis)"	"synovial membrane patient R54 (osteoarthritis)"	"synovial membrane patient R61 (osteoarthritis)"	"synovial membrane patient R64 (osteoarthritis)"
!Sample_organism_ch1	"Homo sapiens"	"Homo sapiens"	"Homo sapiens"	"Homo sapiens"	"Homo sapiens"	"Homo sapiens"	"Homo sapiens"	"Homo sapiens"	"Homo sapiens"	"Homo sapiens"	"Homo sapiens"	"Homo sapiens"	"Homo sapiens"	"Homo sapiens"	"Homo sapiens"	"Homo sapiens"
!Sample_characteristics_ch1	"gender: male"	"gender: female"	"gender: female"	"gender: male"	"gender: female"	"gender: female"	"gender: male"	"gender: female"	"gender: female"	"gender: female"	"gender: female"	"gender: female"	"gender: female"	"gender: female"	"gender: female"	"gender: female"
!Sample_characteristics_ch1	"age: 52"	"age: 59"	"age: 46"	"age: 39"	"age: 49"	"age: 56"	"age: 46"	"age: 35"	"age: 52"	"age: 63"	"age: 71"	"age: 71"	"age: 85"	"age: 77"	"age: 59"	"age: 76"
!Sample_characteristics_ch1	"clinical status: rheumatoid arthritis"	"clinical status: rheumatoid arthritis"	"clinical status: rheumatoid arthritis"	"clinical status: rheumatoid arthritis"	"clinical status: rheumatoid arthritis"	"clinical status: rheumatoid arthritis"	"clinical status: rheumatoid arthritis"	"clinical status: rheumatoid arthritis"	"clinical status: rheumatoid arthritis"	"clinical status: rheumatoid arthritis"	"clinical status: osteoarthritis"	"clinical status: osteoarthritis"	"clinical status: osteoarthritis"	"clinical status: osteoarthritis"	"clinical status: osteoarthritis"	"clinical status: osteoarthritis"
!Sample_treatment_protocol_ch1	"NSAID, Gold"	"NSAID, MTX, Prednis."	"MTX"	"NSAID, Azulfidine, Prednis."	"NSAID, Tilidin (Opiat)"	"Prednis."	"MTX"	"Cyclosporin, MTX, Prednis."	"NSAID, Quensyl (Hydrochloroquin)"	"NSAID, MTX"	"None"	"None"	"NSAID"	"NSAID"	"None"	"NSAID"
!Sample_molecule_ch1	"total RNA"	"total RNA"	"total RNA"	"total RNA"	"total RNA"	"total RNA"	"total RNA"	"total RNA"	"total RNA"	"total RNA"	"total RNA"	"total RNA"	"total RNA"	"total RNA"	"total RNA"	"total RNA"
!Sample_extract_protocol_ch1	"according RNeasy Kit, Qiagen"	"according RNeasy Kit, Qiagen"	"according RNeasy Kit, Qiagen"	"according RNeasy Kit, Qiagen"	"according RNeasy Kit, Qiagen"	"according RNeasy Kit, Qiagen"	"according RNeasy Kit, Qiagen"	"according RNeasy Kit, Qiagen"	"according RNeasy Kit, Qiagen"	"according RNeasy Kit, Qiagen"	"according RNeasy Kit, Qiagen"	"according RNeasy Kit, Qiagen"	"according RNeasy Kit, Qiagen"	"according RNeasy Kit, Qiagen"	"according RNeasy Kit, Qiagen"	"according RNeasy Kit, Qiagen"
!Sample_label_ch1	"biotin"	"biotin"	"biotin"	"biotin"	"biotin"	"biotin"	"biotin"	"biotin"	"biotin"	"biotin"	"biotin"	"biotin"	"biotin"	"biotin"	"biotin"	"biotin"
!Sample_label_protocol_ch1	"according to supplier instructions, Affymetrix"	"according to supplier instructions, Affymetrix"	"according to supplier instructions, Affymetrix"	"according to supplier instructions, Affymetrix"	"according to supplier instructions, Affymetrix"	"according to supplier instructions, Affymetrix"	"according to supplier instructions, Affymetrix"	"according to supplier instructions, Affymetrix"	"according to supplier instructions, Affymetrix"	"according to supplier instructions, Affymetrix"	"according to supplier instructions, Affymetrix"	"according to supplier instructions, Affymetrix"	"according to supplier instructions, Affymetrix"	"according to supplier instructions, Affymetrix"	"according to supplier instructions, Affymetrix"	"according to supplier instructions, Affymetrix"
!Sample_taxid_ch1	"9606"	"9606"	"9606"	"9606"	"9606"	"9606"	"9606"	"9606"	"9606"	"9606"	"9606"	"9606"	"9606"	"9606"	"9606"	"9606"
!Sample_hyb_protocol	"according to supplier instructions, Affymetrix"	"according to supplier instructions, Affymetrix"	"according to supplier instructions, Affymetrix"	"according to supplier instructions, Affymetrix"	"according to supplier instructions, Affymetrix"	"according to supplier instructions, Affymetrix"	"according to supplier instructions, Affymetrix"	"according to supplier instructions, Affymetrix"	"according to supplier instructions, Affymetrix"	"according to supplier instructions, Affymetrix"	"according to supplier instructions, Affymetrix"	"according to supplier instructions, Affymetrix"	"according to supplier instructions, Affymetrix"	"according to supplier instructions, Affymetrix"	"according to supplier instructions, Affymetrix"	"according to supplier instructions, Affymetrix"
!Sample_scan_protocol	"by laser scanning (Hewlett Packard gene scanner)"	"by laser scanning (Hewlett Packard gene scanner)"	"by laser scanning (Hewlett Packard gene scanner)"	"by laser scanning (Hewlett Packard gene scanner)"	"by laser scanning (Hewlett Packard gene scanner)"	"by laser scanning (Hewlett Packard gene scanner)"	"by laser scanning (Hewlett Packard gene scanner)"	"by laser scanning (Hewlett Packard gene scanner)"	"by laser scanning (Hewlett Packard gene scanner)"	"by laser scanning (Hewlett Packard gene scanner)"	"by laser scanning (Hewlett Packard gene scanner)"	"by laser scanning (Hewlett Packard gene scanner)"	"by laser scanning (Hewlett Packard gene scanner)"	"by laser scanning (Hewlett Packard gene scanner)"	"by laser scanning (Hewlett Packard gene scanner)"	"by laser scanning (Hewlett Packard gene scanner)"
!Sample_description	"see publication for details"	"see publication for details"	"see publication for details"	"see publication for details"	"see publication for details"	"see publication for details"	"see publication for details"	"see publication for details"	"see publication for details"	"see publication for details"	"see publication for details"	"see publication for details"	"see publication for details"	"see publication for details"	"see publication for details"	"see publication for details"
!Sample_description	"K36"	"K49"	"R39"	"R29"	"R51"	"R32"	"R46"	"R57"	"R58"	"R60"	"R41"	"R52"	"R53"	"R54"	"R61"	"R64"
!Sample_data_processing	"background corrected signal intensities were determined using the MAS 5.0 software (Affymetrix)"	"background corrected signal intensities were determined using the MAS 5.0 software (Affymetrix)"	"background corrected signal intensities were determined using the MAS 5.0 software (Affymetrix)"	"background corrected signal intensities were determined using the MAS 5.0 software (Affymetrix)"	"background corrected signal intensities were determined using the MAS 5.0 software (Affymetrix)"	"background corrected signal intensities were determined using the MAS 5.0 software (Affymetrix)"	"background corrected signal intensities were determined using the MAS 5.0 software (Affymetrix)"	"background corrected signal intensities were determined using the MAS 5.0 software (Affymetrix)"	"background corrected signal intensities were determined using the MAS 5.0 software (Affymetrix)"	"background corrected signal intensities were determined using the MAS 5.0 software (Affymetrix)"	"background corrected signal intensities were determined using the MAS 5.0 software (Affymetrix)"	"background corrected signal intensities were determined using the MAS 5.0 software (Affymetrix)"	"background corrected signal intensities were determined using the MAS 5.0 software (Affymetrix)"	"background corrected signal intensities were determined using the MAS 5.0 software (Affymetrix)"	"background corrected signal intensities were determined using the MAS 5.0 software (Affymetrix)"	"background corrected signal intensities were determined using the MAS 5.0 software (Affymetrix)"
!Sample_data_processing	"MAS5.0 signal intensity, ABS_CALL: presence/absence call, DETECTION P-VALUE: significance of 0-hypothesis (not expressed)"	"MAS5.0 signal intensity, ABS_CALL: presence/absence call, DETECTION P-VALUE: significance of 0-hypothesis (not expressed)"	"MAS5.0 signal intensity, ABS_CALL: presence/absence call, DETECTION P-VALUE: significance of 0-hypothesis (not expressed)"	"MAS5.0 signal intensity, ABS_CALL: presence/absence call, DETECTION P-VALUE: significance of 0-hypothesis (not expressed)"	"MAS5.0 signal intensity, ABS_CALL: presence/absence call, DETECTION P-VALUE: significance of 0-hypothesis (not expressed)"	"MAS5.0 signal intensity, ABS_CALL: presence/absence call, DETECTION P-VALUE: significance of 0-hypothesis (not expressed)"	"MAS5.0 signal intensity, ABS_CALL: presence/absence call, DETECTION P-VALUE: significance of 0-hypothesis (not expressed)"	"MAS5.0 signal intensity, ABS_CALL: presence/absence call, DETECTION P-VALUE: significance of 0-hypothesis (not expressed)"	"MAS5.0 signal intensity, ABS_CALL: presence/absence call, DETECTION P-VALUE: significance of 0-hypothesis (not expressed)"	"MAS5.0 signal intensity, ABS_CALL: presence/absence call, DETECTION P-VALUE: significance of 0-hypothesis (not expressed)"	"MAS5.0 signal intensity, ABS_CALL: presence/absence call, DETECTION P-VALUE: significance of 0-hypothesis (not expressed)"	"MAS5.0 signal intensity, ABS_CALL: presence/absence call, DETECTION P-VALUE: significance of 0-hypothesis (not expressed)"	"MAS5.0 signal intensity, ABS_CALL: presence/absence call, DETECTION P-VALUE: significance of 0-hypothesis (not expressed)"	"MAS5.0 signal intensity, ABS_CALL: presence/absence call, DETECTION P-VALUE: significance of 0-hypothesis (not expressed)"	"MAS5.0 signal intensity, ABS_CALL: presence/absence call, DETECTION P-VALUE: significance of 0-hypothesis (not expressed)"	"MAS5.0 signal intensity, ABS_CALL: presence/absence call, DETECTION P-VALUE: significance of 0-hypothesis (not expressed)"
!Sample_platform_id	"GPL96"	"GPL96"	"GPL96"	"GPL96"	"GPL96"	"GPL96"	"GPL96"	"GPL96"	"GPL96"	"GPL96"	"GPL96"	"GPL96"	"GPL96"	"GPL96"	"GPL96"	"GPL96"
!Sample_contact_name	"Peter,,Stiehl"	"Peter,,Stiehl"	"Peter,,Stiehl"	"Peter,,Stiehl"	"Peter,,Stiehl"	"Peter,,Stiehl"	"Peter,,Stiehl"	"Peter,,Stiehl"	"Peter,,Stiehl"	"Peter,,Stiehl"	"Peter,,Stiehl"	"Peter,,Stiehl"	"Peter,,Stiehl"	"Peter,,Stiehl"	"Peter,,Stiehl"	"Peter,,Stiehl"
!Sample_contact_email	"stiepet@t-online.de"	"stiepet@t-online.de"	"stiepet@t-online.de"	"stiepet@t-online.de"	"stiepet@t-online.de"	"stiepet@t-online.de"	"stiepet@t-online.de"	"stiepet@t-online.de"	"stiepet@t-online.de"	"stiepet@t-online.de"	"stiepet@t-online.de"	"stiepet@t-online.de"	"stiepet@t-online.de"	"stiepet@t-online.de"	"stiepet@t-online.de"	"stiepet@t-online.de"
!Sample_contact_department	"Institute of Pathology"	"Institute of Pathology"	"Institute of Pathology"	"Institute of Pathology"	"Institute of Pathology"	"Institute of Pathology"	"Institute of Pathology"	"Institute of Pathology"	"Institute of Pathology"	"Institute of Pathology"	"Institute of Pathology"	"Institute of Pathology"	"Institute of Pathology"	"Institute of Pathology"	"Institute of Pathology"	"Institute of Pathology"
!Sample_contact_institute	"University of Leipzig"	"University of Leipzig"	"University of Leipzig"	"University of Leipzig"	"University of Leipzig"	"University of Leipzig"	"University of Leipzig"	"University of Leipzig"	"University of Leipzig"	"University of Leipzig"	"University of Leipzig"	"University of Leipzig"	"University of Leipzig"	"University of Leipzig"	"University of Leipzig"	"University of Leipzig"
!Sample_contact_address	"Liebigstr. 24"	"Liebigstr. 24"	"Liebigstr. 24"	"Liebigstr. 24"	"Liebigstr. 24"	"Liebigstr. 24"	"Liebigstr. 24"	"Liebigstr. 24"	"Liebigstr. 24"	"Liebigstr. 24"	"Liebigstr. 24"	"Liebigstr. 24"	"Liebigstr. 24"	"Liebigstr. 24"	"Liebigstr. 24"	"Liebigstr. 24"
!Sample_contact_city	"Leipzig"	"Leipzig"	"Leipzig"	"Leipzig"	"Leipzig"	"Leipzig"	"Leipzig"	"Leipzig"	"Leipzig"	"Leipzig"	"Leipzig"	"Leipzig"	"Leipzig"	"Leipzig"	"Leipzig"	"Leipzig"
!Sample_contact_zip/postal_code	"04103"	"04103"	"04103"	"04103"	"04103"	"04103"	"04103"	"04103"	"04103"	"04103"	"04103"	"04103"	"04103"	"04103"	"04103"	"04103"
!Sample_contact_country	"Germany"	"Germany"	"Germany"	"Germany"	"Germany"	"Germany"	"Germany"	"Germany"	"Germany"	"Germany"	"Germany"	"Germany"	"Germany"	"Germany"	"Germany"	"Germany"
!Sample_supplementary_file	"ftp://ftp.ncbi.nlm.nih.gov/geo/samples/GSM1339nnn/GSM1339618/suppl/GSM1339618_SynM-K36.CEL.gz"	"ftp://ftp.ncbi.nlm.nih.gov/geo/samples/GSM1339nnn/GSM1339619/suppl/GSM1339619_SynM-K49.CEL.gz"	"ftp://ftp.ncbi.nlm.nih.gov/geo/samples/GSM1339nnn/GSM1339620/suppl/GSM1339620_SynM-R39.CEL.gz"	"ftp://ftp.ncbi.nlm.nih.gov/geo/samples/GSM1339nnn/GSM1339621/suppl/GSM1339621_SynM-R29.CEL.gz"	"ftp://ftp.ncbi.nlm.nih.gov/geo/samples/GSM1339nnn/GSM1339622/suppl/GSM1339622_SynM-R51.CEL.gz"	"ftp://ftp.ncbi.nlm.nih.gov/geo/samples/GSM1339nnn/GSM1339623/suppl/GSM1339623_SynM-R32.CEL.gz"	"ftp://ftp.ncbi.nlm.nih.gov/geo/samples/GSM1339nnn/GSM1339624/suppl/GSM1339624_SynM-R46.CEL.gz"	"ftp://ftp.ncbi.nlm.nih.gov/geo/samples/GSM1339nnn/GSM1339625/suppl/GSM1339625_SynM-R57.CEL.gz"	"ftp://ftp.ncbi.nlm.nih.gov/geo/samples/GSM1339nnn/GSM1339626/suppl/GSM1339626_SynM-R58.CEL.gz"	"ftp://ftp.ncbi.nlm.nih.gov/geo/samples/GSM1339nnn/GSM1339627/suppl/GSM1339627_SynM-R60.CEL.gz"	"ftp://ftp.ncbi.nlm.nih.gov/geo/samples/GSM1339nnn/GSM1339628/suppl/GSM1339628_SynM-R41.CEL.gz"	"ftp://ftp.ncbi.nlm.nih.gov/geo/samples/GSM1339nnn/GSM1339629/suppl/GSM1339629_SynM-R52.CEL.gz"	"ftp://ftp.ncbi.nlm.nih.gov/geo/samples/GSM1339nnn/GSM1339630/suppl/GSM1339630_SynM-R53.CEL.gz"	"ftp://ftp.ncbi.nlm.nih.gov/geo/samples/GSM1339nnn/GSM1339631/suppl/GSM1339631_SynM-R54.CEL.gz"	"ftp://ftp.ncbi.nlm.nih.gov/geo/samples/GSM1339nnn/GSM1339632/suppl/GSM1339632_SynM-R61.CEL.gz"	"ftp://ftp.ncbi.nlm.nih.gov/geo/samples/GSM1339nnn/GSM1339633/suppl/GSM1339633_SynM-R64.CEL.gz"
!Sample_data_row_count	"22283"	"22283"	"22283"	"22283"	"22283"	"22283"	"22283"	"22283"	"22283"	"22283"	"22283"	"22283"	"22283"	"22283"	"22283"	"22283"
!series_matrix_table_begin
"ID_REF"	"GSM1339618"	"GSM1339619"	"GSM1339620"	"GSM1339621"	"GSM1339622"	"GSM1339623"	"GSM1339624"	"GSM1339625"	"GSM1339626"	"GSM1339627"	"GSM1339628"	"GSM1339629"	"GSM1339630"	"GSM1339631"	"GSM1339632"	"GSM1339633"
"1007_s_at"	643.1	647.4	658.5	561.7	482.8	554.7	542.8	442.5	434.6	389.9	488.1	532.3	620.3	388.7	642.4	403.4
"1053_at"	107.3	219.4	152.3	200.4	109.7	275.6	248.5	202	260.1	186.6	203.9	128.6	218	160.4	141.1	233.6
"117_at"	282.6	323	398.9	288.4	266.9	203.2	316	410.8	276.9	221.2	230.7	187.1	151.8	242.4	170.3	231.2
"121_at"	1251	1225.7	1271.5	1239.8	1143	1091.5	2046.8	1058.1	1057.7	877.6	707.2	1547.6	1462.5	806.2	1057.4	1407.1
"1255_g_at"	69.5	57.3	64.5	59.5	48.8	65	74.9	39.4	28.4	66.9	87.5	125.2	136.8	47.7	78	128.8
"1294_at"	523.5	468.8	493.2	487.9	435	412	486.3	488.8	553.3	317.9	383.9	509.1	391.8	407.1	443.1	363.8
"1316_at"	146	114.8	85.7	162.8	164.8	172	132.4	160	162.3	111	120.1	134.5	171.8	109	124.3	85.1
"1320_at"	67.9	279.5	187.7	182.8	100.7	137.4	141.5	51.6	60	116	94.3	224.9	203	216.2	196.4	172.9
"1405_i_at"	566.6	283.2	498.6	846	1132.4	831.2	736.1	881.3	1554.6	594	395.3	41.5	58.8	125.3	70	77.9
"1431_at"	29.2	50.2	29.5	35.7	49.9	48.2	43.9	77.4	51.4	35.8	22.4	65.5	48.6	43.2	51.3	30.2
"1438_at"	198.5	132.9	269	225	365.5	302.9	300.8	210.2	136.6	250.6	264	222.6	256.5	654.2	187.1	88
"1487_at"	612.1	666.8	580.5	655	730.7	624.5	732.3	442.9	524.9	509.7	612.7	710	760.5	472.2	510.1	555.4
"1494_f_at"	229.3	249.1	251.1	249.3	223.4	201.5	318.7	334.8	238.9	223.2	146.8	329	282.3	159.4	285.5	196
"1598_g_at"	3078.3	2682.5	3264.2	3751.2	3958.6	3115.1	3613.5	3489.6	4513.3	3150.5	4066.9	4309.4	3304.8	4460.7	6518.1	2539.7
"160020_at"	1489.2	1447.3	1907.9	1558.6	2851.6	1528.7	1979.5	1364	1138.7	1820.6	1838.4	1257.1	2234.6	4181.2	1009.9	735.3
"1729_at"	504.5	508.7	653	518.3	701.7	586	558.8	515.6	624.9	645	595	293.2	470.5	476.3	525.9	314
"1773_at"	151.5	176.6	185.7	245.7	262.7	175.7	146.2	198.2	218.3	169	233.9	157.8	229.7	221.5	167.2	144.3
"177_at"	162.8	196.3	208.8	215.3	223.5	149.8	259.5	366.6	227.1	220.9	337.8	219.5	268.4	229.7	409.8	260.6
"179_at"	503.7	659.3	897.4	771.2	487.6	679.3	781.1	452.7	525.1	504.4	491.3	967.2	1020.8	666.9	762.4	534.3
"1861_at"	209.5	271.3	243.9	281.5	283.7	181.7	311.9	231.7	279.3	220.8	234	267.1	290.1	209.9	259.2	230.9
"200000_s_at"	1695.3	1706.4	1375.1	1713.4	1015.6	940.8	1132	1361.2	1329.5	1005.4	1561.5	1431.9	1588.3	1434.4	1181.7	976.9
"200001_at"	5159.4	5774.4	5633.2	5411	5609.9	4638.7	5575.5	4337.1	5150.1	5397.2	4855.8	5870.9	5896.3	5832.5	5426.4	5696.7
"200002_at"	6196.7	6144.3	5966.7	7420.5	7393.3	7831	6346.2	6798.7	7229.5	6587.8	7862	7039.1	7040.2	7304.5	6605.9	6958.8
"200003_s_at"	8077.6	7809.2	7868.9	9865	9348.5	8992.9	7747.7	8191.7	9573.1	8219.1	9668.1	8320.7	8286.9	8317.5	7945.9	8231.7
"200004_at"	5040	4965.4	5043.6	4574.4	5689.3	4894.3	5004.8	5466.7	5479.8	5083.1	4471	5061	4912.3	4768.9	4946.7	4924.4
"200005_at"	2419.7	3308.7	3541.1	3404	2715.6	3055.6	3967	2728.6	2843.1	2858.1	2703.5	3339.3	3633.2	3581.1	3602.3	3041.4
"200006_at"	6290.8	5150.7	4728.8	5751.9	5462.8	4894.4	4425.2	4328.7	5818.5	5740	5138	5278.4	5273.1	5064.9	4903	6356.7
"200007_at"	5372.8	4920.4	5195.7	5614.2	5771.1	5731.3	5208.7	4763.9	4674	5036.2	5824.3	6294.1	5464.9	5184.8	5138.3	5258.8
"200008_s_at"	2081.5	3037.1	3042.5	3079.2	3689.9	3416.1	2844	3374.5	3211.3	3181.1	3210.4	2794.2	3087.7	3094	2768.5	2708.9
"200009_at"	4711.1	4289.6	5312.3	4501.8	5298.4	5229.9	5201.1	5446	5987.8	5618.7	4587.7	4684.9	4667.4	4975.3	4884.6	4847.6
"200010_at"	7276.3	6584.4	6383.5	8927.9	6257.3	5467	6770.1	7116.4	7821.6	6847.2	6208.5	7218.5	7235.5	6332.8	6960.7	7663.8
"200011_s_at"	2771.3	2743.1	2827.3	3147.7	2332.9	2700.8	3043.3	2206.6	2333.8	2109.3	2163.2	2791.4	2971	2421.2	2104.4	2559.1
"200012_x_at"	7039.2	6595.9	5762.5	7932.8	7480.7	8392.3	6356	8055.7	7469.6	7001.1	7705.7	6911.7	7195.6	7780.7	7268.2	7487.2
"200013_at"	6985.2	6956.7	5871.8	8486	7187.3	8080.7	6839.7	6513.6	7691.6	6126.4	7949.7	7796.3	7356.7	8589.5	6522.3	8274.7
"200014_s_at"	1583.4	1403.2	1355.7	1317.7	1180.4	1226.8	1355.4	1263.5	1465.1	1594.2	1352	1380	1243.5	1350.3	1259.8	1586.7
"200015_s_at"	4310.7	3247.6	3181.2	3516	3469	3530.9	3374.4	3169.1	3244.1	4422	3074.5	3722.7	3616.7	3714.5	3688.1	4459.8
"200016_x_at"	7359.2	6027.8	5380.6	7294.8	6620	7138.7	6118.5	6640.6	6439.4	6695.4	6557.5	6999.2	7041.2	7487.2	6287.6	7331.8
"200017_at"	8566.4	8373.8	7684.9	9524.4	7914.8	9864	7776.4	5167.9	7828.5	6925.8	9377.9	8353.1	9286.5	8917.9	7949.7	8168.6
"200018_at"	8364.3	7931.7	7760.1	9227.9	9545.5	11273.5	8646.5	9484.6	9474.5	8079.8	9702.8	9164	9551.1	9180.4	8797.3	9230.1
"200019_s_at"	7093.2	8229.2	7774.4	8765.5	6963.1	7007.6	7586.6	7327.3	8605.3	7573.2	7455.5	7403.9	7507	6892.4	7488.3	9300.2
"200020_at"	2000.9	1552.4	1847.8	1992.3	1618	1713.2	1667.3	1815.7	2176.1	2094.1	1338.4	1386.7	1235.6	2101.2	2039.2	2577.7
"200021_at"	8836.8	7468.2	8391.2	9268.8	10491.8	10264	8566.3	10667.8	9505	8624.3	8302.5	9062.7	9734.2	7549	9249.2	8057.6
"200022_at"	5379.5	7612.7	7275.5	8335	7526.9	7452.8	7329.9	7116.5	8324.2	6725	7585.1	7765.2	7040.5	7350.4	7178.3	7434.6
"200023_s_at"	3074.4	3117.2	3152.2	3161.6	3090.9	2910.3	3740.5	2629.6	3373.8	3557.4	2772.1	3507.4	2967.6	3817.7	3286.5	3440.8
"200024_at"	5953.6	5823.7	4677.2	7190.7	5622.8	5925.7	5303.4	5425.5	6888.5	6109.1	5929.6	5019.2	5704.9	6733.4	6209.4	8749.7
"200025_s_at"	8487.7	7671.3	7595.1	10255.3	8940.7	9752.9	7800.2	7878.6	8003.4	7839.7	8626.1	9207.3	9144.4	9467.9	8146.6	8952.8
"200026_at"	10316.2	8513.8	7382	10307	9417.8	10922.9	7152.8	10511.3	9936.1	8475.6	10308.9	9922.6	10562.8	8999	8741.5	10146.6
"200027_at"	3480.2	3075.1	2972.1	2979.8	3381.7	2702.5	3005.5	2840.3	3365.6	2819.8	2827.4	2782.2	2962.9	2492.9	3107.2	3228.3
"200028_s_at"	3421.3	2564.5	2301.6	2310.5	3079.4	2142.8	3026.6	2353	2822.7	2858.3	2710.2	1998.2	1601.8	2486.2	2189.3	2819.8
"200029_at"	7791.4	7781.6	7198.8	9314.4	8559.4	9219.9	7240.3	8222.1	9340.8	7512.1	8742.4	8043.1	9114.7	8407.5	8734.2	8937.7
"200030_s_at"	5288.3	4924.5	5655.6	5895	5922.6	5904.7	5804.1	5979	5939.4	5995	5668.6	5823.3	5891.4	5945.9	5558.3	6311.4
"200031_s_at"	8811.1	9885.7	8530	12358	9740.9	11037.7	9595.4	11734.2	12489.1	9747.3	10630.4	10995.4	11047.9	10236.2	10858.8	11018.8
"200032_s_at"	10043.1	7609.1	8958.8	11486.7	9735.9	10156.1	9078.4	11133.9	10618.8	8829.8	9482.1	9734.3	9462.3	10108.4	9000.8	10492.5
"200033_at"	5096	4417.8	4073.6	4325.9	3999.3	5240.8	4090.3	4897.8	3731	3392.8	4048.5	3379.8	3962.6	3286.9	3604.3	4038.5
"200034_s_at"	5254.2	5708.4	5064	6282.5	6030.9	6354.5	5469.9	6046.8	5961.4	4922.5	6603.7	5802.5	6314	5831	5816.7	6245.8
"200035_at"	1673.6	1114.9	1110.9	921	1359.2	868.9	1242.7	1187	1138.2	1565.5	1283.4	1307.8	945	1146	834.9	1205.4
"200036_s_at"	6305.7	7381.3	6552.1	8361.3	6609.4	7971.3	5723.3	6716.3	8957	6670.9	8146	8355.6	8231.1	8059	7811.1	8881.9
"200037_s_at"	2778.3	2092.2	2390.8	2679.5	1980.5	1973.4	2573.6	1706.3	2431.3	2555.5	1802.4	1792.1	2098.2	2220	1907.3	2595.9
"200038_s_at"	7152.1	7374.5	6997.3	8000.1	7534.7	8189	7008.3	7720.9	6590	6844.3	7505.5	7330.7	7474.8	7588	7344	8305.3
"200039_s_at"	2836.1	1796	2588.9	2693.7	2794.8	2683.1	2338.8	2121.4	3110.3	2789	2949.4	2119.6	2278.1	2227.4	2284.5	2342.2
"200040_at"	1809.7	2318.5	2205.6	2298	2072.9	2073.1	2063.5	1834.6	2186.1	2767.5	1994.6	2132.2	2277.9	2781.6	2358.8	2284.8
"200041_s_at"	3574.3	3133.1	3035.8	3354	2368.8	3013.3	2904.9	2660.2	1961.8	2653.6	2561.4	3015.7	3287.9	3780	2521.1	2976.5
"200042_at"	1054	1336.3	1436.8	1356.3	1337.2	1238	1811.9	1538.3	1318.2	1572.1	1472.1	1237.6	1249.5	1613.4	1546.9	1349.1
"200043_at"	4785.2	3900.3	4025.8	4339.4	4106.4	4599.1	3805.1	2853.2	3867.5	3947.4	4363.4	4522.2	4437.5	4026.6	3477.1	4203.8
"200044_at"	1590.1	1322.6	1870.1	1864.8	2206.1	1633.3	1525.2	1448.4	2423.9	2147.5	2203.2	1585.3	1401.1	1743.4	1524.9	1909
"200045_at"	1212.6	1150.7	1267.5	1159.4	1100.9	1157.8	1093.6	1271.6	1415.8	1147.5	874.8	1099.6	1188.9	1011.5	1257.1	1204.1
"200046_at"	2914.4	2724.7	3344.9	2447	3209.8	2136.5	3332.7	2800.2	2731.6	3598	2888.7	3155.6	2942.8	3622.2	3467.3	3428.8
"200047_s_at"	1796.3	1701	1784.2	1795.7	1599.7	1558.5	2029.6	1612.4	1570.5	1680.5	1314	1613.6	1688	1532.2	1533.9	1675.9
"200048_s_at"	3372.1	2743.3	2499	3156.7	3896.3	3012.6	3073.5	2167.4	3847.5	3882.2	3707.1	2643.2	2914.6	3000.2	3177.1	4102.3
"200049_at"	873.8	845.1	603.4	779.8	735.1	715.8	695.8	721	635	559.6	764.7	664.8	768.8	632.4	744.2	519
"200050_at"	1179.4	888.9	826.7	1196.9	804.8	636.6	898.7	1273.6	823.2	783.4	1084.7	739.6	666	920.9	1109	807.1
"200051_at"	307.4	303.8	285.2	401.4	379.2	324.4	370.5	528.9	444.9	289.8	287.4	388	310.9	330.5	384	367
"200052_s_at"	1378.7	1418.1	1432	1317.2	1592.6	1184.2	1407	1247.9	1679.6	1609.4	1335.4	1326.4	1244.9	1416.8	981.7	1425.4
"200053_at"	1332.8	1332.6	1200.3	1791	1196.6	1255.8	1779.8	968.1	1390.3	1033.2	1099.5	1403.4	1365.8	1219.4	1202.9	1263.4
"200054_at"	582.7	377.2	360.9	404.4	483.4	480.3	434.5	604.3	615.1	450.9	364.7	309.6	290.8	304.4	374.4	406
"200055_at"	2282.9	2279.1	2297.8	2524.1	2742.1	2583.5	2285.1	1969.7	2390.8	2198	2200.1	2422.7	2403.2	2253.4	2442.9	2469.5
"200056_s_at"	458.4	563.1	453.4	389.6	359.6	367.8	531.8	340.2	448.6	495.4	437.4	410.8	429.7	378	441.7	635.7
"200057_s_at"	4512	4472.9	4457.5	3741.3	4898.6	4418	3953.1	4843.4	5004.6	4256.9	4189	4530.7	4470.6	4704.6	4295.3	4333.1
"200058_s_at"	1456.2	1727.4	1466.3	1248.6	1072	1117.5	1421.1	1390.9	1265.7	1224.1	1257.7	757.1	1530.8	1389.5	1348.4	1204.7
"200059_s_at"	6646.4	6028	6268.1	7457	7086	6831.4	5992.8	7266.8	6913.6	5759.2	6959	5510.6	7057.8	6112.9	6111.9	6242.8
"200060_s_at"	1991.8	1861.6	1882.2	1982.4	1477.6	1409.5	2149.1	1403.6	1522.8	1590.4	1370.4	1514.8	1619.9	1375.5	1415.6	1554.5
"200061_s_at"	9003.6	7120.2	7245.2	9380.4	8901	9011.1	7150.9	8889.7	8605.5	7816.5	10586	8099.4	8532	8839	7956.8	8542.4
"200062_s_at"	10135.4	10298.2	9142.1	13161.3	11671.3	12711.1	9775.5	11142	12205.3	9846.2	11622	11688.4	12054.4	11851.8	10858.9	11483.5
"200063_s_at"	4465.6	4274.4	3818.2	4979.6	4815.5	5026.1	4637.8	5420.5	4920.3	4572.5	4427.6	4409.2	4791.8	4887.5	4737.4	5130.6
"200064_at"	5037.7	5079.1	6092.1	5362.1	6108.7	5911.5	4937.1	5769	5239.1	6634.7	6093.1	5556.9	6440.2	7225.8	5731.9	6666.4
"200065_s_at"	5928.5	5529.6	4804.2	6067.7	6403.9	6085.1	5496.2	5391.7	6412.6	5874.2	5472.5	5874.9	5882	6100	5647.3	5709.3
"200066_at"	947.3	1044.5	1329.4	1228.5	1017.7	1077.6	1005.2	1123.7	1251.4	1130.1	908	1052.2	1028.1	1380.6	1122.2	1314.3
"200067_x_at"	3791	3310.2	2996.8	3194.4	3271.7	3160.4	3418.3	2951.3	3510.3	3526	3336.8	3558.8	3079.5	3447.5	3327.7	4059.4
"200068_s_at"	5644.4	5200.5	5114.9	5622.1	6724.4	5951	5304.1	7085.1	5891.1	5564.1	6228.5	5723.3	6455.6	5700.7	5724.8	5413.8
"200069_at"	660	549.2	432.6	399.9	390.9	405.8	338.7	424.9	449.9	402.4	358	345.2	407	449.2	440.3	275.7
"200070_at"	346.8	421	495.2	528.2	564	405.1	672	492.1	359.6	538.3	586	539	362.9	505.4	287.5	518.8
"200071_at"	1076.5	981.1	942.8	789.4	721.1	800.3	894.5	919.7	933.2	966.7	748.6	849.8	862.3	857.9	924.4	1074.4
"200072_s_at"	2054.8	1662.8	1572.8	2151.5	1812.6	1907.8	1731.5	2729.4	1938.3	2054.9	1808.6	1691.8	1718	1899.1	1762.7	1860
"200073_s_at"	1384.2	1244.8	1079.6	1167.9	916.1	1202.8	1147.5	1670.8	1702.1	1279.9	1379	1056.8	1041.5	1286.5	1092.8	1382.6
"200074_s_at"	3736.6	4374.2	4277	4437.9	3707.4	4443.4	4186.9	3337.6	4179.3	4821.4	3595.8	4876.1	4603.7	5522.1	3978.9	5519.9
"200075_s_at"	2059.9	1861.1	1934.1	2165.5	2078.4	2097.5	2086.4	1802.6	2031.4	2088.2	1824.4	1817.3	1832	2457.2	2232.5	2166.5
"200076_s_at"	862.2	950.2	1128.5	1140.7	1213.7	988.9	1198.6	1012.4	831	1048.3	1004.5	1025.5	1101.6	1079.9	980.6	1280.1
"200077_s_at"	6231.3	5945.1	5800.2	7421.4	7206.9	7543.2	6568	7762.9	7087.8	6261.1	7279.5	6858.2	6813.3	5911.6	6459.3	6701
"200078_s_at"	1274.9	2087.8	2690	2321.3	1543.1	1747.9	2589.5	1916	1936.9	2227.1	1613.2	1657.7	1976.1	1393.8	1607.7	2335
"200079_s_at"	2805.3	2742.1	3079.5	2786	3318	3505.2	2895.9	3244.5	3746.4	3085.2	2726.7	2506.5	2590.5	2567.3	2699.7	2678.9
"200080_s_at"	4187.2	4939.2	3894.9	4998.1	4153.5	4134.5	4023.1	6492.9	4630	3906.6	4583.4	4103.3	4351.4	4264.6	4281.9	4021
"200081_s_at"	8144.9	8567.5	7945.8	9258.7	8150.5	9891.7	7908.1	9466.8	10000.6	8859.7	9612.1	8799.1	8988.7	9893.2	8547.4	9857.8
"200082_s_at"	6899.7	5964	6179.5	7245.4	6899.3	7360.2	6254.4	7036.2	7382	6892.8	6975.4	5842.2	5693.4	7338	6236.7	7570.4
"200083_at"	1660.6	1607.3	1796.5	1953.9	1605.2	1374.5	1955.1	1249.8	1419.2	1488.3	1212.7	1753	1631.7	1281.3	1488.7	1489.1
"200084_at"	3008.7	3464.4	3130.2	2749.1	2936.7	3180.9	3168.6	2457.1	3188.1	3076.3	3075.5	2911.8	2945.2	3290.8	3162.1	3687.8
"200085_s_at"	1510.1	1534.2	1552.5	1814.2	1914.8	1694.4	1698.6	1455.8	1808.6	1969.3	2023.5	1973.1	1820.1	1786.6	1711.7	2103.2
"200086_s_at"	2581.6	2715.4	2323.1	3301.7	3569	3303.6	3085.5	2922.3	3292.8	3112.7	3611	2736.8	2902	2919.4	2624	3257.1
"200087_s_at"	3975.8	3323.8	3770.2	3565.4	3973	3492.8	3719.9	3790.3	3874.2	4001.9	4353.2	3426.1	3459.5	3764.8	3717.5	4145.3
"200088_x_at"	9457.7	9417.4	8840.1	12358.5	11443.2	11953.8	9004.8	10799.1	11854.3	9939.2	11166.9	10868.3	10548.2	10989	10612.7	11705.4
"200089_s_at"	5041.4	4630.8	4576.6	4663.8	3915.5	4507.6	4244.3	4099.1	4557	3609.9	4601.3	4262.8	4249.8	4782.6	4127	5544.2
"200090_at"	2434.2	2309.8	2401.9	2593	2478.4	2401.4	2286.8	2215.5	2456.3	2451.4	2272.6	2136	2240.8	2260	2332.1	2897.2
"200091_s_at"	3706.8	4598.1	3901.1	5261	3599.4	4586	3846.8	4295.7	4427.8	3729.7	4468.5	4455.1	4243.2	4360.2	3866.9	4689.6
"200092_s_at"	6568.2	6823.7	6107.5	8068.9	6195.1	7131.7	6333.2	6140.1	6725.4	6410.5	7746	7304.2	7088.8	7030.7	6210.7	7758.3
"200093_s_at"	1450.8	1667.8	1865.1	2126.9	1910.3	1980.4	1988	1326.8	2154.1	2080.1	2230.4	1962.4	1797.2	1796.2	2130.2	2398.4
"200094_s_at"	5412.9	6940.7	6809.7	7302.6	5395.2	6686.9	4955.3	5360.8	4821.6	4855.4	4825.9	6890.3	6561.9	7550.7	6209.7	6028
"200095_x_at"	11421.4	10836.1	11157.9	12616.3	12053	14507.6	10940.2	12581.9	12291.5	13038.7	12632.8	11717	12562.2	12908.4	12611.4	12931.5
"200096_s_at"	2553.1	4052.4	4214.5	3731.8	3808	3116	3657.2	3496.7	4027	3713.3	3876.6	3992.1	4503.2	3397.5	3967.1	4552.1
"200097_s_at"	2594.1	2649.6	2556.7	3006.3	2365.4	2643.1	2819.5	2346.7	2689.7	2336.5	2545.8	2548.9	2524.8	2510.5	2338.2	2617.8
"200098_s_at"	1583.9	1293.6	1212.6	1538.4	1407.1	1383.7	1493.1	1334.7	1326.6	1507.2	1310.1	1338.7	1258.5	1368.9	1189.1	1314.1
"200099_s_at"	7857.9	7934.9	8575.4	9122.4	8968.7	8688.9	8219.9	10306.2	9951.8	9081	7836.7	8389.5	8346.7	9326.1	9216.4	10543.2
"200593_s_at"	942.5	1202.2	1271	1127.1	1095.3	1371.3	1018.5	1809.8	1120.8	1144.8	1184.3	1111.8	1269.8	1232.5	1317.6	966.3
"200594_x_at"	4142.8	3890.3	3548.4	4272.6	4446.8	4695.3	2894.1	5079.3	4264.3	3659.8	3826.3	4453.9	4494.7	4931.8	4193.3	3516.1
"200595_s_at"	1417.6	1572.4	1270.7	1673.7	1258.2	1079.2	1425.2	1310.5	1444.7	1410.8	1255.9	1551.4	1308.2	1256	1520	1603.2
"200596_s_at"	289	648.8	516.6	331.7	524.8	510.1	437.2	851.9	586.1	765.6	431.7	403.8	513.9	640.9	735.6	875
"200597_at"	407.3	435.2	359.6	397.1	450.5	337.8	370.8	451.9	267.4	347.2	333.2	414.4	289.8	369	334.6	402.2
"200598_s_at"	2506.2	2985.6	2504.7	3062.5	4120.6	3082.3	2273.9	4098	4891.2	3240.1	5525.6	2993.1	3279.8	2737.8	3276	2837.3
"200599_s_at"	6135.8	3841.4	4095.9	5667.9	6041.4	5128.2	3955.6	4076	5170.6	5208.1	6470.9	3844	4266	4090.3	3495.3	3837.3
"200600_at"	5154.9	4980.5	5114.8	5096	5149.9	5389.5	5036.7	4897.2	5344.4	4650.9	5063.8	5631.2	5685.8	4757.2	4193.5	5275.4
"200601_at"	1680.1	1304.3	1337.2	1267.5	1230.1	1895.5	1776.6	1459.9	1016.9	1149.8	1244.1	1620.7	1807.1	1908.7	1496.8	1787.8
"200602_at"	2029.6	2115.9	1767.6	1945	1325.3	1311.4	1388.1	1284.1	1064.3	1348	1376.3	2100.7	2180.1	1552.9	1368.2	1109.9
"200603_at"	2619.9	2596.3	2829.8	2820	2384.8	2408.8	2960	2569.2	2218.2	2203.8	2252.4	2755.1	2836.4	2088.3	2528.7	2722.2
"200604_s_at"	1085.4	2316.9	2175.4	1931.4	2304.9	2335.1	2079.3	3871.6	3002	3074.3	2918.6	2277.9	2712.9	2260	2908.6	2573.5
"200605_s_at"	3957.2	3229.6	3863.3	3099.2	3001.8	3748.9	3136.5	3450.7	3406.9	3508	3879.1	3095.2	3215.6	3723.4	2991.1	3934
"200606_at"	288.3	147.5	260.7	203.8	152.4	287.5	127.5	279.3	85.6	109.2	160.5	233.2	124.1	403.6	146	137.4
"200607_s_at"	803.5	1159	1348.2	975.6	1114	914.2	1190	1304.2	1348.2	794.2	902.8	962.3	1087.5	788.2	1031	911.5
"200608_s_at"	1246.7	1049	1079	1117.9	855.2	873.1	867.8	906.1	1079.6	1074.2	1057	911.2	940.5	1045.9	928.4	979.7
"200609_s_at"	2417	2871.6	2834.3	2922.3	2502.1	3382.6	2982.8	2597.7	2721.1	2865	1869.2	2437.2	2359.6	2862.7	2530	2261.1
"200610_s_at"	2870.6	2719.8	3576	4490.2	3423.4	3696.9	3874.5	3043.4	3201.4	3594	4323.2	3819.6	3407	4007.5	2692.2	4061.1
"200611_s_at"	2305.6	2532.1	3166.7	2852.3	3127.8	2802.3	3076.9	3398.3	3479.8	3223.5	2480.8	2435.2	2170.3	2155.1	2265.5	2178.8
"200612_s_at"	1176.1	1344.9	1277.5	987	1252.8	1037.5	1058.3	1093.1	950.1	1420.6	1246.7	1320.3	1255.7	1239.8	1037.7	905.9
"200613_at"	2249.6	2101.9	2322.3	1731.6	1768.2	2183.9	2469.8	2667.6	1825.5	3006.3	1792.7	2612.6	2650.6	2352.4	1769.5	2294.4
"200614_at"	6098.2	5693.5	5919.7	7108.9	6199.6	6012.2	5912.9	7564.3	6711.1	5871.2	6803.7	6275.6	6497.6	5647	6383.9	5694.3
"200615_s_at"	1019.9	1029.1	1000.9	802.5	1181.5	1034.2	594.5	1005.7	1213.5	1424.8	1330	1231.1	1159.3	1280.5	888.5	999.8
"200616_s_at"	418.4	385.4	441.9	476.2	621.3	393.4	361.8	625.1	841.4	518.8	623.3	490.5	421	512.5	611.9	480.2
"200617_at"	1509.4	866.4	980.8	947	1609.2	942.9	901.3	1044.5	1245.1	1076	1488.2	1084.5	1119.7	970.2	1018.9	1065.8
"200618_at"	3003.6	2832.3	2769.4	3279.5	2474.8	3246.9	2693	2292.6	3022	2910.2	1737.2	3018.8	2595.5	2842.2	2564.5	2625.3
"200619_at"	1209.3	1102.6	1132.3	1124.3	1210.2	1015.1	1056	1133.5	1165.8	1204.5	1345.1	1114.1	1120.2	1570.9	989.6	1119.1
"200620_at"	4940.1	4396.2	4776.3	4626.2	5011.5	4459	4041.5	4879.5	5205.4	4508.5	5752.3	4533.8	4922	4971.8	5256.5	4710.7
"200621_at"	3168.3	2418	2278.5	2107.4	1685.2	2681.6	1885.5	1790.7	1928.6	2066.9	2153	2399.2	1913.8	2124.5	2544.8	2437.2
"200622_x_at"	795.8	1168.3	1139.7	1062	1338.9	1200	1759.1	1036.1	1003.6	870.7	1438.5	1060.6	1374.4	1079.4	968.1	1545.4
"200623_s_at"	1698.1	1710.4	1846.9	2221.6	1850.2	2124.1	1961.8	1150.9	1227.2	1532.8	2562.6	2155.5	2229.1	2389.2	1562.7	1705.4
"200624_s_at"	2632	3185.1	2637.5	2587.6	2429.5	2551.4	2342.3	2184	2812.9	2393.3	2661.6	2562.4	2830.4	2573.7	2604.4	2736.4
"200625_s_at"	3548.5	3733.4	4004	3368.4	3876.1	3753.6	4637.7	3963.1	4077	4444.6	3712	3574.2	4064	3530	3407.2	4292.1
"200626_s_at"	2447.4	2800.3	2670	1877.5	1806.3	1960.4	2233.5	1637.1	2234.2	1999.6	2102.6	2514.4	1939.2	2308.8	2248.3	2935.8
"200627_at"	3718.3	3941.1	3745.4	3896.1	4299.5	4412.6	4310.1	4380.2	4081.2	4231.3	4988.9	3850.7	3718	3901.6	3494.7	4214.3
"200628_s_at"	866.6	910	1113.2	1276.1	1455.8	1623.4	1029.5	1364.2	1781.1	1061.8	925.8	839.8	803.5	749.8	588.8	759.5
"200629_at"	990	1189.7	2092.6	1467.5	2155.3	2888.6	1814	2277	2467.5	1606.2	900.7	851.2	912.8	747.7	888.5	1089.9
"200630_x_at"	2988.1	2734.1	3494.3	4078.3	3513.6	3588.9	2665.8	2758.7	3659.1	3972.1	3359.5	3608.8	3712.6	4025.1	3325.7	3636.1
"200631_s_at"	2287.5	2255.1	2508.5	2402.9	2186.4	2262.6	2347.2	2365.1	2651.1	2680	2070.5	2314.7	2203	2479.2	2537.9	2808.3
"200632_s_at"	4377.9	2797.2	2668	3153.1	3111.1	3384.3	2925.4	3302.1	2725.3	3277.2	2290.5	3973.2	2622.1	3109.5	3042.1	2594.9
"200633_at"	9712.9	9331.3	9630.5	12099.1	12492.5	10937.2	9465.9	12181.5	11409.1	9197.5	10631.4	10884	11486.7	9645.2	11299.1	9560.7
"200634_at"	3282	3773.7	5594.5	5488.3	4536.7	5959	6236.2	4489.9	3758.7	5169.2	4073.7	6091.8	7698.1	4935	5721.9	5020.1
"200635_s_at"	255.4	522.4	62.2	219.5	138.5	238.8	25.8	229.8	28.4	56.4	236.9	435.3	338.6	614	289.9	236.6
"200636_s_at"	877.9	1392.2	438.8	699.1	231.1	670.3	204.2	355.5	160.6	186.4	751.8	859.8	618.4	1014.5	692.7	1015.2
"200637_s_at"	257.2	542.4	215.5	391.7	128.4	283.6	92	266.4	94.3	72.7	528.6	541.4	437.6	482.3	308.5	221.8
"200638_s_at"	3012.9	3420.9	3371.5	2610.2	3150.6	3859.8	3422.3	3464.5	3904.7	3828.6	3172.5	3535.2	3421.4	2982.2	2780.7	3382
"200639_s_at"	4911.5	3383.6	2943.3	3498.4	4360.2	4311.6	4097.1	3475.6	3113.3	4385.7	3933.7	4430.3	4056.6	3668.5	3200.7	3780.6
"200640_at"	5450.2	5146.8	4834.6	5119.3	5828	5998	5588.8	5584.2	5745.8	5604.2	5192.3	5115.4	5477.6	5530.4	5215.6	5182.9
"200641_s_at"	2352.2	3959.3	4119.5	3209.5	3173.3	4088.8	4109.2	4398.7	5261	5566.4	3250.5	3840.4	3797.5	3772.7	3580.5	4639.8
"200642_at"	5679.4	5832.6	5322.1	6273.7	5571.7	5828.3	4611.4	3872.9	5589.3	4804.5	5732.6	5803.7	6075.4	5329.5	5618.3	6268.5
"200643_at"	1685.3	1246.5	1149.9	1302.3	1322.4	1138.9	1101.4	1129.3	1184.3	1351.6	1643.2	1599.7	1405.3	1831.3	1381.4	1201.5
"200644_at"	1411.6	666	1541.6	1500.6	1748.3	1140	587.8	975.9	965.2	1909.4	648.2	552.2	434.6	1184.5	791.4	479.4
"200645_at"	5912.8	6303.3	7030.2	6935.2	7616.2	6316.3	6735.6	6929.7	7971.4	6582	7041.1	7064.5	7732.1	6783.9	7215.3	7392.8
"200646_s_at"	1009.6	1221.7	1364.1	1345.2	974.4	1120.6	1325.1	1218.9	838.3	919.2	1617.2	1669.5	1412.8	1297.2	1202	842.7
"200647_x_at"	3142.3	1828.5	3028.5	3494.2	4099.4	2231.4	2492.2	2488.8	1795.4	2562.1	2145.9	2400	2207.1	3742.1	4137.8	2392.6
"200648_s_at"	1048.8	2988.6	2950.9	2904.4	2411.6	2224.7	3069.9	5066.4	2726	4266.6	3203.2	1827.4	2117.2	1676.9	1376.8	3047.9
"200649_at"	3142.1	2430	3384.1	2931.8	2624.1	2805.3	2871.1	2775.9	2029.8	2329.4	2924.5	3040.8	2992.9	3135	2573	2145.5
"200650_s_at"	8678.1	6271	7570.3	8354.8	8801.5	9119.3	8597.4	9439.4	8579.5	8923.5	7714.3	8786.1	8509.8	8531.1	8334.6	9280.2
"200651_at"	6692	6888.9	5791.7	7353.4	6637.7	7018.7	6558.1	7220.3	8649.1	6829.6	7352.2	7368.3	7301.4	7162	7021.4	8217.3
"200652_at"	2841.6	3243.9	3241.4	3592.9	3986.9	2926.4	3608.3	2897.3	3383.3	3832.3	3860.1	3128.9	3135.1	3581.1	3594.5	3152.4
"200653_s_at"	1866.6	2104.1	2487.5	2073.7	3295.5	3132.8	2880.2	2193.9	2312.4	2412	2074.4	2598.6	2890.3	2792.6	2219.2	2047.3
"200654_at"	8546.1	6174.8	7057.1	8420.6	8297.4	6701.6	7881.8	6853.8	7309.4	7478.4	8106.6	8066.4	7007.6	8265.2	7224.7	5498.4
"200655_s_at"	3292.3	2848	3277	2690.3	2998.1	2881.3	4032.1	2410.1	2910.9	3571.1	2356.7	3295.5	3160.9	2816.8	2782.8	3000.3
"200656_s_at"	2402.8	1787.6	2601.4	2595.1	2513.3	2251.8	2904.2	2288.3	2007.8	2770.3	2808	2373.1	2160.5	3084.4	2247.1	1711.3
"200657_at"	3477.5	3621.1	4512.9	3819.8	4600.3	4040.9	4579.3	3651	3569.8	4967.1	3882.7	3284.1	3149.9	3580.8	3879.4	4470.1
"200658_s_at"	478.4	509.6	447.9	442	524.7	476.5	538.8	421.7	587.2	602.2	548.9	451.1	592.4	521.6	442.3	758.9
"200659_s_at"	267.9	439.2	449.9	420.8	446.9	434.7	598.3	528.9	361.5	481	282.1	501.7	554.9	483.9	472.2	428.3
"200660_at"	4762	4137.5	5699.1	6942.6	7066.3	6315.4	6739.1	4700.9	6585.7	6599.6	6438.3	5913.5	5531.9	5146.3	4267.1	6503.4
"200661_at"	1915	1691.5	2050.6	2147.2	2668.5	1707.5	1815.5	2043.3	1845.5	2074	2646.5	2184.3	2842.3	2252.7	2243.2	1753.7
"200662_s_at"	1504.9	2278.5	1610.9	1701.8	1413.5	1587.3	2141.8	1497.1	1494.6	1844.3	1571.3	1902.7	1980.9	2069.8	1823.9	2455.5
"200663_at"	8643.7	8244.3	8528.3	9858.5	8723.8	10371.6	8315.1	9748	8723.3	8078.2	10107.4	9816.6	9974.6	8681.7	8950.2	8700.2
"200664_s_at"	573.9	1013.1	824.7	926.9	1131.4	1090	856.1	1304.3	1130.3	838.8	1128.5	1057.3	1034.5	991.7	1499.4	684.3
"200665_s_at"	6322.9	4155.3	6429.7	7348.3	7829.2	6619.6	7085	7282.7	5949.4	7068.7	6708.4	5944.9	5884.5	8786.4	5656.9	5325.8
"200666_s_at"	1053.7	1543.1	1298.2	1179.9	1300.3	1352.6	1323.5	1416.3	1486.9	1336.1	1357.2	1301.4	1292.9	1375.3	2114.9	1316.7
"200667_at"	1857.7	1782.3	1635.7	1612.8	1405.9	1420.5	1826	2081.9	1916.6	1968.4	1281.4	1563	1453.7	1571.1	1758.3	2195.9
"200668_s_at"	4029.8	3827.9	4065.2	4200.7	3859.6	4477.8	3750.5	4278.5	5144.3	4646.7	3951.5	3404.7	3615.8	4105.1	3193.7	4262.4
"200669_s_at"	1668.1	2569.9	2364.3	2746.2	2832.8	2623.7	2659.7	2703	3245.1	2906.5	2302.3	2188.8	2513.4	2298.4	2254.3	2701
"200670_at"	4145.9	2277.2	1078.3	2911.9	5250	4085	1048.7	3685.7	5787.5	1742.2	5433.9	1590.9	1430.7	1138.5	1851.5	1431.6
"200671_s_at"	329.9	1120.4	692.7	766.1	302.9	789.3	354.6	442.2	235.1	495.9	567.9	1305.9	1036.3	1149.6	513	671.4
"200672_x_at"	870.3	2186.4	1558.4	1332.6	1084.7	1447.8	1059.1	856.3	991.5	826	982.2	2088.2	1771.8	1892.3	1183.7	1340.8
"200673_at"	5322.8	5561.1	5972.9	6159.7	5706	7228.6	5592.7	5703.7	4922.2	4985.9	6653.3	6081.4	7489.5	5582.4	7124.3	4979.6
"200674_s_at"	8630.9	9406.1	7810.1	11166	10370.2	11385.6	8320.3	11696	11579.9	9374.6	9852.3	10240.2	10791.5	10302.2	9639.2	10577.4
"200675_at"	7051.2	6383.9	6312.8	7336	6997	7602.3	6236	6295.6	6643.6	5843.8	8001.3	7040.3	7459.2	7011.2	7872.8	6443.6
"200676_s_at"	459.2	427.3	466	458.9	520.1	452.2	251.3	317.7	493.9	421.9	505.7	572.2	522.5	514	524.2	409.6
"200677_at"	4623.5	3239.8	4233.5	4005.1	4521.1	3966.8	4688.9	4933.4	3795.8	4885.1	3885.1	3490.2	3400.4	4489.4	4408.3	4054.4
"200678_x_at"	3146.4	4212	5002	5099.5	4464.8	4998.1	6019.4	6021	5008.8	4206.5	5611.9	4217.9	5147.6	2640.8	4477	5019.1
"200679_x_at"	1239.1	1447.8	1478.1	1845.1	1539.3	1556.7	1524.3	2211	2160.9	1944.2	1561.3	1670.7	1566.5	1704.7	1777	2078.1
"200680_x_at"	5840.4	5337.1	5605.9	5319	5604.8	6205.3	5523	7507.9	6622.4	5284.8	4340.9	5901.9	5872.4	5795.1	6616.7	6317.1
"200681_at"	1731.3	1987.2	1621.8	1884.9	1722.6	2012	2129.9	2065.8	2182.9	2427.5	1917.3	2402.1	2335.6	2605.9	2757.5	2596.1
"200682_s_at"	1707.1	1963.6	2329.3	2214	2206.7	2173.2	2419.1	2229.3	2636.2	2883.6	2189.7	1845.3	1904.3	1969.6	1806.5	2124.3
"200683_s_at"	1085.2	1211.2	1434.5	1199.4	1601.5	1672	1423.7	1306	1381.1	1576.2	996.4	1382.5	1518.9	1247.8	1520.5	1512.1
"200684_s_at"	890.7	805	888.9	929.6	906.7	837.2	619	601.1	815.5	839.5	812.3	914.8	782	1102.6	832.3	766.7
"200685_at"	265.4	222.5	169.7	134.9	102.2	124.1	160.6	156.3	147.6	100.9	115.8	170.6	141.4	201.4	181.4	226.2
"200686_s_at"	1631.8	1058.7	1053.7	868.3	655.2	793.4	875.8	741.7	692.7	671.9	595.7	694.2	643.6	817.2	733.1	979.9
"200687_s_at"	680.9	558.3	838.3	653.5	416.9	588.1	486.6	481.7	479.1	518	628.6	685	587.9	837.3	591.5	490
"200688_at"	227.5	172.5	135.1	218.3	237.6	198	149.8	199.4	207.2	163.9	155	264.6	196.3	158.8	177.7	185.1
"200689_x_at"	9850.2	7457.1	7303.1	8526.9	8027.9	8492.2	7050.5	7500.4	8408.6	9264.3	8722.6	7854	8351.2	10399.8	7603.4	8422.9
"200690_at"	365.1	285.1	246.4	158.8	178.1	157.9	410.6	269.8	245	290.2	143.5	160	200.5	155.2	276.8	388.2
"200691_s_at"	1786.7	1721.2	1585.5	1494.2	1488.7	1631.6	1954.2	1817.3	1721	1639.7	1726.8	1701.3	1742.6	1555.1	1505.8	1781.7
"200692_s_at"	722.3	875.6	755.7	787.5	841.3	762.6	932.7	696.8	814.5	822.1	863.5	653	773.6	775.6	633.6	912.6
"200693_at"	4705.8	4715.5	4106.5	4806.5	4438.8	4281	3526.9	2984.6	4070.6	4859.2	3622.4	5422.1	4359.2	4597.8	4357.6	4679.7
"200694_s_at"	1859	1707.4	1099.4	1476	1142.8	1024.9	1256.7	1436.6	1345.2	1365	1203.7	1514	1558.6	1512.8	1591.6	1517.9
"200695_at"	1081.1	1127.2	1142.1	1342.3	1426.2	1396.5	1308.1	960	1183.7	1007.7	1215.3	1216.1	1358.4	1287	1030.6	865.4
"200696_s_at"	8153.2	8944	8135.6	8892.8	5835.5	9715.4	7664	7981.3	5518	4084.1	8984	10180.6	11311	9051.7	8850.4	8093.6
"200697_at"	1662.4	1447.2	2161.4	2343.1	1974.1	1854.4	1996.8	2003.6	2014.6	1878	1904.8	1332.5	1430.5	1214.7	1311.4	1523.8
"200698_at"	3072.8	2230.4	2398.6	2255.1	2233.4	2445.4	2481.4	1894	2165.3	2668.6	2802.5	2770.6	2880.4	3300.1	2506	2317.9
"200699_at"	3252	2405.1	2635.1	1856	2423.9	2049.1	2620.8	1841.1	2239.7	2865.9	2293.5	2815.6	2787	3214.2	3186.2	2250.4
"200700_s_at"	4137.1	3296	3446.7	4346.4	5721.6	4325.4	3844.9	3918.9	4731	4791.9	5544.6	5248.2	5323.9	5336	3949.1	3659.6
"200701_at"	6873.4	6173.7	6357	7955.8	7099.1	6792.9	7115.6	7598.2	7938.2	6383.7	7301.1	7085.6	6684.8	6200.4	6434.4	6750.1
"200702_s_at"	159.9	250.7	306.9	340.4	256.9	379.8	206.3	383.7	333.8	357	361.1	398	279.3	432.2	437.5	355.3
"200703_at"	4227.4	4171	4837.3	4293	4627.7	4010.1	3623.8	3630.5	4358.4	4339.1	3423.7	4265.2	4774.6	3728.1	4147.8	4736.2
"200704_at"	2042.8	2289.2	2524.8	2441.6	2690.6	2645.7	2721.6	4428.1	3057.4	2972.8	2195.9	2461.5	2188.4	2031.9	2642.1	2292.7
"200705_s_at"	5489.8	5526.8	5043.1	7105.2	5475.6	6128.6	5036.4	5804.5	6992.8	4842	6481.3	5407.2	5751.8	5481.1	5883.9	7544.7
"200706_s_at"	2273.2	2368.8	2628.4	2326.1	1810.2	1796.9	2051	3090.6	2933.3	2711.8	1736	2019.3	1713.1	1692.5	2001.3	2467.4
"200707_at"	872.5	941.9	960.1	954.2	914.7	783.1	841.6	845.4	758	792	982.7	1066.5	1102.5	1306.8	789.1	656.3
"200708_at"	1537.4	889.6	1057.7	873.8	1157.5	1106.3	988.4	803.4	1062.9	1051.9	1143	1045	1272.1	1177.1	977.1	1081.2
"200709_at"	4319.8	3204	4114	3843.6	4589	4445.2	4228	3513.8	3621.1	4197.7	3596.9	4118.5	3566.1	3173.6	3495.6	3582
"200710_at"	1807.1	1859.8	1186.9	1361.9	1477.3	1238.8	999.2	1449.7	1517.9	942.2	1631.5	1758.1	1794.1	1563	1985.8	1842.3
"200711_s_at"	1610.4	1797	1754.1	2035.6	1304.4	1611.5	1736.3	1642	1888.9	1558.1	1440.2	2061.4	2271.5	2053.2	2253	2887.6
"200712_s_at"	709.6	879.3	743.5	999.3	1020.8	949.3	900.4	1142.4	1183.7	1101.8	705.4	708.7	657.8	560.6	737	985.6
"200713_s_at"	2946.1	2052.7	2567.5	2514.3	3152.6	2731.8	2753.4	3040.2	3337.6	3354.5	2673.3	2247.2	2167.5	2366.5	2460.6	2711.8
"200714_x_at"	3700.8	4144.2	4632.4	5031.5	4841.5	4228	5276.2	3947.6	3506.1	3755	4476.6	5410.1	5563	5024.3	4704.8	3741.3
"200715_x_at"	7107.2	7765.8	7266.7	8698	7618.1	6262.3	5917.4	6337.8	8627.4	6851.2	7600.4	7624.7	7627.5	7311	7735.2	8691.2
"200716_x_at"	13143.6	10773.5	10696.4	13915.1	13255.3	13721.4	10230.3	13300.5	14462.7	11913.8	13446.1	12855.2	13143.7	13590.9	11818.7	12437.3
"200717_x_at"	11228.9	9546.9	9779.1	11476.8	13180.3	14998.7	10243.3	11543.4	9601.8	9494.9	12527.7	11726.6	13157.6	11904.4	10469	11155.4
"200718_s_at"	4890.2	4684.9	6205.8	7454.8	5172.8	5727.1	5855.4	5154.2	4828.2	5086.9	4779.6	6094.5	6014.3	6214.8	5459	6287.4
"200719_at"	500.8	496.2	372.3	518.9	347.2	464.5	556.7	534.8	425.3	380.4	297.7	463	459.7	521.4	444.2	712.6
"200720_s_at"	971.9	1018.4	1036.4	984.9	1203.3	1363.6	1103.8	1075.6	1012.3	920	943.1	1145.7	1284.2	1012.6	820.3	703
"200721_s_at"	1001.5	905.6	1147.3	824.8	1109.4	965.4	870	879.2	987.1	1140.1	995.2	896.8	1021.6	1119.1	832.9	990.6
"200722_s_at"	1077.3	1959.2	1804.5	1811.4	1927.2	1980.3	1935.8	1647.5	1812.7	2019.3	1920.7	1939.2	2021.2	1869.8	1946.1	1758
"200723_s_at"	2503.3	2690	2840.8	2777	3465.5	3102.2	2416.3	3260.5	3401.3	2921	3270.9	2784	3230	2830.2	3333.2	3012
"200724_at"	169.5	171.9	111.7	174.6	229.9	186.9	143.1	195.9	196	151.4	223.5	208.7	219.4	133	130.7	146.8
"200725_x_at"	8722.7	8471.8	7556.8	10474.6	10070.2	10373.5	7693	10738.6	10504	8013.4	9786.6	9734.4	9591.3	10087.3	8947.8	9719.2
"200726_at"	3025.8	3675.2	2261.7	2614.6	1953.3	2315.1	2032.9	2074.9	3400.8	2364.6	2520	3367.9	3409.2	2428.4	2614.7	2812.1
"200727_s_at"	880.1	1110.4	1707.6	1751.5	2109.6	1587.9	1473	2767.3	2437	2413.9	1711.6	1423.8	1469.9	1656.2	1276	1438.5
"200728_at"	2120.5	2444.7	2929.4	2273	2326.6	2131.8	3445.7	3470.4	3383.5	3190.9	2287.5	1956.8	1919.8	2278.7	2465.8	2727.2
"200729_s_at"	1735.6	1734.2	2365.9	1963.2	1959.4	2193.8	2353.8	2594.3	2141.3	2207.9	2037.7	1554.4	1979.5	1850.2	1654.1	2023.9
"200730_s_at"	344.1	350.1	432.4	434.4	599.2	586.4	518.5	621.6	544.5	721.5	620.8	470.3	438.8	578.4	409.4	536.4
"200731_s_at"	434.6	413	572.5	803	662.5	846.1	725.3	631.6	718	734.7	597.9	574.3	577.6	598.8	619.8	759
"200732_s_at"	831.8	733.6	760.3	871	739.9	937.5	1279.6	1053.9	925.4	1263	794.9	771.4	772.8	1004.5	744.7	1213.7
"200733_s_at"	287.3	234.9	206.7	290.4	235	400.3	273.3	373.8	262.2	383.6	370.8	277.2	270.4	287.1	227.3	306.3
"200734_s_at"	1495.1	1994.2	2148.5	1788.2	1992.4	2160.4	2119.5	2112.4	1672.3	2023.5	1784.8	2163.4	2717.5	2042.3	2118	2019.3
"200735_x_at"	6843.4	8356.6	7256.9	8831.3	7990.6	9097.8	8250.1	8964.9	7514	7454.7	8314.2	9138.8	9157.8	8452.4	8118.6	9016.1
"200736_s_at"	4473.1	5210.5	5266.3	5738.1	3675.1	3467.1	6151.5	4055.7	6344.1	5402.8	5047.8	4080.6	4419.7	3984.7	3410.8	6363.2
"200737_at"	798.1	1009.9	1481	954.6	1315.7	1019.1	2681.5	1442.1	1271.6	2110.9	1046.3	785.8	935.3	1527.3	972.5	1408.3
"200738_s_at"	4342.2	3796.7	4077.6	4098.5	4850.8	5000.4	5474.8	5054.3	4996.3	4877.4	3771.6	3544.2	3588.4	4794.5	3543.7	4092.3
"200739_s_at"	612	842.7	1379.7	1019.4	1117.9	1140.5	1600.8	1021.9	1418.6	1047.1	1174.2	1289.7	1299	1349.1	1207.7	1312.8
"200740_s_at"	3601.3	3048.9	3444.9	3559.1	3403	2798.5	4221.2	2700.1	3700.6	3413.5	2858.5	3320.6	3070.8	3013.3	3306.6	4177
"200741_s_at"	9892.1	9400.2	8331.6	11307.4	10473.9	11451.4	7906.1	10002.6	10345.1	8802.4	10604.5	9988	11504.6	10562.5	10235.3	9774.1
"200742_s_at"	3188.2	5220	4664.1	4385.5	4730.3	4578.1	5167	5715.5	4793.6	4292	5415.4	4738.1	6141.2	3855.2	5724.2	4697.7
"200743_s_at"	3346.7	3667	4090.4	3813.7	3484.7	3160.9	4066.6	5161.9	4105.2	4063.3	4131.1	3338.3	3644.1	2772.7	4252.7	3764.8
"200744_s_at"	1260	1595.7	1744.3	1572.4	1641.5	1729.5	1779	1935	1752	2159.4	1517.2	1436.7	1601.6	1623.1	1522.5	1657.7
"200745_s_at"	2555.9	3573.3	3533.6	2910.8	3068.8	3163.5	3878.9	2673.4	2962.1	3635	2517.8	3530.2	3802.7	3859.6	3081.7	3409.1
"200746_s_at"	3825.5	3505.3	3850.7	3646.4	4063	3371.7	4151.9	3499.8	3686.9	3740	3503.5	3650.5	4008.1	3636.2	3509.4	3429.4
"200747_s_at"	658.3	902.3	698.7	675.9	356	391.7	494.7	487.3	203.4	581.7	450.8	675.8	526.8	1045.7	514.5	320.4
"200748_s_at"	8226.4	8578.2	8693.5	12142.6	10224.7	10020.2	9941.2	13071.6	10992.9	10432.3	6968.3	9525.6	10165.2	8598.2	7606.6	10928.4
"200749_at"	1284	884.2	779.3	1001.4	589.4	892.1	669.1	603.1	997.5	983.1	904.6	948.4	833.1	887	773.2	1605.1
"200750_s_at"	1892	1919.9	2176	2214.4	2023.8	2572.6	2100.3	2424.5	2685	2731.2	1970.6	1805.9	2102.6	2064.4	2122.3	2674.6
"200751_s_at"	707.1	1172.9	1208.1	1169.4	565.4	1016.4	1026.6	975.6	994.7	1039.9	949	908.2	1005	1059.6	778.5	932.6
"200752_s_at"	556.3	602	605	697.4	753.9	790.2	707.2	858.5	606.4	655.7	609.9	597.8	527.3	578.8	460.2	433.4
"200753_x_at"	866	613.1	545.6	595.2	573.1	734.4	615.9	800.8	892.1	659.8	467.8	443.7	518.3	540.6	493.4	719.9
"200754_x_at"	3276.3	2491	2485.8	2484.4	2383.5	2598	2501.4	3241.1	3742.6	3040.1	2455.7	2330.1	2236.2	2445.7	2920.7	3235.2
"200755_s_at"	849.5	918.9	986	1094.3	1233.7	746.5	1262.6	1118.7	1158.5	2298.1	986.4	1404.1	1297	1939.9	1493.4	1704.6
"200756_x_at"	657.3	916	856	901.7	1428.5	1039.2	964.2	792.8	1144.8	1357.1	943.4	1194.2	1365.5	1066.5	1213.5	995.3
"200757_s_at"	3324.7	2706.3	3072.8	2160.1	3282.4	2726.2	3893.5	2911.7	2313.3	4282.7	2908.6	3323.4	3354.4	3916.1	3666.3	2948.4
"200758_s_at"	2214.6	2884.7	2187.3	2508.9	2102.4	2470.1	1997.6	1752.1	1485.4	2088.4	3240.3	3340.5	3404.3	3122.4	2766.3	2593.6
"200759_x_at"	3147.4	3449.3	3134.2	2688.3	2545	3162.3	2182.3	2476.1	2571	2900	2969.5	4026	3624.2	3388.8	4014.7	3817.1
"200760_s_at"	1951.3	4320.1	4770.4	3252.2	3912	3757.8	4374.5	3777.1	4129.9	4071.7	3890.5	4606.9	4816.7	3693.8	5704.8	4777
"200761_s_at"	5400.8	5269	5911.6	4003.7	5907.2	5054.6	6287.5	5117.7	4749.1	5774.4	5964	6077.8	6331.9	4831.7	6662.1	6129.3
"200762_at"	4488.3	4124.7	4203.3	3546.1	2566.2	3230	4568.6	3318.7	3419	3900	3411.5	4488.4	5276.4	3756.5	4742.8	4735.1
"200763_s_at"	10069.2	8025.7	7376.7	9200.7	10091.4	9294.2	7273.8	8667.7	9045.3	7993.5	9270.9	8406	8410	9275.3	7713.6	8777.5
"200764_s_at"	1418.1	1525.6	1689.2	752.1	1488.9	1413.6	1347.6	1604	1219.5	1583.9	1444.6	1643.1	1546	1546	1208	1448.2
"200765_x_at"	2675.7	2372.5	2630.7	2129.6	2166	1890.4	2438.5	1712.4	1770.7	2834.6	1993.2	2393.1	2167.3	2742.5	1841.4	2512.8
"200766_at"	996.3	1500.7	1857.7	1689.9	1465.5	883.5	2141.9	1029.9	1000.4	1214	1594.5	1390.8	1663.8	1192.1	1227.9	1685.9
"200767_s_at"	414.3	612.5	583.6	425	601.4	479.2	499.4	730	495.4	588.3	469.7	469.4	536.2	449.6	435.7	573.9
"200768_s_at"	1735.7	1191.6	1130.5	1488.5	1045.3	1403.9	1271	2250.4	1448.7	1311.4	1025.5	1424.8	1519.5	1365	1317.1	1631
"200769_s_at"	606.9	765	1043.1	747.5	805.9	819.2	731.8	1158.2	921.5	832.7	753.6	796.4	606.5	1664.5	587.7	637.9
"200770_s_at"	1845	1260.9	1074.6	1579.9	1238.1	1149.4	1120.1	1022.7	704.9	1386.9	1643.6	1527.1	1718.9	1865	1655.7	709.2
"200771_at"	4672.6	3770.3	4002.8	3857.1	3488.7	3769.5	3403.2	2777.2	2092.1	3763.5	3656.4	3104.9	3874.6	4298.6	4417.9	2642.1
"200772_x_at"	5015.6	4394.5	5060.5	6245.7	5492.5	5865.1	4395.2	5942.9	5543.5	6231.2	5202.1	5188	6154.4	6550.1	5399	6242.9
"200773_x_at"	5728.3	4156.1	4938	4806.2	5842.5	6166.1	4576.1	5273.9	4572.2	4922.6	5331.4	4535.9	5043.1	5712.4	4162.7	4941.5
"200774_at"	3084.3	3018	3354.8	4042.4	4229.2	2992.4	2865.1	4331.1	3056.7	3262.7	3693.4	3135.9	3114.5	2937.1	3105.9	3262.2
"200775_s_at"	3979.5	3667.8	3874	4871.1	5312.1	5311.3	3650.6	4397.7	3458.1	4143.3	5349.7	4174.5	4645.8	4519	4096	4249.5
"200776_s_at"	1505.7	2048.6	1919.3	2633.9	2439.2	1778.1	2191.5	2307.3	2256.1	2234.6	2102.2	1593.3	1640.1	1731.4	1510.5	2632.2
"200777_s_at"	3014.9	2559	2907	2720.9	2520.6	2247.4	2409.6	2199.3	2559.8	2511.8	2513.9	2243.1	2449.5	2075	2329.8	3091.6
"200778_s_at"	3138.6	3584.9	3599.3	4094.8	3724.5	3751.3	3771.6	2982.6	3316	4264.3	3410.8	3867.4	4406.9	4177.6	3685.9	3971.7
"200779_at"	3762.3	4799.9	4318.7	5605	4240.6	4386.4	5087	4408.9	3579.9	3815.2	3530.3	4247	3391.9	4047.9	4211.3	4818.2
"200780_x_at"	7873.8	6135.7	5937	6950.5	8256.2	8382.8	5837.3	7823.8	8562.4	8170.5	6419.4	6689.1	6367.5	8518.7	6138.5	7406.7
"200781_s_at"	6910.3	7664.2	7317.7	9387.6	9185.9	9518.8	7026.1	9988.7	8302.2	7679	8598.9	8131.8	8420.1	8627	8580.2	8842.6
"200782_at"	4467.6	4741.4	5379.8	5654.4	4795.6	3478.8	6464	4600.7	4243.8	5821.8	3839.5	5762.3	5836.5	5515.7	5771.6	5882.3
"200783_s_at"	224.6	299.5	266.1	236.6	468.2	295	366	558.3	451.3	330.6	325.8	263.7	230.9	225.1	350.3	312.3
"200784_s_at"	1449.4	1191.1	950.9	1151.8	523.1	812.1	582.6	635	306.4	219.6	1500.2	1360.7	1571.3	1399.7	763.7	337.4
"200785_s_at"	2370.6	2375.9	1749.7	2271.6	864.6	1050.9	1540.7	983.2	636.1	611.6	2265.2	2299.1	2221.9	2113.2	1726.7	917.2
"200786_at"	1975.9	1774.7	2130.2	1966.9	2185.6	2011	2116.7	1561	1972.2	2156.3	1565.5	2196	2040.2	2014.7	1895.2	1915.3
"200787_s_at"	2029.3	2099.1	2229.7	2850.5	3096.6	3268.3	2961	1757.9	1928.5	1966.5	2440.8	3045.9	2926.2	2361.8	1581	1416
"200788_s_at"	4945.3	3543.2	4430.3	5584.8	4815.6	5419.5	5553.6	3794.6	4163.2	4522.9	3426.5	4814.1	4505	3873.8	3688.6	3555.9
"200789_at"	678.2	1056.9	731.5	1006.9	683.5	694.3	600.7	717.4	810.2	636.3	715.5	999.9	917.3	661.9	884.7	934.6
"200790_at"	1882.6	1175.6	941.1	1737.2	1998	1661	848.5	1484.1	1560	1651.2	1919.7	1024.8	1047.6	1088.1	1091.3	1479.5
"200791_s_at"	4328	3964	3746.8	3797.8	3426.6	3575.6	3927.8	4169.3	4710.3	4349.3	3162	3337.6	3463.7	3944.1	3536.2	3928.5
"200792_at"	2950.6	3017.4	3082.9	3201.1	3238.8	3323.4	3555.8	3187.8	3120	3837.9	2837.1	3319	3302.4	3541.4	3590.9	3494
"200793_s_at"	894.7	868.9	835.5	868.3	1075.9	859.4	533.7	1020.4	1676	1413.7	1396.4	785.1	673.9	842.3	742.8	1211.7
"200794_x_at"	5001.1	5070.8	5039.5	5741	5419.1	5181	5420.2	4983.1	5328	5232.5	5115.6	4590.7	4746.7	4428.1	4842.4	5040.6
"200795_at"	9488.6	7453.4	7583.6	9623.8	7955.8	9803.2	5277.7	6760.2	8070.7	6817.5	8724.9	8776.8	10430.6	8113.1	8062.1	7451.8
"200796_s_at"	214.9	449	445.7	407	600.5	520.8	548.5	1022.5	634.7	406.1	542	337.4	407.7	332	368.6	268
"200797_s_at"	3951.4	4223.7	4017.9	4057.3	4080.8	4394.5	4658.6	5931.5	4052.1	3976	3255.6	2701.2	2569.5	2481.5	4048.7	2711
"200798_x_at"	1704.5	2629.9	2701.9	2606.3	2680.8	2745.2	2776.8	3060.5	2710.8	1960.8	2250.1	1745.9	1974	1724.4	2053.6	1603.6
"200799_at"	3725.2	4228.8	3839.9	3046	3560.6	2797.1	3457.4	5011	3769.4	4206.6	3716.9	4913.7	4077.8	3800	4587.7	4522
"200800_s_at"	854.9	932.3	1171.3	868.6	1060	883.2	870.2	1319.1	725.7	1092.1	1262.3	1050.1	1118.9	1020.8	1114.7	863.5
"200801_x_at"	13446.8	10610.5	10863.2	13552.7	14880.7	15676.7	10232.5	16097	13809.4	12834.1	12894.8	12114.2	12393.2	13803.4	12103.7	11841.6
"200802_at"	2106.3	2570.5	2069.4	2148.4	2212.2	2087	2505.8	2067.3	2273.3	2276.8	2024.7	2206.5	2167	1953.5	2332	2335.5
"200803_s_at"	3382.2	4831	4418.6	4767.4	5356.3	4601.2	5150.8	5266.4	6000.7	5099.7	5816.1	4943.3	4722.8	4409.5	4452.6	5276.5
"200804_at"	3624.9	3917	3912.7	5231.7	4493.6	4542.2	4836.1	5495.6	5417.8	5101.2	4641	4662.1	3880.2	5005.4	5176.1	5857.1
"200805_at"	800.6	419.2	551.7	581.4	631.9	398.8	570.6	375.5	522.8	692.2	725.1	457.1	663.7	504.3	616.2	579.5
"200806_s_at"	1513	2023.3	1729.5	2081	2455.3	2339	1191.4	2332.9	2576.5	2205	2334.5	1845.6	2184.1	1944.7	1963.4	2230
"200807_s_at"	4233.5	3582.5	3135.4	3419.8	3658.4	3506.5	2706.2	4245.8	4766.6	3811.3	3367	3374.4	3543.4	3758.4	3389.1	4647.5
"200808_s_at"	972.1	1303.5	1233.8	1385.6	1611.2	1570.5	2331.8	1663.8	1296.5	1266.4	1224.3	1546.1	1273.2	1361.6	849.4	896
"200809_x_at"	9131.5	9969.7	9534.4	12288	12245.6	13202	9808.4	12141.9	12378.1	9517.8	11779.5	11744.6	12215.8	11100.1	11668.4	11674.1
"200810_s_at"	1677.1	2104.8	1363.4	2153.9	1312.5	1576.8	2268	1356.4	1194.4	1153	1927.7	1709.9	1577.6	2000.2	1738.5	1950.5
"200811_at"	3259.7	3168.8	1983.2	3664	2083.1	2436.4	3065.1	1746.9	2500.9	1875	3008.6	2904.8	2710	3071.7	2467.4	2971.9
"200812_at"	969.2	830.1	740.6	570.5	1053.8	762.2	882	854.8	992.1	1217.1	976.7	885.5	1001.6	947.8	1025	901.1
"200813_s_at"	715.9	1168.8	1141.9	1010.7	1255.1	837.4	1077.9	1092.7	928.5	893.4	970.3	1190.7	1300.2	806.2	1202.7	1042.2
"200814_at"	4952.8	3838.8	4756	4212.5	4093.1	3951.5	5008.6	3472.3	4469.4	5079.8	3235.6	4056	3022.1	3084.6	3515.8	4106.3
"200815_s_at"	606.7	580.1	505	557.5	758.3	780	486.2	765.9	718.3	961.1	790.4	497.7	562.5	727.5	550	455.7
"200816_s_at"	1529.7	1424.5	1609.5	1638	1474	1049.4	1620.8	1176.2	1194.7	1346.4	1047.7	1343.5	1385.2	1380.4	1595.7	1371.9
"200817_x_at"	13458	10729.8	11642.4	12402.6	11104.7	13731.5	10558.3	11614.3	10114.9	12989.9	12209.8	11564.3	12364.7	15083.5	10416.5	13920.7
"200818_at"	2933.3	3387.8	3431	3312.5	3229.1	3249.3	4125.2	2956	3993.5	3832.2	3080.7	3830.7	3006.1	3679.7	3467.5	4648.9
"200819_s_at"	10433.5	8886.4	8361.8	11601.7	11037.5	11655.3	8450.5	11686.4	12152.5	9683.4	10914.5	10262.9	11248	10720.4	9941.5	9885.9
"200820_at"	641	856.9	977.1	907.4	1047.5	917.9	1042.8	964.8	1071.5	1234.7	895.3	854.1	941.8	1020.2	950.9	1223.8
"200821_at"	1026.8	1015.8	1035.1	1584.3	1127.3	893.1	1288.1	1086.6	1173.6	1016.9	930.3	1281.9	1431.5	921.1	950.9	966
"200822_x_at"	4831.6	3111.8	3938.7	4115.2	5392.9	4914.3	5868.8	4731.2	5133.1	6227.4	4310.8	3649.2	4042.3	5184.2	3851.3	4182.1
"200823_x_at"	5228	5537.3	4927.3	6206.1	5094.1	6169.9	5340.1	4555.8	6597	6670.9	4525	5814.5	6073.1	7323.8	5360.2	6522.7
"200824_at"	1493.1	1762.9	1723.5	1843.9	2036.4	1796.7	1947.3	1500	1431.3	1688.9	2105.6	2171	2158.1	2078.8	1703.3	1680.5
"200825_s_at"	3679.5	1743.8	2192.6	2059.1	2864.4	1962.4	1801.1	2009	2055.3	2075.9	2635.3	1977.7	1929.4	1857.9	1456.7	1672.7
"200826_at"	3477.8	3133.8	3059.9	3998.2	4141	3897.4	2789.6	3458.9	4543.4	3807.8	3719.4	3690	3803.4	3255.6	3522.7	4873.1
"200827_at"	922.3	506.2	505	711.5	729.7	455.3	784.6	574	385.1	802.4	966.7	779.5	671.4	1134.7	601.7	483.9
"200828_s_at"	2460.7	2913	3505	3278.3	3830.9	3597.6	4103.8	4000.1	3977.9	3447.2	3170.9	3137.1	3197.7	2908.7	3238.4	2500.1
"200829_x_at"	2368.9	2028.8	1984.5	1584.8	1966.1	1637.8	1973.1	1544.5	2218.1	1637.9	1332.2	1681.1	1638.6	1621.8	1580.9	1436.5
"200830_at"	1311.2	1181	1240	1129	1467	804.9	1002.4	1469.5	1597.3	1579.5	1152.7	1232.9	1100.2	1343.1	1411.3	1266.4
"200831_s_at"	512.1	2512.4	371.9	3503.8	224.2	2168.5	634	3559	491	374.6	580.2	946	1306.9	364.9	527.8	707.4
"200832_s_at"	466.3	1959.7	411.7	2083.8	259.5	1546.3	628.4	2289.1	475.5	545.4	663.8	787.1	1345.5	368.6	504.8	1094.9
"200833_s_at"	3457.9	3210.9	3561.2	3651.6	3668.8	4012.8	4264.6	3940.5	4127.2	4367.4	3144.9	3378	3400.7	3644.3	3492	4237.6
"200834_s_at"	7113.8	7892.9	7391	8080.8	7051.3	8687.6	7346.9	6206.1	8356.4	7177.6	8488.9	7782.2	8500.3	8353.8	7614.5	9143.7
"200835_s_at"	14	20.7	19.6	12.9	25.1	30.9	18.2	23.1	8	16.9	79.1	22.4	96.6	114.8	9.9	8.8
"200836_s_at"	458.3	384.3	453.5	635	478.6	769.5	584.1	507	381.3	371.9	510.4	1074.8	694.2	933.9	717.4	877.5
"200837_at"	1256	1429.6	1275.4	1476	1354.7	1272.7	1793.4	1649.8	1190.4	1796.8	1113.8	1434.2	1628	1273.4	1279.2	1456.3
"200838_at"	5851.6	4855.3	5535.8	7028.7	6631.8	6170.7	6401.8	7705.3	6369	6054.7	7072.2	4876.7	5353.9	4999.3	4645.5	6081.5
"200839_s_at"	5729.3	6487.9	6937.2	6751.4	8305.5	6032.6	6966.5	10207.1	8369.7	7959.5	6908.7	4954.5	5864	4582	6117.6	7822.3
"200840_at"	2154.2	2458.4	3198	2382.1	1924.9	2372.9	3328.3	1956.9	1491.6	3137	1369.1	2776.7	2487.6	2784.9	3113.6	3346.5
"200841_s_at"	132.3	178.6	199.5	285	190.3	203.7	176.3	265	297.5	255.6	331.8	209.3	203.7	277.5	244.1	223.9
"200842_s_at"	597.9	742	681.3	679.8	814.3	785.3	1045	648.4	727.2	790.6	943.7	677.5	857.5	1065.2	600.8	627.3
"200843_s_at"	1284.5	849.4	789.9	908.5	952.4	685.6	860	849.1	1142.9	997.7	975.5	764.9	916.8	947.2	1086.9	1028.4
"200844_s_at"	2025.6	2224.7	1474.3	2275.3	2448.3	2264.7	1549.7	2307.7	2231.5	2424.4	2370.9	2315.4	2349.4	2411.8	2217.6	2494.2
"200845_s_at"	2015.4	1812.3	1451.6	1665.1	1325.5	1431.2	1218.7	1565.8	1501.3	1553.3	1478.2	1626.3	1602.1	1612.8	1562.5	2062.2
"200846_s_at"	1110.2	968	1061.9	1485.3	1620.7	1113.8	1308.7	1392	1713	1568.2	1314.3	776.4	1004.7	814.8	877.6	888.9
"200847_s_at"	1575.7	2079.9	2487.8	1524	1876.6	1566.2	2471.5	2121.2	2209.2	2102.7	1827.6	1521.5	1754.5	1639.6	2288.1	2184.9
"200848_at"	615.6	926.3	933.3	718.6	651.6	803.9	975.5	633.2	516	684.4	735.4	1097	869.9	927.6	1096.8	863.6
"200849_s_at"	1036.5	807.3	685.4	1120	774.1	805.9	1234.3	917.7	889.3	971.5	1029.5	924.5	1572.5	814.8	1042.4	778.2
"200850_s_at"	2728.6	2842.2	2552	2584.1	2422.8	2399.1	2954.8	2115.1	2126.4	2210.4	2308.7	2933.4	3161.9	2634.2	2660.3	2576.4
"200851_s_at"	2024.3	2337.4	2528.5	1843.4	1755	1799.9	2066.9	1881.8	1764.4	2268.1	1843.5	1826.8	1796	2211.3	1891.9	1992
"200852_x_at"	1531.8	1904.8	1893.6	1939	1651.2	2018.8	2011.2	1961.4	1634.3	1908.8	1694	1889.8	1825.8	1945.2	1466.5	1565.4
"200853_at"	1082	989.5	1927.5	1562.8	1789.7	1161.1	2587	1397.4	1657.2	2809.8	1164	982.4	1050.1	1187.1	1377.8	2096.4
"200854_at"	951.9	1178.8	1052.9	893.6	922.7	731.2	733.9	1008.9	1022.1	877.6	1015.9	985	1148	1005.9	1033.6	765.4
"200855_at"	245.4	300.1	285.1	232.2	249.7	232.9	222.5	390.4	354.8	289.5	232.2	223.6	234.6	241.7	278.5	276.4
"200856_x_at"	341	327.9	378.4	402.1	264.6	270.9	356.9	444.2	233.9	208.3	289.8	319.7	339.8	235.4	309.2	232.8
"200857_s_at"	604.5	662.4	534.7	602.9	550.4	510.6	655	560.1	534.1	506.9	465.2	542.8	563.2	587.2	572.1	572.5
"200858_s_at"	5323.6	5057.7	4630.3	5533.4	4610	5422.3	4483.4	4963.7	4812	5462.1	5154.9	4617.6	4898.6	5636.9	4668.8	6142.1
"200859_x_at"	2689.6	2552.8	3000	2472.2	2567	3571	3229.3	2783.8	2019.1	2301.6	2893.4	3154.8	2762.5	3057.1	2798.2	1974.2
"200860_s_at"	2004	1942.1	2189.7	1970.2	1912.8	1661.9	1680.7	2116.4	2356.9	1852.4	1643.9	1551.5	1833.1	1577	1834.2	1500.8
"200861_at"	778.2	1037.1	1138.4	923.1	844.4	761.9	959	792.5	813.6	663.1	728.1	785.9	789.1	705.4	710.9	788.8
"200862_at"	448.5	649.9	433.5	482.4	346.4	543.3	363.1	400	461.5	377.3	387.9	640.3	479.7	377.9	387.6	515.4
"200863_s_at"	3160.6	2722.1	3248.8	3332.7	3658	3735.3	3174.3	3197.1	3475.7	4114.7	3228.9	3102.3	2874.5	3131.6	3427.5	3371.9
"200864_s_at"	704.1	819.5	879.4	789.3	719.6	774.7	848.3	559.8	614.8	688.7	672.2	790.1	706.1	605.9	744.5	817.4
"200865_at"	19.8	8.6	10.2	13.9	24.6	18.5	8.4	13.9	6.3	26	10.8	30.3	5.3	1.8	6	3.7
"200866_s_at"	6284	7036.2	7324.8	8674.8	7563.9	7725	8131.9	8226.7	7143.9	6136.3	8327.8	7039.1	8664.6	6895.4	6723.4	6931.3
"200867_at"	454.3	577.3	656.8	477.4	500.8	509.8	626.2	516.9	592.7	487.4	503.2	474.3	535.5	484.5	554.1	583.1
"200868_s_at"	779.2	1094.2	947.2	1453.7	1064.6	1277.7	1154.2	1004.9	1270.7	1006.1	1227.7	913.3	1116.3	947.8	899.6	1081.5
"200869_at"	6539.5	7844.8	7322.1	9341.6	7414.4	7751.1	7689.3	7533	9347.6	7366.2	8508.8	7740.6	7258.1	7747.9	7695.3	8454.9
"200870_at"	2272.2	2177.3	2144.5	2448.4	2658	2063.2	2329.3	2606.8	2972.3	2884.3	2250.1	1941.7	2031	2161.9	2283	2620.2
"200871_s_at"	8712.9	8451	8464.7	10456.5	11006.8	10213.6	8229.5	11512.3	10145	8019.3	10174.3	9192.8	10430.3	8450.2	9033.8	9167.5
"200872_at"	9127.9	9263.5	9386	9849.9	10999.5	11570.3	9565	9752.5	9375.6	10299.2	11480.9	12643	13858.8	8589.2	9482.1	11589
"200873_s_at"	1921.6	1469.4	1591.5	1244.7	1720.6	1982.6	1893.8	1998.3	1437.4	1854.7	1693.6	1433.7	1887.9	1406.1	1685.7	1585.9
"200874_s_at"	372.2	363.8	332.3	363.7	530.6	531.6	430.5	458	453.9	325.5	352.6	390.8	442.7	363.4	396.3	290.2
"200875_s_at"	489.7	282.8	341.5	426.6	381.4	456.4	368	657.2	413.1	447.7	355.4	338.3	343.4	357.4	529.1	456.5
"200876_s_at"	3308.4	2895.9	2397	3008.5	2964.5	2835.8	3580.5	2747.6	3016	3070.1	2927.5	2830.2	2726.7	2665.8	2857.5	3090.5
"200877_at"	4532.7	3916.5	4200.4	2947	4524.4	4004.8	3817.6	3615.5	4860.3	4960.8	3914.6	3187.9	3880.3	4425	4609	4461.8
"200878_at"	5695.6	3373	4114.1	4961.3	5154.8	5790.3	2413.8	5445.4	4034.1	4548.6	3797.8	4412.1	3668.7	5225.6	3712.3	3351.8
"200879_s_at"	621.2	776.1	799.7	1617.6	1474.4	1443.9	401.7	1033.2	711	747	974.5	1339.1	1027.6	960.3	498.3	316.8
"200880_at"	1515.9	1621.1	1816.8	1639.6	1484.1	2139.5	1790.5	2152.5	1470.7	1765	1717.5	1544.2	1974.7	1479.1	2135.7	1883.8
"200881_s_at"	2553.3	2218.1	3438.2	2790.9	2814	3704.5	2513.7	3608.4	3308	2824.5	2036.8	1546.4	1913.8	1878.3	2311	2322.9
"200882_s_at"	1056	883.3	1130.9	919.9	881.6	1017	944	943.8	1115.2	1567	810.3	1038.6	897.9	1314.8	1139.8	1483.2
"200883_at"	1108.5	1549.4	1471.3	1769.7	1446.2	1488.8	1615.3	1291.2	1685.3	1376.9	1498.6	1288.3	1213.1	1428.5	1310.9	1579.6
"200884_at"	386.7	427.4	333	818.2	232.9	598	328.3	177.2	95.1	145.1	344.7	670.1	899.8	472.2	283.5	280.6
"200885_at"	2820.7	2689.3	2327.8	3468.3	3435.2	3515.5	2912.3	1828.4	2177.6	4296.6	2595.1	2678.6	2425.7	4525	2344.9	1720.8
"200886_s_at"	4015.9	2762.9	3933.4	3102.9	4114.2	3337.8	5271.5	3646.4	4406.1	5518.3	3624.8	3468.1	3253.4	4385.5	3949.2	3683.7
"200887_s_at"	4041.2	3040.3	4723.4	4622.9	4421.3	5516.9	4008.3	3990.2	4572.3	3667.4	3516.6	1977.8	2348	3527.9	2196.3	2621.9
"200888_s_at"	6711.7	7374.2	7147.1	8088.4	7268.1	6931.8	7618.6	7777.2	7290	7542	7442.3	7588	8128.4	7466.4	7788.8	8294.6
"200889_s_at"	1015	1055.7	1489.1	987	1580.6	1422.4	1637.6	1287.6	1873.3	1833.4	1677.9	990.1	837.3	1383.5	1251.3	1377.2
"200890_s_at"	998.8	694.3	718.3	782.8	983.9	888.3	923.3	941.3	1271	1125	1192.1	764.2	768.8	867.3	744.9	652.9
"200891_s_at"	3555.6	2862.9	2860.8	3191.1	2742.2	2530.6	3530.6	2247.9	3955.1	2726.4	2882.2	2922.4	2697.3	2634.2	2309.2	3136.6
"200892_s_at"	1335.8	1749.8	1313.4	1562.6	1552.9	1426.7	1435.4	1626.1	1703.7	1390.2	1361	1288.2	1263.3	1162.2	1265.3	1491
"200893_at"	3422.3	2320.2	2478.6	2683.4	2518.5	2623.6	2301.2	3548.7	2569.7	2266.3	2265.8	2530.6	2659.4	2354.4	3107.3	2625.3
"200894_s_at"	210.9	193.8	279.2	213.9	223.5	223.3	221	290.1	180.1	193.3	213.1	272.3	304.4	178.6	217.4	217.6
"200895_s_at"	1069.8	796.8	783.3	778	676.7	722.9	546.6	644.5	937.2	498.9	449.5	729.2	1007.9	523.6	708.2	743.6
"200896_x_at"	2419.2	1796.3	2110.4	2609.4	2862.7	2693.4	2100	1925.2	2206.2	2820.1	2577.4	2552.3	2767.5	2399.6	2211.7	2003.7
"200897_s_at"	3173.1	2378.4	3625.4	2692.8	3266.4	3245.1	3051.5	2390.3	2808.6	3885.6	2751.2	3893	2716	3987.9	3804.2	3364.7
"200898_s_at"	785.3	1346.7	1120.1	952.1	901.6	921	573.4	962.9	850.3	830.6	902.2	999.8	1082.1	1144.7	751.5	787.3
"200899_s_at"	1228.4	1270.9	1166.3	924.6	697.7	744.4	915.3	755.7	811.7	691.6	754.3	962.7	822.7	1060.7	770.2	1078.2
"200900_s_at"	550	1008.5	1111.9	1050.3	1370.3	1259.7	972.3	1361.2	1476.7	1210.1	1492.6	601.3	1103.4	847.8	994.3	1122.5
"200901_s_at"	1270.6	1386.3	1712.1	1274.2	1079.5	1168.8	1778.6	1619.4	1584.9	1589	1227	1236	1131.9	949.4	1470.7	1579.3
"200902_at"	1490.7	1870.7	1417.4	1859	1940.9	1526.1	2265.1	1855	2104	1792.5	2157.1	2347.2	1905.8	1857.8	2354.7	2182.3
"200903_s_at"	685.4	719.7	856.7	548.1	617.2	653.9	930.6	546	720.9	811.3	605.9	688.3	738.9	633.2	780.8	765.6
"200904_at"	2765.2	3951.5	5072.4	5273.6	4706.6	4270.1	5029	4884.7	5332.6	3678.9	3357.2	3415	2840.3	3600.5	3549.6	2728.9
"200905_x_at"	6235.8	6227	7768	8500.5	8644.7	8495.2	7506.2	9448.5	9715.5	7349.3	7521.2	6290	6065.3	6662.8	6476.9	5576.3
"200906_s_at"	268.8	389.8	561.1	366.2	410.5	455.9	461.2	351.2	399.4	831.4	415.8	629.3	583.8	700	684.8	502.5
"200907_s_at"	1657.4	1599	2839.7	1691	1880.6	2160.2	2045.2	1382.4	1886.5	3216.1	1622.4	2668.4	2097.3	3271	2958	2356.1
"200908_s_at"	62.8	16.9	9	91	11.4	45.3	17.4	14.2	12.8	26.8	90.6	22.8	100.9	45.9	14.1	9.9
"200909_s_at"	6657.7	9385.4	7606.3	10841.1	9114.5	10286.5	8385.5	9021.4	9804.7	6983.1	9891.9	9263.9	10299.6	9259.7	9075	9569.2
"200910_at"	1857.7	1161.6	1346.5	1420.7	1722	1582	1310.8	1576.3	1813	2013.4	1514.1	1345.4	1253.7	1464.9	1554.9	1780.5
"200911_s_at"	4203.2	3705.5	3780.3	4137.2	3989.4	4149.5	3354.7	3664.6	4011.9	4040.8	4035.2	4736.3	4856	3586.8	5575.8	4907
"200912_s_at"	5938	5660.6	4776.7	5142.2	4891.7	5073.4	3228.5	5128.7	4847.6	4000.2	5699.4	5972.2	6155.3	5853.7	6292.6	5918.4
"200913_at"	446.9	378.2	604	481.4	405.8	624	539.2	484.7	431	432.5	491.3	614.5	445	501.4	348.3	322.6
"200914_x_at"	381.8	307.9	288	585.1	342.1	450.9	217.7	418	454.6	417.2	473.3	508.8	435.6	570	398	675
"200915_x_at"	2627.3	2280.8	1988.7	2401	1501.8	2235.6	1353.6	2215.1	2386.4	2122.1	1930.6	2424.3	1920.8	1820.7	2176.4	2397.9
"200916_at"	2538.5	2684.4	3713.8	2096.2	2826.5	3582.4	4681.1	4135.5	3892	5173.7	1888.2	2662.9	2007.4	2107	3833.1	3499.3
"200917_s_at"	238.7	564	437.5	578.4	748	679.9	326.4	969.5	618	531.9	862.1	355.7	483.1	545.6	345.1	251
"200918_s_at"	2811	2162.4	2071.7	2443.4	3291	2577.7	2242.4	2927.4	3132.8	2721.2	2944.8	2235.5	2299	2108.4	2411.2	1920.3
"200919_at"	1477.8	1119.6	1009.1	1125.2	1478.7	1331.8	1433.5	1622.8	995.5	1700.9	967.8	984.7	1535.3	1202.5	1027.6	998.5
"200920_s_at"	2532.5	3092.1	2303.6	3549.1	2970.8	2872.5	3054	3207.9	2930.9	2348	3127.1	3235.4	2814.9	1969.7	2618.9	2950.7
"200921_s_at"	3806	3427.6	3173.3	3511.6	2940.3	3240.2	3288.4	3369.9	3156.4	2515.2	3453.3	2628.7	2953.9	2394.6	2875.6	3157.8
"200922_at"	790.1	1026.2	930.8	1116.8	1228.8	977.9	979.5	623	895	1123.8	1319.3	1201.4	1225.8	1349.5	831.3	720.5
"200923_at"	2254	2774.7	2944.9	3122	1825.4	1548.2	3267.6	1519.4	1758.1	1954.5	2672.9	1635.5	2208.4	1720.4	1836.8	1292.6
"200924_s_at"	574.5	632	513.8	666.5	509.5	697.5	656.1	776.8	518	579.2	700.7	535.4	698.3	667	558.3	554.5
"200925_at"	3607.8	4012.4	3690.6	4976.3	5548.7	5762.1	4271.3	4369.5	4843.6	5334.9	4973.4	4006.2	3873.1	4163.7	4463.5	5069.4
"200926_at"	12552.2	11503.1	11952.2	15318.3	14610.4	15762.9	11406.8	14431.3	14228.4	12268.2	11963.7	13366.3	14216.3	12738.9	11423.2	12584.8
"200927_s_at"	980	1196.7	1184.1	1115.6	1104.6	1140.1	1149.2	1317.5	1254.8	1357.4	1064.7	1070	1170.8	1013.7	1245.5	1203.9
"200928_s_at"	75	59.8	75.7	74.3	38.4	76.2	59.4	81.3	21	50.8	35	68	64.2	55.1	64.9	78.9
"200929_at"	2572.2	2538.4	2330	2763.7	2804.1	2169.3	2406.8	2212.5	3047	2788.8	3124.9	2507.7	2490.5	2234.4	2816.5	2866.9
"200930_s_at"	11.1	15.6	53.2	15.8	55.2	64.3	34.6	47.2	11.7	51	38.4	32.8	57.3	47.5	77.9	76.7
"200931_s_at"	4939.9	4045.8	3459	3256.4	3845.8	4159.3	3234.1	3349.5	2625.7	3336.1	2548.1	4364.3	4320.7	3997.3	4867.8	2867.6
"200932_s_at"	1445.9	1251.3	1043.4	1068.5	1356.7	1319.3	1066.1	1454	1284.7	1923.1	1278.2	1348.5	1405.9	1887.2	1495.9	1586.2
"200933_x_at"	9399.5	9054	8633.2	11712.2	11917.4	12276.9	8432	11496.7	11260.3	8951.5	11610.3	11737.3	11558.8	10985.2	10426.2	10272.7
"200934_at"	1484.4	2069.4	2026.3	2942	1715.5	1663.9	2608.7	1805.3	2389.9	2273.8	1245	2129.5	1928.2	1696.8	2063.3	2275
"200935_at"	916.5	811.4	1247.7	1423.2	2226.8	1467.9	1048.7	1011.2	1013.5	915	1679	1015.1	1801.4	1204	754.7	631.6
"200936_at"	8528.7	8492.3	7356.5	8866.3	7709.8	10126.2	7810.3	8839.7	9335.5	7385.9	8508.1	9265.9	9217	10600.4	9495.1	9714.3
"200937_s_at"	6346.3	5901.8	5643.2	6848.3	5648.8	6191.2	5451.8	5570.4	6357	5430.2	5546.3	5542.9	5690.3	6014.1	6081.5	6960.9
"200938_s_at"	4.8	10.3	3.4	10.9	14.3	14.9	5.6	9.7	11.7	3.1	14	37.2	37.3	33.5	3.9	4
"200939_s_at"	11	43.8	264.1	242.8	186.4	129.2	101.6	28.2	18.8	39.2	181.6	199.7	268	132.1	56.3	53.1
"200940_s_at"	1363.3	1909	1626.5	1690.6	854.8	924.9	1079.8	985.3	1131	983.4	826.5	1515.6	1483.9	1750.3	1632	1182.5
"200941_at"	1617.8	726.8	1338.8	961.1	1368.3	1063.6	1183.5	1202	1556	1766.7	1154.9	1087.8	1001.6	1098.3	1448.4	2070
"200942_s_at"	2057.8	2631.5	1945.1	2715.2	3193.2	2380.3	2449.2	2136.1	2049.1	2801	2814.2	2743	3148.3	1884	2254.8	2872.2
"200943_at"	3296.7	1765.1	1896.3	1979.4	2758.1	2602.1	1939.1	1687.2	2562.6	1479.6	2167	1439.9	2114.7	2796.9	3198.7	3411.4
"200944_s_at"	2805.5	2325.4	2647.7	3042.5	2888.9	2393.2	2539.2	2743.4	3617.6	3205.8	3000.4	2248.3	2220	2728.4	2640.3	3082.6
"200945_s_at"	3254.6	3031.4	3299	2972.3	3097.7	2691.5	3547.7	2841.9	3122	3511.8	3585.2	3679.6	3641	4388	3394.9	2641.3
"200946_x_at"	1341	2351.5	2087.9	2023.2	2144.5	2371.1	2550.3	2285.4	2524.5	2437.5	1937	2553.9	2281.1	2012.2	2306.7	2020
"200947_s_at"	1994.1	1770.1	1915.7	1542.5	1415.1	1450.8	2368.5	1234.2	1055.7	1706.2	1264.9	2020.8	1810.8	1395.4	1279.7	1301.1
"200948_at"	1796.9	2196	1961.5	2289.8	1584.3	1894.3	1856.1	1521.2	1337.9	1449.8	1997.7	2037.1	2522.4	1541.8	1528.2	1476.6
"200949_x_at"	7958.8	7763.8	6917.5	8492	8232.4	10446	7351.3	7567.8	7476.5	7385.9	9807	8241.6	8404.9	8849.8	7840.8	9072
"200950_at"	1859.2	1539.3	1642.2	1463.9	1658.6	2005.3	1473.2	1368.5	1819.3	1980.5	2025.8	1796.8	1781.6	2077.2	1794	1997.8
"200951_s_at"	191.5	202.9	111	181.9	221.6	191.9	73.7	277	460.6	114.6	294	166.1	256	148.9	138.2	217.6
"200952_s_at"	235.3	545.6	331	302.3	302.1	356.9	289.7	390.7	445	228	503.2	545.1	729.3	395.1	341.7	615.5
"200953_s_at"	2725.5	2500.1	2104.4	2376.2	1510.1	1841.7	1742.6	1863.3	2361.8	1165.1	2325.9	2767.2	3166.1	2097.8	2253.7	4127.3
"200954_at"	756.2	962.2	1024	1317.6	1238.7	1228.1	1396.6	1401.6	1273.5	1275.5	1542.3	1197.4	1503.1	1116.8	1116.9	1189.8
"200955_at"	775.6	816.5	960.7	782.7	914.3	814.5	963.5	1162	997.9	846.4	625.9	830.7	793.1	647.1	917.8	928.5
"200956_s_at"	472.3	645	652.6	552	508.7	577.9	609.7	500.8	483.3	541.8	511.7	697	655.4	638.8	525.5	444.7
"200957_s_at"	614.2	540.5	592.3	523.7	513.5	443.2	436.4	756.7	599	556.2	515.5	578.6	729.1	633.9	411.2	510.1
"200958_s_at"	4643.4	4978.6	6083	6167.2	6292.1	6553	6023.4	6526	5950.2	5864.7	6101.4	5128.1	5379.9	5736.8	5751.1	6001.3
"200959_at"	768.2	947.8	835.8	712.3	1002.4	969.5	921.6	1180.4	814.9	651.4	915.4	642.7	722.7	836.5	804.6	701.6
"200960_x_at"	4050	3737.1	4018.3	3988.2	4090.2	4684	3852.5	3993.3	3906.3	4798.7	4400.7	3785.8	4560.3	4324.4	4047.5	3991.9
"200961_at"	586.6	571.7	623.5	798.4	795.6	510.3	789.4	691.3	606.3	756	519.1	545.4	598.1	522.6	681.4	756
"200962_at"	791.9	525	649.5	451.8	521.5	631.4	368	533.7	438	527.1	752.2	970.5	323.6	615.5	539.6	756.3
"200963_x_at"	10449.4	11000.7	10067.2	13949	12571.5	13058.5	11055.8	12403.5	13474.8	10177.7	13046.2	12395.7	12941.8	11668.1	11562.8	12361.8
"200964_at"	2833.9	3086.6	3331.7	2626.3	3048.4	2748.4	2487.8	3320.1	2465.6	2963.6	3369.4	3393.2	3495.2	2897.6	2476	2046.8
"200965_s_at"	2002.2	2784.2	2601.9	1985.4	1267.1	2587.2	1478.1	1468.2	1018	1351.6	1693.7	3749	2576.8	2776.4	3067.3	2323.6
"200966_x_at"	5242.7	4467.7	4506.6	4816.8	4935.1	5896.4	6565.6	5618.7	5237.2	6139.4	5082.2	4498.3	4749.9	5621.6	5066.9	4752.8
"200967_at"	3892.1	2356.3	2991.4	3225.9	3277.8	3085.5	3080.8	2655.4	2906.2	3498.6	3501.2	2939.5	3053.9	3669.5	3110.5	2686.8
"200968_s_at"	4234.8	2005.1	3047.2	3604.6	4036	3134.9	2821.1	3415	4039.2	4172.3	4552.5	3110.2	3189.6	3798	3453.4	2492.8
"200969_at"	979.8	935	784	713.8	877.1	607.1	963.5	785.1	1013.7	903.7	712.5	723.6	589.1	906.7	733.5	1172.2
"200970_s_at"	2021	1647.6	1311.6	1932.9	1850.8	1670.6	1667.1	1491.6	2310.6	1539.8	2010.3	1541.1	1399.5	1715.3	1290.1	2056.6
"200971_s_at"	3637.7	2533.7	2974.4	3059.9	3705.2	3336.9	2560.4	2906.7	4529.7	3786.3	3730.7	2468.5	2467.8	3601.4	2429.8	3533.1
"200972_at"	4317.3	4098.9	2634.9	3628	3065.5	3425.4	3262.2	2665.6	2509.9	2572.6	3665.8	3853.8	4013.5	3483.9	3252.5	3767.5
"200973_s_at"	1665.7	2743.6	1689.3	1915	1670.3	1824.3	1681.6	1622.7	1526.8	1715.8	2097	2360.4	2481.8	1990.1	2272.3	2315.3
"200974_at"	5351.5	2865.3	3521.3	4108.5	3656	7007.2	1600.8	3306.9	2885.6	2921.6	4696.7	5869.8	3603.1	4643.1	7336.5	3404
"200975_at"	2954.8	3455	3409.9	3658.5	3511.3	2823.8	4588.6	3436.6	4379	3470.4	3410.9	3382.4	3699.1	2486.9	3690.1	4405.7
"200976_s_at"	1850.7	2122.1	2174.1	2051.2	1972.5	2236.8	2262	2303.9	2390.6	2330.4	1860.6	2111.2	2074.1	2262.9	2467.4	2440.9
"200977_s_at"	1109.4	1238.1	1166.6	915.6	996.9	1245.1	1207.6	1314.4	1345.8	1315.9	1100	922.2	982.8	1001.2	1302.4	1265.6
"200978_at"	2781.6	3669	3210.8	3621.2	3421.7	3491	3371	3456.7	4421.3	3945.2	3204.9	4787.2	3396.5	3918.1	3917.9	4297.7
"200979_at"	585.5	537.8	354.4	337.5	394.6	383.3	341.8	380.7	290.4	395.7	515.5	546.7	468	430.9	395.4	492.8
"200980_s_at"	1176.9	1534.7	1157	1475	1250.5	1776.3	1114.5	1464	1317.3	1410.6	1404.3	1498.5	1158.1	1683.2	1312.6	1279.7
"200981_x_at"	6640.2	7207.2	7155.5	7503.5	8629.8	8742.4	7147.2	8568.2	9120.3	8298.6	8074.4	7395.1	7786	8552	7427.8	8049
"200982_s_at"	1875.6	2133.9	1923.9	2190.1	2702.5	2455.4	1734	1985.4	2403.4	2247.3	2506.7	2481.1	2628.7	2862.7	1926.9	1280.6
"200983_x_at"	5192.2	5738.6	6310.7	7152.5	7439.2	7916.4	6578.9	7279	5926.1	6931.8	8072.4	6364.1	7005.6	6449.4	7198.6	6241.2
"200984_s_at"	4186.4	4133.4	4393.6	4158.3	4394	5028.4	4181.1	4376.2	4371	4825.4	4539.6	3772.9	4101.7	4837.5	4521.6	4718.3
"200985_s_at"	3635.2	4285.7	3467.7	3486.8	4147.1	4670.5	4396.6	4042.5	3809.2	4239.1	3676.1	3673.4	4247.5	4086.4	3925.6	4525.6
"200986_at"	4328.6	5836.8	5647.8	5363.1	5375.3	5631.2	5007.4	4885.8	5395.5	4028.3	3790	5834.8	5897.4	5043.4	6845.2	3440.9
"200987_x_at"	536.3	777.4	797.2	740.3	918.8	969.1	795.7	1100.1	1029	971.3	721.1	1052.2	935.6	671.5	759.3	846.9
"200988_s_at"	239.5	215.8	225.8	170.5	268.2	232.5	222	258.5	232.2	241.3	213.2	207.8	185.3	220.5	214.2	284
"200989_at"	3992.9	2708	3364.4	3694.6	3743.1	3494.1	2743	5761.4	3507.4	4294.1	3308.9	3219.3	3197.7	2770.6	3721.5	4074.1
"200990_at"	1642.3	1294.7	1661.3	1884.8	1751.7	1486.2	1326.4	988.9	1187.4	1272.3	1815.7	1394.4	1454.1	1530	998.9	954.3
"200991_s_at"	720.8	1177.6	831.5	759.4	813.3	861.6	1231.5	1034.3	1687.6	1072.3	1054.4	1093.1	1149.7	1002.4	852.3	1012.9
"200992_at"	1664.1	1149.5	1472.3	1204.4	1325.1	1165.9	941.6	1129.7	1545.8	1679.5	1292.8	1446.3	1481.7	1640.5	1207.7	1870
"200993_at"	1268.4	1351.3	1599.8	1502.5	1480.2	1666.8	1023.3	1278	1785.2	1471.1	1417.3	1918.8	2259.8	1770.6	2005.1	1962
"200994_at"	1143	877.8	1149	894.5	841.4	952.5	670.7	623.8	1016.5	1119.7	677.7	1092.4	1181.8	1158.4	864.4	1321.8
"200995_at"	652.5	444.2	533.1	416.4	410.8	430	351.5	390.2	439.5	524.2	434	408.5	448.9	446	455.3	627.4
"200996_at"	2573	2411.2	2770.5	2153.5	2965.1	3011.9	2701.7	3347.8	3452.6	3299.9	2520.2	1862.7	2041.4	2119	2483.6	2703
"200997_at"	1239.2	1143.2	1069.5	864.9	1248.4	896.8	1048.9	1318	1141.9	1130.4	1130	657.6	759.7	1090.9	1065.7	807.3
"200998_s_at"	2330.7	1289.2	1365.9	1957.1	1755	1759.4	1447.6	1296	1556.8	1765.9	2013.7	1671.3	1570.1	1870.7	1439.1	1008.5
"200999_s_at"	4372.6	1495	1978.2	2724.5	3471	2809.9	2512.9	2446.9	2641.3	3194.1	3220.1	2509.5	2495.1	2513.7	2429.9	1625.1
"201000_at"	2233.6	1686.6	1647.7	1754.3	2237.5	1574.2	1643.8	1788.8	2220.4	1568.9	2156.5	1897.4	1709.3	2320.6	1782.8	1482.6
"201001_s_at"	677	818.1	784.2	816.8	793.6	1014.6	846.1	873.7	901.4	895.7	903.8	782.7	774.4	810.3	771.2	897.3
"201002_s_at"	2017.1	1847.7	1690.8	1738.8	1836.9	1820.1	1707.2	1519.6	1596.9	1825.1	1748.9	1541.4	1571.5	1670.1	1653.9	1811.7
"201003_x_at"	1064.4	1469.3	1838.4	1084.9	1255.2	1056.2	1506.8	1484.6	1748.9	1843.8	1324.9	1313.6	1561.4	1010.3	1218	1330
"201004_at"	6574.9	3391.7	2567.8	5380.1	7771.5	5280.2	2857.2	4416.7	6962.4	4245.8	7460.2	3890.8	3365.3	2992.9	3538.4	3914.9
"201005_at"	4284.8	4438.1	4866.6	3670.1	5254.5	5189.8	5083.5	4265.9	3733.5	5371.1	4776	6388.7	6848.7	5576.5	6356.3	4999
"201006_at"	62.3	124.7	78.1	145.5	129.5	126.3	161.2	225.3	64.9	129.2	108.2	98.3	119.1	78.2	153.7	148.9
"201007_at"	2610.4	2981.6	3274.1	2794.9	3237.3	3315.6	2808.4	3310.4	2882.5	3446.3	3094.8	3150	3312.6	3078.6	3258.3	3279.1
"201008_s_at"	3261.3	5416.2	4183.4	5391.3	3439.3	4502.5	5220.3	4494.6	5359.7	3881.3	3848.6	4924.7	4455.9	7009.8	4393.5	5833.9
"201009_s_at"	5125.9	8574.9	6512.4	8109.3	6889.9	7260.2	6265.5	6551.1	7519.5	4186.7	7270.6	7767.7	8129.6	8502.3	6641.2	6757.9
"201010_s_at"	8170.4	8774.7	7765.7	8517.6	8049.8	9169	7439.8	7868.5	8366.5	5774.9	8022.8	8565.4	8595.9	10090.7	7675.5	7994.3
"201011_at"	2118.8	1076.7	1285.8	1118	1296.4	866.4	1219.6	1348.3	1617.9	1302.9	1402.4	1038.6	981.5	969.7	1025.1	948
"201012_at"	5752.7	6227.1	6440.4	6504.8	6912.3	7872	6758.2	6220	6023.3	6136.6	6574.4	6943.9	7722.7	5819.2	7049.3	7222.9
"201013_s_at"	1082.7	698.7	623.9	925.2	801.3	697.6	717.3	862.9	1240.5	1047.4	638.1	645.7	749.9	758.1	814.1	943
"201014_s_at"	292.3	387	358.9	396.2	378	441.7	333.1	620.7	384.8	548.1	495.3	328.2	364	269.7	353.5	565.5
"201015_s_at"	511	378.4	637.8	335.4	618.3	444.3	405.6	361.7	293.6	465	473.7	254.3	390.6	644.1	325	130.9
"201016_at"	603.5	767.9	744.5	457.8	620	682.1	515.3	526.4	712.7	732.1	710.4	650	809.4	684.1	554.6	850.3
"201017_at"	377.7	637.1	420.7	394.7	479	772.4	352.1	818.9	613.6	536.4	535.5	665.9	680	768.6	668.8	942.2
"201018_at"	751.3	1273.2	978.1	633.1	1001.5	833.4	881.3	1067.7	902	882.5	862.7	1172.8	1229.1	1207.9	1166.3	1413
"201019_s_at"	904.4	1008.7	788.3	1107.8	883.8	965.5	685.2	795.3	997.6	927.6	960.5	1037.6	1194.9	897.3	1116.3	1536.5
"201020_at"	2225.9	2027.8	1904.3	1943.9	2066.6	2250.7	2329.8	1753.6	2046.4	2329.6	2144.3	1936	2424.3	1717.3	1757.1	2548.7
"201021_s_at"	4432.2	3911.3	4902	3401.9	3619.9	5801.6	3781.7	3045	4881.6	3697.3	4232.3	5435.1	4423.3	4558.2	6015.8	5934.8
"201022_s_at"	5584.8	4673.9	5476.8	4986.9	5026.7	6650.3	4817.9	4503.6	3980.9	5129.4	5369.7	7132.1	6670.2	5539.9	7264.5	6368.4
"201023_at"	1636.4	1879.6	1548.7	1159.3	1261.1	1528.6	1400.9	1382.5	1362.7	1182.1	1671.2	1619.4	1665.8	1909.1	1765	1717.9
"201024_x_at"	746.5	553.1	370.8	714.5	495.9	654.5	286.3	917.8	834	623.7	479.3	683.8	857.2	819.2	963.1	1126.1
"201025_at"	435.7	288.5	371.4	407.2	476	266.7	323.9	347.7	433.7	298.9	322.3	341.6	312.9	281.3	311	380.8
"201026_at"	201	230.8	147.2	239.2	233.2	178.6	191.5	289.6	275	195.1	203.6	282.8	234.5	284	211.6	262.8
"201027_s_at"	545.5	609.7	779.8	847.7	533.6	640.1	588.4	511.5	380.9	655.9	486.5	595.9	713.9	873.7	714.1	714.8
"201028_s_at"	4468.9	4083.5	4493.9	5437.6	5235.7	5019.8	6165.2	5338.1	4118.1	5596.5	5224	5031.5	5547.4	7252.3	4912.1	4405.8
"201029_s_at"	8101.6	6154	6905.6	8239.1	7804.3	6550.2	7405.1	6935.4	6825.2	7626.7	7350.6	7148.6	7478.6	8511.7	7515.3	6451
"201030_x_at"	3436.3	4030.8	3143.4	4208.5	4388.6	4278.9	2218.2	4045	4280.9	4135	3992.1	4206.8	3790.3	4345.9	3889.2	4610.7
"201031_s_at"	2889.3	1906.5	1347.6	1672	1154	1693.4	1470.8	1075.9	1383.6	1852.7	1667	1472.8	1823.8	1803.7	1484.7	2079.5
"201032_at"	1963.5	2129.5	1601.3	2199.6	1675.8	1778.1	1777.1	1489.7	1498.9	1583.2	1570.5	2336	1882.6	1743.5	1886.7	2163.6
"201033_x_at"	11555.6	9448.8	9482.4	10782.6	12943.6	13426.5	9601	12112	12028.9	11423.3	11423.8	11722.6	12552.4	12144.3	10958.9	11440.2
"201034_at"	3582.1	3833	4195.5	3405.3	3068.9	3494.1	3140.1	2869.5	2719.7	2818.2	3685.7	5167.5	4135.1	3883.7	4635.6	4017.1
"201035_s_at"	521.6	1261.4	510.7	600.4	412.7	692	421.5	814	665.6	597.6	571.6	842	850.7	894.2	863	1165.9
"201036_s_at"	557.2	1062.7	478.5	604.5	283.4	581.4	338.6	430.6	301	414.9	419.5	878.2	697	853.1	669.2	1214.2
"201037_at"	1031.7	1611.1	1558.7	903.6	1220.7	1338.3	1775.7	1186.8	1281.8	2015.2	1205.6	1550.7	2006.1	1525	2084.9	1444.7
"201038_s_at"	526.7	521.6	496.5	656.5	410.4	503.5	695.9	436.6	451	398.5	448.2	444.9	510.2	460.4	364.7	492
"201039_s_at"	714.2	626.8	584	641	759.9	863	686.8	627.1	610.2	506.2	697	785.5	744.5	620.4	551.9	555
"201040_at"	1908.6	2156.4	2570.2	2295.5	3224.3	3699.4	2997.5	2847.6	2123	3146.7	2633.3	2671.7	2843.8	2710.7	1834.9	1805.7
"201041_s_at"	7351.5	7927.9	2021.2	2738.2	2094.3	9037.7	6454.6	7049.6	5183.6	3256	8456	3387.8	5157.9	2551.1	9152	2381.8
"201042_at"	1465.7	565.1	1121.5	785.9	1427.4	1221	776.4	1565.8	1232.6	1031.8	919.7	589.4	705.9	689.5	972.1	668.3
"201043_s_at"	133.3	224.4	419.4	294.6	218.3	211.2	182.9	220.1	123.4	365	396.9	311.4	374.1	352.5	139.1	167.1
"201044_x_at"	207.2	732.4	30.9	49.7	26.3	835	140	692.9	320.2	97.4	728.1	108.2	200.9	97.8	1084.2	64.5
"201045_s_at"	11.7	39.8	40.8	44.6	87.3	78.9	60.3	38.6	11.4	30.6	110.6	32.6	12.4	11.8	8.3	17
"201046_s_at"	1201.9	1014.9	863.1	867	1002.1	1288.9	1177	1233.9	1221.5	1220.9	1372	880.3	1374.7	1423.2	1114.1	1246.7
"201047_x_at"	2846.6	2183.3	2492.4	2160.4	2971.3	2914.1	2635.8	2438.8	3127.2	2935.6	2709.6	2691.3	2827.4	2870.6	2803.5	2619.2
"201048_x_at"	193.7	195.8	162.9	108.7	257.5	171.8	119.3	226.8	256.7	269.3	148	142.9	143.7	156.3	224	199.3
"201049_s_at"	11005.2	8746.2	8761	11432.6	11909.3	11932.3	8598	11744.9	12589.3	10738.8	10902.6	10766.4	11286.7	11738.5	10803.5	11098.3
"201050_at"	1603.9	2212.7	1864.6	2072.9	2083.1	1323.9	4121.6	2855.4	1297.5	1321.7	2857.4	2390.5	2666.3	1774.8	1867.8	2089.9
"201051_at"	2469.3	2161.6	1831.9	2397.3	1682.4	1824.3	1854.7	1613.3	1989.5	1625.2	1868.3	2178.8	2049.2	2107.7	1675.3	2394.2
"201052_s_at"	855.8	849.8	788.8	928.1	964.2	949.2	1049.3	813	1082.9	638.1	805.3	812.6	755.4	949.1	768.2	702.1
"201053_s_at"	843.1	629.6	627.1	576.5	521.2	662.1	681.2	488	554.9	651.7	510	581.2	550	707.4	599.7	667.6
"201054_at"	2010.8	1838.2	1728.8	2079	1666.9	1943.4	1328.3	1683.2	1906.8	1603.1	2194.6	2328.9	2182.9	2557	2218.6	2254.5
"201055_s_at"	493.6	989.8	758.4	828.6	586.5	670.8	531.9	704.5	546.4	990.9	442.3	1206.9	895.1	997.6	698.2	650.9
"201056_at"	525.9	491.3	529.4	448.1	303	325.8	511.2	372.9	255.7	346	345.2	491.5	494.9	456.2	439.7	465.6
"201057_s_at"	1478	1165.9	1243	1124.8	1235.3	890.2	1090.8	1029.9	1267.9	1044.2	1290.9	1180.4	1248.1	1230.2	1046.1	1268.6
"201058_s_at"	2619.7	2575.4	2146.8	2356.1	2220.7	4669.6	1037.4	1726.9	823.6	1641.4	2656.5	3741	2496.8	3294.1	3872.4	1981.7
"201059_at"	1346.5	1175	1360.1	1294.9	1395.4	1186.3	1181.9	1131.1	1101.6	1137.5	1145.2	1285.9	1322.1	1303	1901.1	1252.3
"201060_x_at"	3156.4	2168.2	2785.3	2715.1	2639.4	2939.9	1949.6	4162.4	3004.3	3718.7	2097.9	1951.9	1570.9	3324.4	3541.3	4270.3
"201061_s_at"	4664.5	3278.4	3251.8	4399.9	4090.7	3998	2926.6	4179.4	3383.3	4245.6	3316.2	3680.5	2938.4	3263.4	4400.1	3908.4
"201062_at"	2.1	5.2	17.9	3.6	1.9	1.7	4.9	5.2	2.5	13.1	3.2	0.7	1.6	1.6	22	4.1
"201063_at"	1587.1	978.2	1411.7	1309.4	1439.2	1316.1	1379.4	1347.1	1119.8	1941.2	974.2	1030.1	905.9	1768	1028.1	974.4
"201064_s_at"	1887.8	2157.6	2037.4	1723.2	2124	1461.4	2535.7	1944.3	2556.5	2054.1	2155.8	1513.7	1466.5	1944.4	1668.3	2553.2
"201065_s_at"	1194.5	2007.6	1864.3	1945.9	1464.3	1489.6	1331.8	1615	1369.1	1504.4	1790.5	1806	2072.1	1963.2	1601.3	1746.1
"201066_at"	769.4	1061.4	855.4	1002.3	977.5	1036.9	1183.1	898.7	1202.8	999.6	928.4	865.2	977.1	819.4	844	1149.1
"201067_at"	1082.1	1069.7	723.2	1204.5	1437.3	1038.2	963.7	913.9	1234.6	928.5	933.7	1401.5	1312	1178.8	1260.7	870.1
"201068_s_at"	1790.2	2284.8	1826.5	1991.4	2942.2	2539.8	2491	2446.2	2155.5	2317.4	2428.1	2412.4	2578.4	2449.7	2637	2440.2
"201069_at"	9289.2	5258.9	6694.3	6778	9329.3	7345.7	7350.1	7925.7	5595.4	6916.4	7257.5	7378.9	7386.1	9854.7	7667.2	5045.8
"201070_x_at"	703.3	1158.9	853.5	900.1	916.2	977.3	790.7	1054.1	916.8	736.8	712.2	745.8	817.2	639.8	875.8	914.9
"201071_x_at"	4668.7	4384.5	4040.8	4237.6	3735.4	3940.7	3907.2	4189.5	4135.2	3457.1	4043.7	3594.3	3997.5	3778.2	3617.5	3980
"201072_s_at"	205	210.5	202.9	211.5	140.5	236.9	263.3	287.2	250.5	215.5	303.3	215.3	254.5	217.6	209.6	205.2
"201073_s_at"	258.8	375.1	390.7	354.3	356	337.2	332.8	307.9	360.5	388.5	413.1	428.3	606.5	488	350.4	365.3
"201074_at"	815.1	676.1	706.2	619.9	615	426.1	637	509.5	764.2	708.2	590.4	629.3	510.6	613.8	675.3	592.8
"201075_s_at"	278.4	475	461.3	446.1	529.6	397.8	373.7	530.1	416.2	464.1	503.1	381.8	478.8	452.5	419.6	420.3
"201076_at"	833.3	789.4	709.1	792.9	742.1	754.7	593.3	707.1	717.8	659.4	796	878.2	876	769.5	699.1	964
"201077_s_at"	2447.5	2292.1	2359.3	2719.3	2979.6	2839.8	2440	2221.7	2967	2675	3135.9	2560	2604.2	2440	2331.8	2715.5
"201078_at"	4708.4	2947.1	4280.5	5094.8	4448.6	3600.1	3910	3166.4	3877	3565.8	3876.7	3768	3886.2	3390.4	3641.1	3585.4
"201079_at"	1233.5	1660.3	1697.9	2063	2150.7	1713.1	2986.1	1789.2	1925.4	1938.1	1471.2	1179.7	1064.5	838.3	984	1365.5
"201080_at"	509.6	659.6	421.4	561.1	366.2	469.8	349.1	459.5	325.4	400.7	499	568.6	594.4	699.4	718.8	481
"201081_s_at"	201.2	432.2	346.5	372.5	368.7	389.5	337.5	299.8	302.7	311	344.1	421.7	494.6	451.5	359	399.9
"201082_s_at"	861.8	733.3	732.3	705.2	663	778	527.7	533.9	558.4	669.6	832.5	812.4	897.5	968.1	590	538.5
"201083_s_at"	170.7	184.6	148.7	225	106.8	166.9	131.6	171.9	191.9	174.1	206.5	163.7	168.1	187.1	159.6	232.4
"201084_s_at"	3449	2398.3	2865.8	2641.5	2422.5	2342.3	2797.7	2362.1	2102	2327.1	2730.8	2514.6	2657.9	2133.8	2956.5	2853
"201085_s_at"	268.8	468.8	273.3	373.9	254.7	343.9	321.1	262.4	563.8	354.3	438.8	485.1	384.2	453.7	357.8	398.2
"201086_x_at"	3224.1	2623.1	2491.2	2039.6	2191.4	1943.4	2116.3	1990.1	2593.3	2097	2202.5	2338.8	2475.9	2323.3	2034.1	2150.7
"201087_at"	807.8	815.6	997	1017.7	907.3	947.4	1144.7	781.7	911.5	732.5	772.8	819.7	776.6	725.3	673.3	593.8
"201088_at"	1316.6	509.8	855.8	797.3	591.8	810.8	803.6	709.7	900.7	1268.9	617	541.6	672.3	616.6	546.9	912.2
"201089_at"	2203.3	2831.6	3082.1	2920.8	2908.6	2806.7	3375	3816.5	3486.8	3133.5	2362.8	2343	2603.1	2350.8	2663.1	2738.7
"201090_x_at"	10032.8	6485.5	7497.6	9017.8	11637	11627.2	7788.2	9877.7	8945.7	10170.3	10427.2	8702.3	9132	10801.8	7954.3	8581.2
"201091_s_at"	514.9	714	704.5	511	430.5	516.7	806	575.8	572.6	688.8	720.4	398	640.6	486.4	559	709.2
"201092_at"	1823	1623.5	1551.9	1655.2	1486.3	1541	1587.8	1840.9	1731.8	1659.6	1551.2	1717.1	1660.4	1668	1802.6	1737.9
"201093_x_at"	581.6	650.2	470.5	811.1	796.6	957.7	755.5	809	752.3	648.8	458.2	487.1	631.6	526.1	632.8	430.2
"201094_at"	9085.9	9379.1	8577.7	11710.4	11417.7	12293.3	9088.6	10085.1	10699.2	9378.5	11386.9	11183.8	10787.5	10217	10427.8	10734
"201095_at"	1315.2	1054.6	1013.3	1025.6	1032.2	1121.2	1181	1052.2	1556.4	1332.4	1538.6	1287.3	1585.7	1727.3	1362.7	1599.5
"201096_s_at"	1878.8	1692.2	2382.5	1734.9	2219.6	2290.9	2018.3	2169.4	2396.7	3197.6	2243.1	2656.6	2111	3112.5	2592.3	2015.3
"201097_s_at"	4591.1	3291.3	3173.4	3470.1	4269.2	3772.5	3580.6	3383	3971.3	4160.5	4027.8	3969.1	3752.1	4514.2	3737.7	4072
"201098_at"	1225	952.5	1004.9	1083.2	1426.6	1357.9	1031.5	1492.3	1503.3	1686	1443.7	1157	806.4	1327.6	1630.1	1480.6
"201099_at"	785.6	844.6	869.8	915.1	661.6	556.7	737.6	745.4	753	702.3	731	634.9	704.8	621.3	786.3	955.8
"201100_s_at"	1864.8	1445.6	1368.6	1345.6	1055.2	1347.3	898.8	1440.7	1547.4	1409.8	1428	1246.5	1330.5	1369.5	1084.6	1451.3
"201101_s_at"	306.9	784.1	739.2	633.8	663.4	681.9	711.8	986.2	1042.3	947.4	875.9	630.1	792.2	744.6	974.4	957.7
"201102_s_at"	546.8	596	917.8	650.3	814.7	726.7	907.5	584.8	525	681.4	789.6	532.1	643.3	685.3	466.7	482.3
"201103_x_at"	4539.3	4556.8	3964.3	4245.5	3393.9	2813.1	3177	3339.8	2867.5	3968.3	3365.7	3985.9	4174.7	4194.1	3959	4421.9
"201104_x_at"	2845.1	3437	3019.1	3313.6	2830.7	2165.8	2724.3	2662	2527.2	2890.3	2822.4	2929.2	3029.9	3399	2813.7	2888.8
"201105_at"	6074.5	6663	7212	7823.9	9239.6	7390.6	9268.4	8362.8	8101	9981.4	7635.3	8715.5	8616.6	9782.2	8212.9	8331.9
"201106_at"	2446.7	3429.3	2917.1	3325.4	2949.1	3201.7	2703.8	2521.5	2697.8	2392.8	3060	3766.5	4089.8	3722	2618.8	4007.5
"201107_s_at"	15.7	14.5	25.5	16	35.5	33	25.1	36.5	14.1	45.7	52.2	14.4	16.2	360	12.2	13.1
"201108_s_at"	542.3	422.5	488.2	298.1	766.7	567.1	501.4	1222.7	331	819.8	638	476	337.8	2245.9	475.6	169
"201109_s_at"	344.8	200.7	252.2	156.3	417.4	317.5	216.6	721.2	171.2	521	368.8	234	148	1484.8	371.5	132.5
"201110_s_at"	261.2	120.1	158.8	88.5	189.1	208.1	103.5	303.5	105.8	360.9	219.4	107.6	65	744.4	213.8	64.4
"201111_at"	624.1	430.9	410.5	462.1	554.4	510.6	283.1	586	578.8	382.5	483.3	475.4	447.4	469.9	416.1	456.5
"201112_s_at"	1024.2	1022.9	1202.5	917	1116.5	1196.5	1434.6	1073.1	787.5	1235.5	945.5	1285	1207.4	1245.4	1281.9	1173.4
"201113_at"	2375.3	1922.5	2097.6	1900.2	2791.4	2154	1874.8	1918.6	2156.4	1778.1	2421	1993.6	1970.7	1444.2	1823.6	1562.8
"201114_x_at"	1839.2	2839.7	1690.3	2183.2	1631.3	1421.4	1757.2	1751.1	3935.2	2403.5	1380.8	1446.9	1435.3	1334.4	2623.7	4004.2
"201115_at"	417.9	392.6	446.2	433.8	300.6	397.9	367	212.2	395.6	386.8	454.6	511.4	447.9	626.6	507.3	353.5
"201116_s_at"	882.2	1181.5	933.1	811.3	605.1	1726.8	2476.7	595.3	451.5	727.4	808.2	3191.6	1595.3	2041.4	1654.2	1479.9
"201117_s_at"	665.7	610.1	498	453.5	267.9	906.4	1195.7	269.1	283.3	332.6	483.6	1450.7	647.9	1247.4	591.1	813.7
"201118_at"	972	1430.9	1803	1314.6	1994.7	1397.9	2399.8	1564	1529.5	2284.3	1423.4	1435.6	1334.7	1340.4	1088.9	1052.9
"201119_s_at"	2952	3160.9	3003.2	3040.4	3249.5	3449.6	4134.2	3329.1	3830.5	4113.6	3361.5	3405	2911.8	3244.7	2582.1	4039.9
"201120_s_at"	710.8	1936.6	1583.8	1291.8	1564.3	1272.1	1412.5	989.5	1165.4	1711.6	1823.2	1841.2	1759.4	1694	1851.5	1594.1
"201121_s_at"	2133.4	1980.5	2193.6	2138.1	1933.6	2002.6	2353.5	2061	1580	2160.4	2018.4	2125.7	2199.7	1935	2408.7	2308.6
"201122_x_at"	296.1	661.9	697.2	310.9	881.4	798.8	1394.9	764.3	1299.8	848.9	802.6	1021	377.9	737.5	655.4	841.3
"201123_s_at"	43.1	1466.8	1851.9	239.1	1912	1659.2	3312.9	1302.3	3833.3	2347.5	1795	1656.9	318.2	1970.6	1444.7	1732.9
"201124_at"	680.6	743.8	708.2	689	624.3	629.7	1087.8	618.1	549.9	508.9	594.8	748.9	800.9	759.9	643.4	731.8
"201125_s_at"	2248.7	2136.5	3223.3	2213.4	2167.6	1870.1	3331.6	2419	1768.9	2195.9	2397.3	3063	3157.1	3145.6	3361	1826.7
"201126_s_at"	1495.7	2047.7	2238.1	2065.5	1779.9	1707.1	2670	1954.1	1917	1946.2	1649.9	1645.6	1745.6	1433.9	1776.5	1894.4
"201127_s_at"	406.2	436.6	439.3	414.2	430.9	470.3	406.1	452.2	456.6	403.6	515.4	504	507.8	429.2	399.3	352.8
"201128_s_at"	3421.8	2221.5	2624.4	1916.5	2835.8	2042.1	1642.2	1945.2	2582.5	2486.6	2007.9	2099	1826.2	2417.2	2002.6	1942.9
"201129_at"	1110.6	673.1	559.6	677.7	463.2	632.7	377.2	728.6	761.4	709	656.7	688.8	706.2	888	735.3	1488.6
"201130_s_at"	18.2	37.7	55.4	7.5	42.9	29.4	38.7	60.5	24.3	7.5	20.7	99.3	70.6	52.2	9.3	64.8
"201131_s_at"	23.8	6.4	6.1	56.8	80.6	3.9	3.8	92	6.8	8.5	31.3	5.8	4.1	10.2	13.8	5.8
"201132_at"	990.8	935.8	1202.7	667.5	604.4	758.8	1158.6	723.3	828.9	957.3	825.3	892.3	915.3	935.2	811.8	1100.6
"201133_s_at"	1209.4	1856.6	1770.1	1524.7	1449.4	1792.1	1485.6	1662.1	1458.7	1469.8	2119.5	1652	1972.1	2015.5	1668.2	1690.3
"201134_x_at"	3016	3492.1	2776.7	3372.5	2926.2	4302.1	3188.7	3009.3	3546.8	3791.4	4239.7	3128.5	3617.4	4189.8	3610.6	4629.8
"201135_at"	1701.7	2159.7	1605.4	1772.5	1457.1	1924.5	1532	1521	1724.4	1976.5	1320.3	2097.1	1888.8	1778.4	1666.2	2265.4
"201136_at"	1454.4	1747.7	2181.5	1394.3	2129.8	1916.2	3018.2	1397.8	1936.4	2385	2139.5	2338.7	1920.4	1953.1	1913.7	1769.9
"201137_s_at"	7548.2	5537.5	6751.3	10466.3	10813.8	5768.3	7351.4	12259.3	7931.4	6281.4	5262.9	5243.7	4907.7	3938.5	5745.8	8394.2
"201138_s_at"	318.3	510.2	497.2	624.9	523.6	528.3	425.1	699.8	618.9	644.2	544.4	421	415.2	693.3	614.9	801.3
"201139_s_at"	589.5	568.1	547.7	592	421.7	426.9	520.7	297.1	518.2	391.9	393.9	573.9	567.9	347.9	362.2	495.7
"201140_s_at"	1220.9	1131.9	1735.5	2515.4	1811.1	2099.3	1590	1524.5	1243.9	1848.5	2155.2	1829	1753.8	1584.2	778.1	1029.4
"201141_at"	7125.1	7798.7	7901.1	6888	7597	6078.3	8944.6	9357.1	7350.8	6984	7869.9	8245.3	8832.7	7704	7827.7	8115.1
"201142_at"	1030.3	938.4	774.7	1103.2	1001.8	977.9	1132.2	958.6	1046.7	1118.7	861	1049.2	1060.2	650.5	1009.3	1364.8
"201143_s_at"	245	295.6	297.9	383	229.4	323	357.9	478.6	255.2	486.7	315.2	386.9	399.7	216.4	299.2	386.8
"201144_s_at"	1383.6	703.9	1080.9	1210.6	1201	1037	848.8	1490.3	1253.9	1308.9	1094.2	740.7	914.4	996.2	865.2	1169.6
"201145_at"	1341.1	2096.7	1540.8	1896.6	1877.7	1779.6	1760.7	1438.1	2156.4	1413.1	1947.6	1433	1812.3	1676.2	1544.7	2082.9
"201146_at"	1935.8	2813.1	2081.1	1536.6	1417.6	1742.3	2153.8	2838.3	2575.5	2171.9	1752.2	2431.4	2013	1538.9	3392.7	2716.2
"201147_s_at"	3384.9	3475.8	2568	2805	1292.9	2393.8	2597.9	1563.2	1987	1612.5	2999.5	4615.4	4844	3920.9	3389.3	3868.6
"201148_s_at"	3140.7	3713.6	2256.4	2817	1530.9	2175.2	2515.7	1532.4	1988.8	1619.5	3615.5	4949.1	5246.8	4438.6	3790.3	4641.3
"201149_s_at"	3276.6	5151.1	3105.7	3876.3	2386.2	4203.7	3563.1	2565	2807.8	2169.4	5505.5	6215.2	6199.4	5795.5	5334.3	5518.6
"201150_s_at"	6207.8	5432.3	4310.4	5268.3	2831.9	3956.3	4361.6	3009.1	3637.6	2502.6	5484.1	5580.3	6077.4	5838.8	5065	5717.6
"201151_s_at"	586.2	952.7	841.4	533.7	539.1	783.7	989.7	654.1	609.9	836.5	717	852.4	758.8	934.5	822.2	903.4
"201152_s_at"	2835.4	2404.8	2328	3128.8	2336.8	2794.4	2509.6	2074.7	2889.7	2409.8	2612.5	2962.2	2903.5	2846.7	2593.3	2946.9
"201153_s_at"	2294.3	1991.1	2282.2	2195.1	1739.9	2020.9	2173	1679.3	1932.8	2027.8	1863.4	2027.6	1742.9	2189.4	1876.4	2201.8
"201154_x_at"	8788.6	8565.3	7843	10176.5	9984.5	10267.7	7630.5	9765.4	11064.1	8971.4	10120.3	8914.4	9308.3	10395.5	7944.5	10607.2
"201155_s_at"	969.5	1090	960.3	1057.6	1160.5	1074.1	959.1	1149.1	1075.3	1101.4	986.4	1023.2	1049.6	1106.4	1020.3	1072.8
"201156_s_at"	863.2	1166.9	1282.4	1550.1	1916.3	1777	1333.5	1789.9	1081.2	1264.7	2005.5	1236.5	1553.9	1425.6	832.3	959.1
"201157_s_at"	565.8	717	1022.8	772.6	685.4	939.2	807.5	793.1	963.4	812.9	570.8	642.9	668.3	868.6	618.8	608.3
"201158_at"	347.1	442.7	358	474.7	494.4	500.5	250.1	472.4	507.6	337.1	409.5	462.4	352.6	314.9	442.6	417.7
"201159_s_at"	173.3	302.6	265.5	256.3	270.7	280.8	203.8	226.6	198.2	194.9	293.1	230.7	253.9	273.4	136.6	147.8
"201160_s_at"	4340.7	3827.7	3983.3	3284.2	4084	3834.3	4122.3	3326.7	3716.5	3960.3	2958	3785.6	3824	3342.1	4003.5	3709
"201161_s_at"	1822.4	1505.7	1541.2	1288.2	1892.1	2203.9	1325.8	2180	1568.7	2468.2	1338.8	1473.6	1516.9	1588.8	2002.2	2062
"201162_at"	9457.7	6704.8	9573.5	9353.6	9508	11559.8	6348	8832.1	7568.2	9557.4	9598	9605.5	8633.5	9711.5	10564.5	6189.9
"201163_s_at"	4890.4	3743	3350.1	5320.3	3964.4	5037.6	3560.3	3331.2	3461.6	4040.7	3759	3636.2	3537.5	4161.1	3438.2	3433.9
"201164_s_at"	804.2	747	623.3	624.3	609.4	584.3	628.4	755.6	700.3	755.4	655.8	704	816.6	867.9	718.5	644
"201165_s_at"	1735.7	1792.9	1660.5	1469.9	1183.8	1367	1423.1	1264	1393.1	1273.9	1265.8	1659.2	1626.4	1636.3	1525.8	1393.8
"201166_s_at"	2432	1565.9	1630.3	1612.4	1392.7	1579.2	1272.4	1462	1590.2	1477.1	1553.5	1589.2	1515.9	1832	1589.1	1612.8
"201167_x_at"	619.5	816	894.9	1219.6	1517.8	1414.8	983.6	852.8	747.1	771.5	1467.9	1145.1	1320.4	1052.6	378	521.6
"201168_x_at"	2559.7	2108.7	2535.2	2343.4	2315.2	2299	2815.7	1858.4	2244.1	2576.9	2665.3	1999.4	2141.5	2104.4	1541.3	1795.5
"201169_s_at"	183.4	518.5	471.9	390.4	317.6	915	765.5	935.6	521.8	706.5	535.6	775.7	940.9	614.6	720.3	565.2
"201170_s_at"	1504.2	2121.1	2628.4	1661	1496.8	2352.6	2575.4	3086.6	1845.1	2547.1	1813.2	2588.6	2741.7	2273.9	2653.8	2769.5
"201171_at"	47.1	64	47.2	74.6	68.6	22.3	54.5	27.2	96.3	106	65	64.2	55.9	79	59.7	75.5
"201172_x_at"	4878.6	4878.2	5029.9	5798.6	6056.4	5024.2	5669.4	4879.2	5611	4861.7	5430.9	5479.9	5636.6	4378.6	5554.8	5464.9
"201173_x_at"	1139.4	1266.6	1030.7	1311.5	1712.2	1623.7	1323.7	1913.5	1344.4	1156.5	1495.8	1532.1	1488	1307.6	1162.5	1371.7
"201174_s_at"	1646.4	1356.1	1337.9	1247.3	1343.1	1359	1187.1	1276.4	1336.9	1241.1	1878.5	1269.4	1352.2	1429.2	1350.1	1411.8
"201175_at"	1399.9	965.1	1034.3	1188.7	1279.8	1263.6	1028.5	1203.4	1269.9	1216.7	1351.5	991.8	1116	1559.5	1002.5	1202.8
"201176_s_at"	1403.2	1283.1	1209.8	1366.3	1261.4	1288.5	1320.4	1531.6	1493.1	1629.3	1348.8	1282	1183.6	1930.4	1572.9	1604.6
"201177_s_at"	892.6	993.3	773.9	907.9	569.9	769	789	748.2	890.2	868.3	658.8	940.1	777.1	925.8	883.3	1097.6
"201178_at"	1984	2019.7	2243.7	2039.8	2015.1	1945.9	2398.7	2036.7	2651.5	2155.1	1789.1	2145.1	1990.1	2110.4	2144.4	2208.5
"201179_s_at"	801.5	785.9	849.5	747.7	1192	1179.5	1138.4	1587.4	962.2	1334.2	922.6	730.4	871.3	1006	949.1	902.1
"201180_s_at"	3151	2401.1	2993.4	2644.2	2750.5	2471.7	3073.5	2818.9	2827.9	2877.5	2003.1	2133.4	1914.6	2305	2210.4	2276.8
"201181_at"	344.7	209.1	265.2	308	221.3	292.9	197.2	453.4	288.7	433.9	245.4	215.3	200.8	189.4	263	369.4
"201182_s_at"	31.9	332	251	301.7	216.4	198.9	155.8	324.5	288.9	265.8	298.6	342.7	411.4	347.5	270.3	256.3
"201183_s_at"	834.5	788	761.5	800	858.6	858.5	640.7	764.4	964.4	677.8	798	813.8	790.9	914.4	672.8	591.1
"201184_s_at"	1313.2	1302	1337.8	1259.5	1300.4	1085.2	1131.2	934.3	1219.1	1160.5	1360.9	1348.1	1391.9	1368.7	1000.7	1021.7
"201185_at"	8693.6	7079.2	8530.9	9008.7	6765.8	5802	6690.6	5501.1	7040.2	6983.4	9242.8	11899.7	13625.3	9025.7	8577.4	12586.1
"201186_at"	847.2	692.7	695.2	776.7	704.7	626.2	813.3	868.9	890.2	778.8	1013.1	779.1	739.3	671.6	963.1	923.6
"201187_s_at"	77	63.3	120.9	91.1	125.3	145.3	125.7	63.4	25.8	123.2	131.7	128.3	45.1	117.7	106	89.7
"201188_s_at"	324	268.5	342	192.2	348.7	411.2	68	224.9	310.3	226.8	302.3	268.8	307.3	266.6	274.3	247.5
"201189_s_at"	767.4	602.2	338.2	428.3	547	551.8	215.5	209.4	820.6	553	361.2	494.8	612.9	297.9	449.9	376.7
"201190_s_at"	761.8	867.3	1130.8	751.5	782.8	924.7	1199.4	784.7	952.9	1029.6	636.6	777.9	771	696.2	740.4	951.5
"201191_at"	352.2	410.4	575.7	399.6	527.4	555.7	541	631.8	533.9	583.5	458.8	438.1	452.3	446.1	394.2	527.2
"201192_s_at"	767.3	1017.3	1058.9	1038.2	1418.4	1285.3	1170.8	1196.2	1411.6	1322.4	1362.5	890.7	983	790	774.1	1058
"201193_at"	1663.6	1742.3	1581.9	1368.3	1380.8	1227.2	1992.9	1633.7	1384.2	1910.6	1445.7	1407.2	1446.1	1534.9	1426.3	2146.9
"201194_at"	2216.2	2152.2	2465.3	1809.6	1716	2815.7	1915.7	1251.8	1718.4	2746.7	2258.6	2781.7	2635.3	2269	2416.2	3259
"201195_s_at"	435.7	85.5	190.5	328.6	495	246.9	248.8	475.4	471.6	265.2	414.4	39.1	44.8	55.8	43.9	159.3
"201196_s_at"	581.5	640.7	783.9	595.7	776.8	907	742.4	944.4	1062.2	884.1	658.6	563.2	691.4	576.4	806.4	1085.3
"201197_at"	520.8	409.8	490.5	450.3	502.9	476.4	495.8	583.6	489.3	556.1	365.6	470.4	397.5	408.6	401	603.1
"201198_s_at"	911.7	1124.9	1125.1	1382	1437.1	1203.2	1296.3	1610.2	2122.1	1423.4	1326.3	1321.4	1478.8	1415.4	1541.5	1479.1
"201199_s_at"	1734.7	1779.3	1561.3	1542	2360.4	1687.1	1582.5	2095	1738.6	1802.7	1543.3	1368.3	1744.6	1440.3	1635.9	1108.8
"201200_at"	2281.5	2910.4	3437.1	3858.4	2714.7	2445.9	3097.3	3211.5	3931.6	3358.6	3012	2939.8	3092.6	2355.9	3476.4	3247.5
"201201_at"	3116.6	4011.3	3731.9	3918.3	4750	3932.5	5697.6	5335.1	4663.5	5585.7	4602.5	4331.7	4638.5	4023.2	3708	5043.6
"201202_at"	700.5	640.4	619.1	1481.1	872	624.4	1469.6	427.5	783.2	804.5	695.7	694.6	555.5	609.3	424.6	753.3
"201203_s_at"	481.8	468.6	500.4	423.7	416.6	374	420.1	579.3	373.4	345	742.4	403.9	437.8	845.6	336.9	184.5
"201204_s_at"	4476.9	2068	2247.9	2615.7	2209.3	2013.8	1832.5	1804.9	2579.4	2310.7	2889.9	2278.6	2087.6	2740.9	1557.7	1858.4
"201205_at"	92.4	156.3	202.3	153.9	196	214.2	184.4	302	224.4	151.9	141.9	145.4	133.2	158.9	180.5	145.4
"201206_s_at"	1455.9	651.5	773.6	881.3	1051.2	885.4	598.7	1090.5	1144.8	860.5	1675.2	817.3	882.5	1449.2	898.8	476.8
"201207_at"	1174.9	1069.4	1376	1312	1365.1	1155.2	1361.1	1174.3	1181.3	1767.4	824.6	1199.9	978.7	1007.1	1220.4	913.1
"201208_s_at"	260.6	204.8	370.6	297.7	368.5	425.5	300.8	420.3	215.2	405.6	363.2	335.1	295	348.6	278.6	150.7
"201209_at"	838.9	707.5	723.8	619.3	698.3	661	406.4	602.4	950.8	1017.4	655.2	417.7	543.2	549.4	487.5	554.1
"201210_at"	3311.6	3373	3067.8	2222.9	2836.9	3175.7	2886.1	3525.4	2567.7	2978.7	2993.5	2844.6	3061.4	2853.4	2500.8	2953.2
"201211_s_at"	257.6	822.2	797	406.8	614.5	694.2	563.4	1364.1	667.4	867.3	536.2	484.5	505.1	630.1	667.2	726.7
"201212_at"	1410.8	2061.8	1876.1	1801.2	1680.6	1610.5	1926.1	2750.9	2125.8	2818.9	2587.5	1849.2	1719.7	1996.1	2542.9	2879.1
"201213_at"	131.8	155	211.7	116.9	182.1	111.7	172.3	253.5	220.9	114.3	215.1	183	232	130	159.1	219.3
"201214_s_at"	310.9	273	434.8	370.2	395.6	428.2	367.7	346.3	433.4	514.9	408.9	320.1	390	369.3	398.5	424.5
"201215_at"	3740.5	3390.6	3978.5	3541	3338.7	4064.1	2980.7	2717.3	2814.8	3117.3	3875.8	4440.5	4033.7	4828.7	3604	3505.7
"201216_at"	2943.8	2662.2	2873.8	3470.1	3278.1	2689.7	2923.4	2634.5	3820.6	2813.5	4558.5	3082.5	3066.9	2580	3297.5	3038
"201217_x_at"	12492.9	10108.7	10266	12356.7	11598.3	12675.2	9938.9	13248.9	13737.1	12511.8	12293.8	11845	11546.3	13788.9	12120.5	12985
"201218_at"	1077.7	1130.7	1245.3	903	791.4	881.4	880.3	677.4	783.7	904.4	813	861.9	1008.9	882.8	1087.6	1033.6
"201219_at"	360.3	370.3	355.3	441.4	388.1	379.8	463.8	342.8	304.4	344.7	253.2	367.7	296.4	322	425	348.6
"201220_x_at"	2062.6	1608.9	1628.5	1388.2	1643.8	1610.8	1144.2	1611	1664.6	1728.2	1365.2	1568.5	1646.7	1763.7	1676.9	1744.9
"201221_s_at"	1525.6	995.7	1127.1	955.1	843.3	894.7	1070.4	872.3	809.9	869	606.6	797.7	1108.4	918.9	756.8	947.8
"201222_s_at"	1186.5	1201.6	1422.4	1653.4	1723	1650	1169.5	1427	1181.1	1529.9	1638	1501.5	1586.7	1660.5	955.3	1024.4
"201223_s_at"	1305.7	784.8	862.7	1043	1206.8	1107.5	743.5	932.3	1409.4	1024.9	1309.2	1105.7	946.6	1118.2	977.8	1069.3
"201224_s_at"	356.8	329.9	288.3	432	346.3	544.8	321.8	479.1	497.6	362.2	510.7	655.1	456.9	480.3	424.2	386.3
"201225_s_at"	1692.6	1447.1	1517.1	1663.3	1215.6	1347.4	1322.9	1271.3	1530.4	1285.1	1377.4	1268.7	1264	1342.7	1301.7	1470.8
"201226_at"	1295.8	1705.4	1702.3	1648.8	1904.3	2106.7	1529.4	2588.9	2340.3	1782.1	2595.1	1719.5	1661.3	2028.4	1647.9	1758.8
"201227_s_at"	1828.1	1562.7	1309.2	1833.8	1504.2	1659.3	1892.2	1518.3	1587.7	1807	1597.6	1623.1	1750.1	1646.5	1647.7	2030.3
"201228_s_at"	251.8	189.7	271.7	311.8	310.6	368.3	207	132.9	236.4	234.6	238.2	293.8	267.5	200.3	206.8	259.1
"201229_s_at"	118.3	171.8	85.3	245.8	116.7	227.8	169.9	143.9	129	248.5	204.4	163.4	170.2	248.6	241.3	166.2
"201230_s_at"	471.2	447.1	388.8	397.3	425.2	507.8	645.6	547.5	338.9	428.2	379	835.1	761.8	290.5	389.4	455.2
"201231_s_at"	3104.3	2538.1	3418.5	3509.5	3787.5	3184.8	5137	3729.7	3385.7	4478	2689	2883.7	3235.3	4054.6	2739.7	3807.9
"201232_s_at"	605.1	381.8	527.2	517	474.5	438.8	681.9	728.5	503.4	578.3	334.4	412	513.7	357.7	433.9	470.7
"201233_at"	210.4	235.7	227	231.7	265.9	280.6	254.8	295.7	251.1	172.1	269.2	172.7	229.5	309.7	186	164.8
"201234_at"	1755.7	1772.4	2486	2378.5	2264.8	2194.6	2718.2	1540.6	1594	2037.6	1648.4	2195.5	2216.6	2547.8	1788.2	1836.6
"201235_s_at"	466	910.2	319.6	439.7	374.2	674.6	298.1	865.1	523.7	265.7	772.7	423.8	396.1	389.7	1100.7	361.8
"201236_s_at"	1657.9	1751.1	1021.3	1351.2	1718.4	1400.6	905	1849.6	1653.5	942.9	1538.9	938.6	853.8	909.4	3294	1066.8
"201237_at"	1075.9	1148.7	1710.2	1403.1	931.2	994.4	1732.3	1000.9	1254.3	1353.6	819.9	1187.5	1231.3	807.7	1187.6	1402.2
"201238_s_at"	2325.1	2578.2	3140.8	2734.6	2285.9	2326.8	3271.7	2774.3	2829.1	3000.2	2513.5	2350.7	2497.8	2401.9	2601.4	3202.6
"201239_s_at"	3110.1	3072.8	2472.4	2940.9	4401.3	3302.7	2855.7	3253.7	4610	3080	4415.2	2698.9	2935.2	2304.5	3177.9	2994
"201240_s_at"	5567.8	3878.2	3998.6	4107	5779.4	4269.1	3265.6	5204.4	5522.6	4635.7	5152.6	3815.3	4085.3	4463.3	4483.2	4458.4
"201241_at"	1955.2	1865.4	1454.4	1540.4	1500.7	1802.8	1689.4	1286	1672.1	1811.1	1840.1	1677.4	1844.5	2092.5	1870.6	1706.4
"201242_s_at"	263.1	275.2	298.2	402.3	438.7	543.8	656.2	749.8	467	433	799.6	549	666.7	859.7	398.5	611.6
"201243_s_at"	584	1099.7	868.2	572.2	1182.9	1035.9	1445.5	994.1	725.5	949.8	1181.7	950.4	984.5	1604.1	1038.5	1679.7
"201244_s_at"	1166.5	1362.7	1346.8	1196.9	1123	1191.3	1464.9	1188.3	1337.1	1080.9	922.8	1132.5	1269.9	1007.3	1283.4	1168.9
"201245_s_at"	512.8	582.1	742.3	909.1	826.4	649.3	703.8	660.2	807.6	752.8	726.5	666.5	683.9	532.7	555.9	545.2
"201246_s_at"	113.5	45.6	93.2	93.6	92.4	162.1	94.4	42.5	126.9	97.6	140.3	122.9	119.1	231.1	49.1	129.6
"201247_at"	524.5	400.6	481.2	528	379.1	511.3	396	289.1	427.3	391.9	548.4	409.1	379.5	501.1	229.2	253.3
"201248_s_at"	395.6	379.5	389.6	456.5	397.2	501.9	458.1	413.6	308.4	273.8	354	445.7	342.3	306.4	325.7	236.5
"201249_at"	95.4	86.6	139.8	134.1	57.5	125	135.3	261	61.5	149.4	70	128.9	70.5	96	138.1	107.4
"201250_s_at"	521.1	513.8	543.1	384.4	415.4	398.5	1360.3	547.1	695.7	720.7	457	527.3	651.7	552	516.6	581.6
"201251_at"	5166.5	3165.6	4627	4639.9	6257.1	5575.8	6253.8	5566.2	4865.5	5745.2	5697.3	4791.8	5537.2	5138.3	3754.5	3744.1
"201252_at"	540	186.7	391.2	372.1	429.4	395.4	339.6	421	208	586	428.9	324.8	339.9	577.2	289.5	444.1
"201253_s_at"	2233.3	1619.6	1447.9	1590.7	1673.5	1292.9	1499.5	1284	1644.5	2372.3	1854.3	1696.5	1647.2	2316	1733.4	2102.1
"201254_x_at"	12401.7	11894.4	10815.7	14281.4	13388.1	14609.5	11424.3	13746	15103	12227.2	13478.5	13431.8	13517.6	13742.2	13487.2	13792
"201255_x_at"	1274.9	1250.3	1082.3	583.7	973.1	820.9	960.4	1234.6	1274.5	1147.5	1117.9	816.7	1051.4	1072.8	807.3	842.2
"201256_at"	2277.2	2091.9	2440	2247	2045.7	2063.1	2177.3	1563.3	2308.2	2542.2	1922.2	1966.9	1781.2	2483.3	2208.2	2438.7
"201257_x_at"	11791.2	11252.1	10819.6	13816.7	15338	16896.7	10859.4	15880	14018.8	11510.6	15210	13760.4	14444.5	13198.7	13025.4	12957.2
"201258_at"	5023.3	5514.3	4785.9	7475.9	4011.6	4490.1	6080.7	4085.7	5776.8	6606.8	3890.7	5848.6	5086.2	6828.1	5190.7	7450.8
"201259_s_at"	1627.2	2435.7	2386.5	1900	2208.1	2626	2117.8	1978.6	2089.8	2434.7	2439.3	2458.2	2623.6	2559.7	2420.5	2107.2
"201260_s_at"	1250.9	1312.7	1199	1135.9	949.4	1166.5	1203.3	1158	1018.8	1191.3	1007.1	1312.2	1261.6	1266.3	1261.7	1209.5
"201261_x_at"	3091.2	1478.5	3270.1	2426.3	2844.8	2266.6	1988.8	2673.8	1854.4	4050	3327.9	3533.5	3676.4	5414.9	4998.8	3450.2
"201262_s_at"	5162	3379.2	6118.4	5448.8	6593	5530.8	3777.4	1901.7	1922.5	5020.4	4643.3	6374.2	7782.9	7898.8	5302.2	3828.4
"201263_at"	559.4	505.5	572.1	456.6	661.8	713.2	646.1	831.2	825.7	879.4	634.3	504.3	515	898	735.4	695.9
"201264_at"	1061	822	1063	1127.3	1327.1	1020.4	1393.2	1052.3	1988.2	1153.7	1133.2	917	988.1	872.1	814.6	1330
"201265_at"	113.7	77.2	135.1	64.9	157	166.1	108.9	160.1	62.8	92.1	68.3	107.1	92.6	96.4	107.6	92.7
"201266_at"	1467.1	1379	1358.4	1563.5	1213.7	986.3	1388.6	1190.3	1386.3	1452.8	991.1	1278.6	1455.8	875.2	1514.6	1592.9
"201267_s_at"	687.1	804.4	852	818.2	911.1	1044.3	916.5	901.1	906.6	1026.9	898	974.5	997.6	1262.2	922.6	907.4
"201268_at"	4448.5	3876.2	3686	4465.5	4953.7	4569.9	4438.7	3572.7	4609.7	4572.4	4599.6	4121.1	4429.1	5233.3	4337.2	5575.9
"201269_s_at"	92.3	114.2	131.1	104.7	96.5	116.2	82.9	135.1	92.9	33.4	82.6	127.7	104.8	79.9	72.8	114.7
"201270_x_at"	1353.9	1233.5	1073.6	987.2	897.6	774.8	1044.1	746.5	979	917.4	760	1214.8	1108.2	981.2	1028.4	992.9
"201271_s_at"	795.8	543.6	710.7	684.8	736.9	718.5	724.1	584.5	659.1	644.4	529.2	515.9	452.5	622.4	421.3	451.7
"201272_at"	2187.8	2757.9	2141	3113.6	1991.4	2148.2	2453.8	2010.5	3152.3	2341	3135.8	2563.3	3118.1	2635.9	3255.7	3368
"201273_s_at"	3282.7	2768.1	2857	3256.9	2633.2	2804.4	2857.7	2538.4	2750	2990.6	2668	2581.6	2658.2	3046	2443	3498.5
"201274_at"	1071	1096.2	1163.9	1367	1670.6	1437	1115.5	1439.9	2215.2	1630.1	1107.9	918.9	1181.3	897.5	1245.7	1613.6
"201275_at"	419	399.9	459.6	500.6	621.5	483.2	408.2	557.6	638.7	632.9	435.3	378.3	392.5	419.6	589.4	501.7
"201276_at"	912.2	988.2	675.7	783.8	663.1	485.9	620.8	713.6	706.7	643.6	671.4	612.3	738.7	626	753.5	596.4
"201277_s_at"	3672	2025.1	2613.2	2655.8	3112.2	3181.1	2508.2	3056.6	3135.5	3437.9	2395.7	2197.7	2354.8	3072.1	2172.9	2946
"201278_at"	5260.3	4323.1	3044.2	4230	2567.2	3504.5	3240.3	3459.2	3149.4	2919.1	4746.2	4120.2	5305.2	3643.8	3891.7	4055.5
"201279_s_at"	3458.5	4892.7	3182.1	4267.9	3351.8	3702.6	2615.7	3535.8	4453.1	4253.2	5380.1	4391.6	5814.1	4352.2	4545.9	5704.8
"201280_s_at"	2740.3	3411.7	2198.8	3951.3	2435.1	2478.9	2161.1	2176.6	3035.8	2538.4	3765.2	3847.7	4867.6	3259	3440.6	3756.9
"201281_at"	1203.4	1006	1021	1321.4	1211.2	1178.8	1097.8	988.6	1204.2	1253.6	774.8	871.2	917	874.9	808.9	762.6
"201282_at"	924.8	764.7	874.4	803.3	1026.1	983.1	687.2	648.1	589.7	610.2	830.3	829.6	1147.2	688.2	606.9	737.7
"201283_s_at"	77.5	100.1	154.7	179.9	136	162.2	128.9	83.1	65.3	99.5	153.6	161.7	134.8	81.4	76.6	65.6
"201284_s_at"	484.4	632.9	568.2	352	597	433.2	706	453.8	634.6	456.4	659	613.2	565.1	429.4	479.4	582.3
"201285_at"	1754.8	1946.8	1969.2	1520	1586.3	1336.6	2249.5	1298.4	1695.7	1738.4	1434.2	1547.5	1480.4	1582.6	1642.9	1574.8
"201286_at"	735.6	178.5	650.9	391.2	1008.8	226.5	590	496.6	835.1	806.5	972.5	164.9	92.6	367.1	520	87.8
"201287_s_at"	2098.7	1102.1	1959.8	1535.6	2780	1353.2	1093.4	1240.8	3254.7	1334	3429.1	568.6	271.5	865.4	1071.3	233.8
"201288_at"	4183	3423.5	4455.7	5855.5	4710.3	5023.8	4733.4	4285.7	5130.6	4180.3	4706.9	2842.5	3638.5	2473.2	2662.2	3581.8
"201289_at"	1397.2	3005.9	564	423.5	522.9	1293.9	811.5	2037.3	620.6	654.2	1323.5	1038.8	465.9	1221.8	3235.9	484.4
"201290_at"	4040.7	3530.4	3342.6	3226.9	3681.1	3684.2	3398.9	2915.6	3228.8	4030.5	4056.3	3445.1	3967	4336.5	3695	4574.2
"201291_s_at"	19.3	9.4	52.5	59.1	48.9	82.6	40.7	16.4	90.8	158.6	25.6	18.7	26.3	34.9	49.4	46.6
"201292_at"	153.8	101.8	346.7	197.9	192.9	233	219.2	34.5	312.4	456.9	114.7	107.2	35.9	70.9	98.9	154.9
"201293_x_at"	10626.9	10126.9	10361.1	12440.5	13707.2	14512.6	9990.2	13011.2	11197.7	11575.5	11273.8	12092	13193.2	11669.2	11057	11817.5
"201294_s_at"	256.7	135.3	195.2	171.7	213.3	108.1	181.3	98.2	87.3	158.7	100.7	149.1	184.1	264.7	153.8	251.6
"201295_s_at"	114.2	62.5	84.6	63	78.8	31.1	66.8	55.4	28.7	40.8	51.2	62.8	85.5	117.1	90.7	174.3
"201296_s_at"	1465.2	1126.7	1167.9	902.7	603.3	1003.6	1006	869.5	683.9	859.2	946.7	657.6	730.8	996.6	713.8	977.4
"201297_s_at"	292.3	326.1	412.1	354.9	349.5	284.1	391	475.2	740.8	506.7	455.5	310	402.5	432.7	343	473.5
"201298_s_at"	783.1	1060.5	1224.5	1084.6	1312.2	1552.2	1063.2	1992.3	1887.4	1896.5	1739.7	732.4	998.3	990.6	1045.5	1269.7
"201299_s_at"	449.1	582.6	527	474.8	470.1	457.3	749.9	661.7	793.4	757	550.4	719.3	621.4	448.8	450.1	578.5
"201300_s_at"	1844.7	2336.8	2346.8	2321.9	1965.4	1654.8	2903.2	2246.2	2064.4	1625.4	2190.8	2208	2378.9	1784.9	2250.3	2336.4
"201301_s_at"	2477	3114	3254.9	2456.8	2115.2	2490	3893.1	2329.9	2920.3	3403	2652.1	3261.8	3664	3502.6	4230	3796.5
"201302_at"	2002.8	2730.5	2925.7	2051.8	2258.6	2076	3707.2	1924.3	3086.6	2434.3	2498.8	3060.5	3480.7	2790.2	3556.4	3236.4
"201303_at"	970.5	1757.8	1980.4	2038	2186.1	2293.9	2044.8	2251.4	1940.9	2371	1857.6	2142	2233.9	1995.6	1517.9	1778.7
"201304_at"	1156	994.9	820.3	1016.8	775.7	911.1	956.5	440.3	589.7	787.6	674.4	911.7	1243	843.7	1076.9	1023.1
"201305_x_at"	1535	1817.8	1161	2352.8	1383.1	1088.5	1100.1	1520.2	1351.6	1247.4	1599.1	1381.1	1242.1	1493.4	1504.6	1839.7
"201306_s_at"	4912.6	4890.7	4855.8	4007.1	4792.7	4068.9	4509.2	4293.7	4757.1	4659.6	4939.6	4542.3	4781.9	5217.1	4906.4	5831.5
"201307_at"	1967.8	1928.8	2023.7	1897.5	1901.7	1982	2798.1	1791.8	1741.2	2601.6	1526.9	2751.5	2026.7	2797.5	1947.8	2805.1
"201308_s_at"	124.1	298.7	195.6	308	157.2	197.5	265.9	192.4	241.8	447.3	312.9	424.1	233.3	740.3	337.2	413.8
"201309_x_at"	450.2	511.2	527.8	503.9	684.2	515.8	809.1	453.8	387.1	841.8	446.4	463.7	654.1	1539.8	596.8	456.9
"201310_s_at"	2481.2	1665.9	2692.6	1928.6	3522.2	1989.4	2755.9	1913.7	2313.3	3222.2	2292.3	1857	1951	4820.7	2201.4	1371.8
"201311_s_at"	1256.6	2317.2	2204.3	2360.2	2426.6	1858.8	2574.9	2359	2459.9	2377.1	2326.1	2267.1	2669	1730.9	2976.1	2834.1
"201312_s_at"	3436.9	3980.9	4195.2	4863.2	3885.2	4065.8	4914.1	4024.5	3891.5	3521.1	3833.3	4789.7	4787.5	3969.5	4823.2	4588.8
"201313_at"	634.3	451.6	561.2	302.5	638.3	548.9	1025.7	330.3	315	629.4	670.3	548	578.5	1419.2	443.2	233.9
"201314_at"	455.1	396.7	555.5	389.1	516	424.6	437.6	257.7	290.2	524.2	358.3	378.6	466.9	559.4	369.6	376.4
"201315_x_at"	9479.1	6626.3	8851.2	10794.7	9345	8626.9	7093.7	7300.3	7637.2	7971.8	9520.1	8555.1	6916.9	8962.4	7358.5	9099.6
"201316_at"	431.3	495.9	525.4	435.2	507.5	353.7	442	509.3	418.4	383	267.9	546.3	376	317	430.2	386.5
"201317_s_at"	1717.5	1857.7	1976.6	1683.7	2001.2	2021.6	2086.1	1942.3	2512.4	2319.7	1660.6	1817.8	1840.3	1714.1	1737.7	2197.9
"201318_s_at"	2984.9	3053.7	3105.4	4883.1	3864.4	4040.1	3545.5	3879.4	4018.1	3879.2	2849.8	4012.9	2976.1	3142	3696.5	4000.1
"201319_at"	1399.4	1095.5	1140	1353.2	1203.7	1489.1	1508.9	1455.6	1048	1068	997.8	1142	891.4	925.9	934.6	1382.1
"201320_at"	515.7	548.5	446.3	515.2	342.7	449	337	399.5	240.8	310.5	423	599.5	557.9	644	370.2	510
"201321_s_at"	539.5	368.7	390.2	536.7	379	326.7	404.8	520.1	256.7	327.4	539.4	499.7	510.2	467	393.9	415
"201322_at"	3860.1	3650.1	3961.7	4441.5	4237.7	4482.4	4295.9	3982.2	4228.1	4225.7	3985.8	3703.8	3913.8	3751	3899.5	4083.3
"201323_at"	206.4	177.2	160.8	217.7	324.8	240.6	223	323.7	313.4	358.2	212.4	240.5	228.4	280.2	260.6	357.1
"201324_at"	1831.4	1947.5	2115.1	1644.2	1391.7	1821.2	2862.4	2333	1872.4	2565.6	1353.7	2578.7	1542	1618.2	2604	3117
"201325_s_at"	1408.7	1683.7	1939.1	1055.6	1257	2104.2	1878.6	1822.6	1601.9	2203.7	1279.2	1903.7	1437.4	1639	2296.7	1994.7
"201326_at"	688.2	357.3	412.8	442.1	387.3	498	357.8	650.4	570.3	591.6	408.4	428	386.3	528.8	472.7	651.4
"201327_s_at"	778.2	560	618.8	737.7	742.8	704.3	610.2	792.4	787.6	824.8	568.9	573.6	595	698	646.7	629.7
"201328_at"	818.2	823.2	827.1	710.7	674.9	1269.5	510.1	1258.2	846.2	1037.8	651	508.9	461	714.4	780.7	776.9
"201329_s_at"	649.6	630.3	552.9	496.3	574.9	645.6	508.7	1306.2	776.8	731.8	578.3	488.8	508.8	525.8	660.1	608.4
"201330_at"	558.7	505.9	648.8	517	821.3	625.1	732.1	939.1	759.6	904	563.1	600.8	653.2	674.8	576.3	758.3
"201331_s_at"	2027.3	3595.5	2804.9	3035.4	2632	2226.3	2095.1	2576.7	2451	2266.7	2197.2	2325.1	2249.3	2577.6	2419.1	1533.3
"201332_s_at"	400.5	513.5	485.8	638.3	544.4	629.2	331.1	282.1	262.6	313.8	660.1	566.8	549.1	503.9	241.8	253.3
"201333_s_at"	205.7	164.1	193.8	215.1	271.9	231.5	162.8	194.4	289.5	242.4	214.1	142.3	185.7	95.5	267.7	232.5
"201334_s_at"	1802.8	1169.7	1201.1	996.9	838.8	1284.6	1016.5	591.3	958.5	1445.3	1274.3	1240.5	1454.5	1457.3	1061.4	1195.7
"201335_s_at"	153.6	102.5	78.5	75.9	96.1	99.3	46.3	54	46.2	91	109.1	143.4	136.1	140.5	112.7	99.5
"201336_at"	3491.2	3744.7	3389.6	3453.7	3717.7	3980.9	4286.4	3754.5	3470.9	4017	3529.8	3714.7	4387.8	3700.8	4400.5	4303.2
"201337_s_at"	784.1	2110.5	1509	1586.3	1547.7	1563.4	1892.5	2010.6	1938	2076.2	1228.9	1934.1	2284.3	2046.6	2124.7	2192.9
"201338_x_at"	3403.7	2970.5	2623	2648.2	2527	2831.5	2829	2699.9	3778.8	3351.2	2934.3	2794.1	2276	2873.4	2739.1	3991.9
"201339_s_at"	1808.9	2261.4	2247.8	2096.5	1939.1	2020.9	2591.1	2004.2	2689.2	2426.5	2286.6	2492.6	2368.1	2143.2	2830.7	2920.1
"201340_s_at"	11.4	59.3	11.7	36.8	58.1	25.8	6.1	31.8	8.4	24.6	84	27.9	49.6	12.3	46.5	35.5
"201341_at"	395.3	395.7	379.6	376.7	301.1	280.4	282.2	389.2	318.8	245.3	366.7	507	493.4	295.3	400.1	350.9
"201342_at"	687.1	513.9	467.9	714.2	661.7	615.6	723.3	486	555.8	598.9	775.4	548	638.1	554.1	625.4	607.3
"201343_at"	1594.3	1543.7	1403.8	1513.6	1243.7	1406.5	1698.3	1248.2	1431.6	1311.6	1050.2	1416.6	1383.6	1359.3	1234.5	1367.4
"201344_at"	231.9	235.1	259.4	221.3	202.4	202.8	159	244.1	250.1	176.4	182.6	197.3	237.5	199.9	215.4	206.2
"201345_s_at"	1247.2	1741.9	1773.4	1399.1	1400.3	1315.1	2143	1445.9	1698.5	2078.7	1701.8	1024	1262.9	1353.7	1361.3	1880.3
"201346_at"	1068.8	1415.9	1063.9	1210.4	1011	932.8	913.9	989.1	1038.1	921.4	949.1	1146.8	946	885.7	800.4	1218.9
"201347_x_at"	1259	1051.5	1007	1279.8	1291.6	1303.8	1124.6	836	1078.6	1332.9	1246.4	1330.7	1445.1	1484	945	1080.9
"201348_at"	6674	8527.3	6447.5	8135.2	3074.4	6744	4314.1	5999	5445.9	3573.2	8461.4	9495.5	10639	10417.9	7847.1	9100.6
"201349_at"	655.3	900.1	632.7	661.9	778.8	442.3	643.9	482.4	930.6	590.7	633.6	616.4	633.6	425.6	480.1	518.5
"201350_at"	1297	1333.5	1457	1203.3	1072.4	1439.1	1146.7	1071.6	1378.7	1215.7	912.2	1158.8	1126.9	965.3	949.7	1110.9
"201351_s_at"	2020	1886.2	1998.4	1709.1	1844.6	1604.4	1713.9	1662.1	2429.3	2324	1743.3	1861.7	1634.9	1812.6	1719.4	1904.3
"201352_at"	2408.9	2298	2235.9	2277.6	1477.9	1689.2	2086.3	1222.4	1542.4	1899.2	1720.4	1959.5	1896.4	1738.1	1859.2	2207.5
"201353_s_at"	299.8	296.6	196.9	255	350.8	400.4	202.1	371.1	376.8	244.7	388.2	343.6	293.6	387.6	313.3	250.4
"201354_s_at"	307.4	373.9	177.7	408.5	486.2	454	326.4	493.5	529.5	306.5	656.3	343.1	417.5	432.8	380.4	141.1
"201355_s_at"	388.6	133.9	256.1	277.3	268.1	339.7	347.8	323.7	324.1	357.7	224.1	319.1	324.3	284.5	291.9	342.5
"201356_at"	1442.7	2094.7	1803.2	1862.5	1245.9	1374.5	1813.1	1393.2	1780.9	1705.7	1372.7	1677.9	1276.9	1612.5	1559.6	1508.9
"201357_s_at"	552.7	573.6	692.1	685.1	668.2	682.4	622.5	749.8	529.9	470.5	785.6	917.1	845.1	795.3	580.8	570
"201358_s_at"	3283	2332	2473.7	2376.3	2656.2	2556.5	2516	1736	2865.6	2683.4	2338.7	2196.4	2403.7	2402	2485.5	2515.6
"201359_at"	1812.7	1757	1926.1	1583.3	1526.2	1367.6	1892.2	1228	2407.3	2298.8	1415.9	1546.4	1573.7	2019.5	1993.7	1884
"201360_at"	8013.4	8993.6	9131.9	12274	10860.4	8914	12339.1	10172.5	10829.2	8698.7	8745.4	11382.7	11872.9	7018.4	11918.3	9377.1
"201361_at"	2061	1691	2065	2040.5	2283.6	2380.6	2072	1816.6	2500.3	1978.9	1978.5	2178.8	2092.7	2115.3	2189	1618
"201362_at"	961.5	471.7	953.2	627.7	588.8	447.5	802.5	738.7	706	813.4	713.3	744.1	905.3	711.1	836.8	1087.8
"201363_s_at"	705.4	435.7	600.5	350.4	617.8	357.6	567	714.8	466.2	671.1	672.4	621.4	759.1	612.3	650.5	783
"201364_s_at"	1742.3	1808.8	2111.7	1734.4	1769.9	1945.8	1679.3	1383.5	1460.3	1741.8	1294.6	2033.2	1910.5	1694.3	1657.4	1416.9
"201365_at"	1543.4	1420.6	1705.3	1498.6	1712.1	1585.2	1479.3	1305.8	1364.9	1518.6	1476.9	1643.2	1722.2	1439.5	1465.5	1331.3
"201366_at"	1573	1444.3	2017	1453.9	1249.8	1348.4	1444.8	1115.8	1257.5	1255.6	1073.5	1445.7	1179.8	1315.6	1311	1680.1
"201367_s_at"	263.2	822.7	330	654.4	366.1	664.6	438.2	239.8	455.6	373.2	692.2	797.2	847.3	876.1	412.8	242.8
"201368_at"	6461.2	5883.3	4116.6	4691.1	3376.3	4225.2	4718.3	4168.6	4985.6	3248.5	4372.9	4288.3	4316.2	4160.3	4585	4278.8
"201369_s_at"	378.7	423.2	312.8	290.8	238	531.8	308.1	402.9	324.8	362.1	425.7	400.6	341	664.7	390.4	323.8
"201370_s_at"	263	273.8	209.1	217.1	235.5	235.7	204.7	219.6	330.3	214	245.5	188.2	199.2	243.6	208.5	221.9
"201371_s_at"	1411.3	1565.8	2002.1	1417.7	1694.2	1678.8	1641.8	2490.6	2325.9	1630.7	1411.2	1235.3	1338.1	1319.5	1663.7	1403
"201372_s_at"	9	58.1	12.3	28.4	7.6	6.7	35.5	10.1	2.9	35.4	56	12.2	33	59.4	49.9	44.5
"201373_at"	349.5	363.1	389.6	421.7	665.7	656.2	430.2	607.2	464.3	318.6	571.4	554.4	556.9	782.8	818.3	424.8
"201374_x_at"	5.2	13.8	18.9	8.8	29.9	25.4	8.1	9.3	11.6	23.1	12	9.1	6	70	42.1	10
"201375_s_at"	1994.5	2665.2	2379.9	1925.1	1867.9	2320.2	2320.2	2164.6	2010	2942.5	2120.3	2711.9	2588.9	2835.2	2672.1	2966.1
"201376_s_at"	741	875.8	934.4	923.1	793.3	1234.1	915.5	1177.9	1460.8	1107.6	902.3	848.9	944	852.9	955.2	869.8
"201377_at"	425	183.2	404.5	358.8	294.5	492.5	506.1	347.8	311.3	310.5	296.7	227.3	273.4	280.8	348.7	370.4
"201378_s_at"	803.5	1045.9	777.9	995.8	681.9	907.4	893.9	1208.1	1176.1	1022	973.2	854.8	844	870.3	745.7	853.3
"201379_s_at"	1056	1179.8	1472.4	972	1247.9	1021.4	1363.9	1290.8	1016.4	1616.7	1146.9	1014.5	959.8	1306.8	991.2	1179.2
"201380_at"	990.5	1900.5	1548.1	1248.7	1226.1	1497.9	1587.6	987.7	1186.3	1236.8	1534.6	2007.8	1823.5	2063.5	1424.4	1951.1
"201381_x_at"	1204.8	1173.2	1076.8	1064.2	1400.2	1242.8	1201.6	1112.5	1394.8	1529.1	1161.4	1209	1356.3	1079.5	1393.5	1349
"201382_at"	86.9	97.6	35.4	170	84.1	236.6	139.3	325.3	133.9	66.1	125	96.1	128.8	50	120.4	153.6
"201383_s_at"	775	888.8	1089.1	916	1077.3	1102.6	866.4	872.2	880.2	928.7	1047.5	932.9	1006.1	999.7	906.9	784.4
"201384_s_at"	1884.1	1633.6	1405.6	1316.5	1492.5	1398.1	1233.5	991.3	1722.5	1486.3	1547.9	1491.2	1356.6	1506.6	1861.8	1463.7
"201385_at"	3039.7	2145.9	2510.9	2360.8	2995.8	3127.8	2123.8	3593	2968.5	2984.1	2363.6	2554.1	2602.5	2726	2850	2953.8
"201386_s_at"	1841.2	1690.4	1604.4	1428.3	1915.5	1794	1401.4	2342.4	2393.8	1873.5	1384.4	1312.7	1520	1522.3	1832.6	1773.6
"201387_s_at"	394.7	458.2	427	347.2	372	747.7	397.2	404.4	267.3	486.3	490.7	742.7	693	873	901.8	1089.2
"201388_at"	699.5	795.5	841.4	797.8	993.5	871.5	827.8	699.3	1029	632.2	823.7	849.1	998.8	829.7	520.2	468.3
"201389_at"	739.6	536.8	1124.2	648.7	872.3	772.1	1089.8	1042.9	565.2	1400.3	487.1	720.7	503.8	933.6	767.1	735
"201390_s_at"	2374.2	2399.4	2187.9	2643.5	3051	2271.3	2730.5	2594.8	2532.1	2992.7	2857	2443.4	2519.5	2506.7	2573.2	2453.6
"201391_at"	575.2	482.7	694.4	585.2	679.3	753.8	676.2	804.1	639.1	663.4	721.8	686	770.9	671.5	484.5	597.7
"201392_s_at"	455.3	626.7	570.2	514	445.4	590.1	523.9	546.3	398.5	386.2	641.4	538.9	480.1	696.4	233	228
"201393_s_at"	1553.8	1943.7	1894.1	1497.4	1253.4	1396.9	1596.9	1280.3	1153.2	1203.7	1768.2	1507.9	1426.4	1421.5	1150.8	792.6
"201394_s_at"	914.7	1063.2	1059	969	1026.4	845.7	635.1	941	774.9	644.3	941.4	844	1009.9	679.9	760.4	655.5
"201395_at"	1084	1077.1	834.7	727.2	949.8	661.6	1038.7	766.6	791.8	1086.3	726.2	506.9	992.2	770.5	808.5	1041.4
"201396_s_at"	59.1	98	67.1	83.9	112.2	152.1	56.5	61.1	132.5	96.8	76.1	78.2	158.4	263.3	56.8	37
"201397_at"	240	476.5	315	197.9	304.2	507.5	435.6	435.7	293.7	241.8	295.2	399.7	343.1	507.8	453	273.6
"201398_s_at"	4508.8	4502.3	4144.5	4919.2	4953.7	3582.2	5016.2	4408.5	4603.3	5302.7	4622.1	5073.7	4362.5	4239	5505.5	5097.9
"201399_s_at"	3005.1	3932.1	3935.9	3718.8	4673.7	4127.2	3992.1	3900.2	5602.8	4643.8	4830.2	3845.6	4061.6	3650	4204.5	3817.7
"201400_at"	1964	1773.8	2002.7	2520.5	2891.1	2558.6	2239.9	2100.2	2774.1	2499.2	2418.9	1926.1	2067.5	1611.6	1907.3	2312.6
"201401_s_at"	250.8	516.2	450.6	761.8	566.3	679.2	686.2	399.5	267	257.8	564	441.3	573.3	359.1	167.5	167.6
"201402_at"	25.5	14.8	18.9	17.6	16.5	20.4	16.1	23.8	21.3	17.5	17.9	13.7	13	13.6	11.9	10.8
"201403_s_at"	3519.2	4499.1	3809	4663.7	3846.2	4462.2	4510.4	3614.3	3938.5	4425.1	3790	4577.3	4675	4926.9	4466.2	4625
"201404_x_at"	475.2	615.8	370.7	472.7	326.2	325.4	651.6	457.6	444.1	457.4	251.9	739.5	468.3	299.6	390.6	458.6
"201405_s_at"	1362	1151.7	1174	1094.2	1196	1263.8	1093.9	1093	1141.3	1323.4	1244.2	1374.5	1289.4	1330.5	1233.7	1323.2
"201406_at"	9305.5	9846.8	8840	11546.8	10647.4	11884.4	9931.4	8845.1	9090.5	8390.1	11998.1	10573.4	10798.7	10293.6	8826.9	10023.6
"201407_s_at"	541.1	444.3	436.6	492.4	317	336.1	510.5	313.2	376.5	449.2	320.4	340	324.6	352.4	378.9	528.8
"201408_at"	655.3	744.3	622.1	852.9	705.6	831	1017.6	522.1	508.4	579.1	652.5	626.5	708.6	592.2	994.7	820.7
"201409_s_at"	786.2	856.7	1034.2	966	774.2	880.2	967.5	1061.4	722.1	1136.8	753.3	728.4	752	937.5	741.7	814.8
"201410_at"	1484.3	1809.8	2133.2	1345.9	2103.7	1570.9	2353.8	1852.3	1952.3	2474.3	1680.3	1367	1898.5	991.6	1441.9	2105.1
"201411_s_at"	109.6	216.7	223.7	343.6	687.6	323.4	449	619.9	336.9	597.1	248.6	288.9	450.2	155.8	322.5	569.2
"201412_at"	2793	3324.1	2937.7	2654.7	2549.9	2509.7	2548.4	2587.1	3290.9	2968.7	3294.8	3187.6	2705.9	3287.9	3694.1	2420.1
"201413_at"	1212	1211.7	1476.5	1343.1	1058.8	1355.1	1417.9	1121	1157.5	1030.4	1211.3	1499.6	1415.4	1576	1387	1298.6
"201414_s_at"	909.5	729.4	793.2	805.9	658.5	701.5	758	831.2	750.5	583.1	523	667.7	754.3	716.4	615.1	689.2
"201415_at"	576.8	304.7	486.8	351.5	443.8	280.6	407.2	219.2	396.1	548	473	402	374.1	392.4	381.7	451.1
"201416_at"	688.5	544.8	956.2	1188.9	2226.2	704.9	762.8	939.8	471.5	1582.5	684.8	763.1	1216.7	1586.6	1017.8	505.7
"201417_at"	2156.2	1484.1	2572.7	1868.2	2663.1	1504.2	1769.5	1486	1094.6	2371.1	1816.1	1614.6	2159	2507	1787.7	1422.8
"201418_s_at"	178.9	108.6	294.9	121.5	488.3	152.9	94.6	66.9	58.8	467.2	330.7	189	417.4	531.9	174.1	99.7
"201419_at"	708.1	829.9	805.2	673.2	869.9	669.9	747.2	1222	816.4	566.6	501.9	788.4	837.5	431.3	863	657.4
"201420_s_at"	552.8	402.6	532.3	476.6	622.3	454.6	193.5	556.5	720.6	575.9	541.6	539	351.4	477.5	734	840.5
"201421_s_at"	498.3	586.4	559.8	720.1	353.3	376.5	439.5	398.2	583.3	446.4	440.4	482.5	338	416.6	631.3	899.5
"201422_at"	6570.2	7347.5	8442.9	10760.4	10075.4	9794.4	7735.5	12255.7	10414.7	8770.6	9473.9	7217.2	7878.9	2728.4	4932	9792.9
"201423_s_at"	655.7	873.3	919.1	638.1	749.1	705.7	849.7	859	885.2	923.6	667.3	745.3	733.6	836.6	693.2	785.6
"201424_s_at"	447.1	320.7	344.8	289.3	208.8	186.4	234.7	254.5	218.4	287.4	179.8	124.8	224.4	285.4	230.4	345.5
"201425_at"	3350.5	6644.1	4967.1	5841.6	3932.4	4425.2	4053.4	5226.4	5470.6	2929.4	4159.6	6202.3	5949.4	4500.8	4409.6	7169.7
"201426_s_at"	9851.7	9692.8	10011.7	12050	12691.7	13918.7	10088	14263.8	11365.3	10732.2	11409.2	12327.3	12494.5	12035.3	11596.6	10622.7
"201427_s_at"	4745.6	5508.2	5127.7	7310.5	4782.2	5024.9	5327.5	5791.7	5639	4448.5	5682.4	5861.8	6185.4	4851.6	5669.5	5424
"201428_at"	21.6	55.2	18.2	20.6	34.7	28.8	71.2	59.6	16.2	15	23.5	32.4	62.7	25.3	103.1	21.7
"201429_s_at"	13045.2	11299.7	11286.1	13839.7	13681.7	14419.3	10946	13993.9	12469.9	11273	13508.8	12873.7	14145.1	13009.4	12503.7	12764.3
"201430_s_at"	1430.9	1532	2202.1	1441.9	2286.3	1678.8	1282.5	994.9	1474.5	2002.2	1868.7	2156	1957.7	2652.1	1398.8	1776.7
"201431_s_at"	3164.6	2864.2	3364.5	1918.1	2484.3	2342.7	2941.9	1534.3	3175.8	4256.2	2318.6	3333.4	3285.8	4711.6	3543.3	4653
"201432_at"	3198.6	5746.9	4049	4695.1	3654.7	3747.9	3482.4	3697.2	3555.2	3112	4262.2	5206.5	4301.9	4747.1	4759.6	5500.2
"201433_s_at"	1902.4	1655.9	2007.5	1784.8	2012.9	1750.4	2334.9	2225.1	2113.5	2364.2	1667.6	1505.8	1669	1709.7	1806	1979
"201434_at"	651.6	655.3	652.6	610	614.7	581.4	715.1	515.7	824.9	866.1	539.8	463	563.6	719.9	744.3	695.6
"201435_s_at"	833.2	1069.7	920.5	892.2	913.8	857.3	1068.3	996.4	1090.3	951.3	988.6	754.7	921.7	810.9	736.9	1340.1
"201436_at"	148.2	106	94.5	118.3	89.5	114.6	107.9	147.1	139.3	128.8	101.6	98.8	130.8	159.1	93.2	292.3
"201437_s_at"	404.1	366.9	392.2	284.2	281.5	287.4	427.4	454.1	377.6	370.4	313.1	280.2	337.4	381.9	304.5	621.4
"201438_at"	9296.6	7059.7	6942.4	8998	9248.5	7698.8	7071.7	8092.7	7240.8	8036.5	7427.9	7857	8335.2	8822.4	7613	4381.8
"201439_at"	677.2	391	335.4	476.3	492.3	427.2	426.6	252.2	381.6	399.3	637.7	458.2	577.6	502	367.5	285
"201440_at"	586.1	665.9	549.8	528.8	732.7	492.4	496.9	313	556.6	455.5	791.6	495.1	627.7	595.7	621.1	526.9
"201441_at"	1942.9	1799.8	1965.1	2294.4	2271.3	2236.2	2129.3	2058.2	2019.2	2298.6	2273.3	2085.1	2246.9	1888.7	1998.9	2477.4
"201442_s_at"	67.8	87.2	114.8	78.5	64.4	79.2	113.1	156.7	80.9	47.2	58.2	97	70.8	95.3	58.3	84.9
"201443_s_at"	3328.9	3184.7	3088.3	3010.7	3209.1	3372.8	4357.3	3321.7	2429.1	3042.5	3747.8	3176.3	3545.1	3015.2	2893.3	3058.1
"201444_s_at"	2572.9	3515	4401.4	3459	4271.6	3561.1	5383.3	4128	3947	4079.8	4788	3880	3818.6	3933.6	4084.9	3661.1
"201445_at"	1974.2	725.8	2389.7	482.8	1620	1970	1579.9	982.4	1449.7	1992.2	1918.6	2292.4	1563.8	2826.7	781.4	985.3
"201446_s_at"	742.7	733.9	668.5	493.7	568.1	647.9	481.9	1071.6	611.8	667.5	523.7	619.5	649.5	498.9	631.4	508.1
"201447_at"	830.3	518	524.4	492.4	356.1	507.3	292.3	630.8	534.9	466.3	419.9	447.1	505.7	575.3	586.1	490.9
"201448_at"	1243.7	772	643.9	445.9	493.8	411.5	365.8	339	472.4	469.7	420	409.5	399.4	602.4	363.4	574
"201449_at"	647.2	384.6	324.1	228.8	218.3	238.6	235.9	213.3	208.3	228.3	181.2	185.5	169.2	201.4	195.5	272.5
"201450_s_at"	503	299.9	291.2	258.7	203.5	238.4	188.1	213.5	267	288.2	195.3	189.2	284	220.2	191.3	263.2
"201451_x_at"	57.1	12.3	9.9	54.9	20.8	18.4	70.8	22.4	18.2	10.3	25.5	11.5	13.7	14.2	24.6	42.9
"201452_at"	131	122.1	103.3	185	79.1	143.8	43.3	29.5	144.7	192.1	45.9	330.2	155.5	206.9	198.1	195.9
"201453_x_at"	3183.9	3853.4	3813.1	3783.2	3401.7	3140.3	2965.6	3323.7	4003.5	3737.3	2678.9	3671.2	3241	3480.5	3401.4	4284.8
"201454_s_at"	232.8	460.4	506.5	312.5	318.6	370.5	343.9	445.4	352.3	342	319.8	309.1	343.7	394.9	526.8	256.2
"201455_s_at"	697.1	981.6	793.2	531.5	586.7	534.3	707.5	649.2	786.6	704.5	623.2	532.6	743.5	743.8	643.1	591.8
"201456_s_at"	798.5	737.9	648.1	687.2	653.7	594	561.1	517.2	594.3	686.6	423.1	519.2	485.6	565.7	515.2	591.3
"201457_x_at"	1495.3	1859.1	1663.6	1753	1977.5	1859.6	1596.5	1849.5	2226.3	2230.7	1734.5	1659.4	1702.8	1654.2	1575.2	1568.2
"201458_s_at"	1886.6	1211	1225.2	961.2	1066.1	916.5	1238.7	781.3	959.7	1347.7	1172.5	1181.6	1126.6	1328.6	778.6	812.3
"201459_at"	603.8	258.5	495.2	275.9	438.1	290.7	351.8	321.7	312.9	439.6	363.2	303.7	101	322.7	338.8	383.6
"201460_at"	1496.2	947.4	1058.3	987.3	1565.5	1011.9	1063.7	1055	1441.6	1144.6	1291.9	713.1	590.9	876.2	907.7	709
"201461_s_at"	540.1	461.5	593.3	627.4	773.1	713.7	495.8	441.9	430.8	310.2	797.9	450.1	453.7	435.4	146.6	166.8
"201462_at"	382.7	683.9	709.1	484.4	661.1	623.3	887.8	590.8	662.6	649.1	547	820.8	611	1009.4	842.1	682.3
"201463_s_at"	1610	1680.9	1217	1524.7	1631.2	1676.9	2255.2	1826.6	1368	1911.3	1255.3	1821.6	1695.6	1365.4	1931.1	1538.3
"201464_x_at"	2507.3	4362.5	1522.8	1118.2	1121.9	3599.1	1833.1	1965.9	1285.7	1597.5	3983.5	1644.9	1237.5	1500.3	5102.1	1267.6
"201465_s_at"	213.8	483	88.5	162.5	188.6	757.4	66.4	462.9	41.5	281	956.4	371.4	185.6	307.4	964.3	92.5
"201466_s_at"	548.6	874.3	166.7	143	151.7	585.3	326.3	328.9	200.6	227.7	743.3	285.6	137.9	221.6	1712.4	128.2
"201467_s_at"	57.7	29.6	36.2	141.5	41.8	48.9	24.7	31	31.6	37.7	160.9	263.7	92.4	286.3	26.3	137.9
"201468_s_at"	421.7	275.7	259.4	224.4	165.8	328.3	207.3	429	156.6	214.7	375.2	448.2	386.4	650.4	361.3	840.3
"201469_s_at"	761.6	507.4	565.3	789.4	923.3	926.2	469.8	654.9	541.9	805.2	1214.1	703.6	684.6	949.7	493.7	369.1
"201470_at"	3003.8	2985.7	3948.8	2899.4	4053.8	3484.1	4682.8	5104.5	4841.3	4641.5	3447.6	2563	2971.8	2492.5	2949.4	4683.4
"201471_s_at"	3503.9	3603	3412.6	3582.1	2694.5	3013.3	2964.5	2677	2797.8	3003.1	3159.7	3536	3686.6	3113.5	3236.4	2962.7
"201472_at"	1287.1	1495.3	870.4	1034.7	1058.6	1369.9	1118.8	848.9	1307	1399.8	1047.4	1426	1318.3	932.2	1368.7	1909
"201473_at"	1322.5	3632.6	1001.1	927.4	930.4	3808.8	1309.4	2080.7	694	868.3	2896.1	1490.6	1437.3	675.3	3740.1	946.1
"201474_s_at"	229.6	121.2	96.1	135	141.9	126.4	130.8	94	20.6	40.1	77.3	126	121.4	141.1	118.1	36
"201475_x_at"	1526.1	1284.4	1318.9	1384.2	1559.3	1132.7	1318.2	1453.8	1797.7	1048.3	1220.8	1337.4	1316.3	1122.6	1098.8	1069.4
"201476_s_at"	313.8	552.3	561.7	411.4	540	391.1	455.6	522.7	578.2	548.3	490.9	576.4	635.4	501.9	423.4	415.3
"201477_s_at"	864.6	801.6	914.4	723.1	777.5	647	995.2	691.5	763.1	854.5	714.4	722.1	633.9	857.5	721.6	787.9
"201478_s_at"	667	728	459.5	475.9	644	728.5	568.9	791.4	795	547.5	691.1	437.3	515.5	522.7	489.8	519.9
"201479_at"	1467.6	1308.8	1280.9	1081.1	1150.9	1008.7	1116.7	1113.8	1362.6	1283	834.9	900.2	966.2	1254.4	973.9	1546.8
"201480_s_at"	684.4	614.9	592.7	530.4	568.1	637.6	611.7	505.4	606.5	587.5	631	517.2	612.9	569	551.5	492.1
"201481_s_at"	274.6	219.4	294.3	135.2	335.3	151.5	152	136.9	192.4	318.7	365.7	139.9	199.4	630.4	606.7	312.9
"201482_at"	783.1	438.6	727.1	381.9	399.8	489.1	744.1	563.2	411.1	1071.3	366.5	467.9	515.5	688.3	476.9	401.5
"201483_s_at"	827.6	885	1172.4	1019.7	1183	1129.7	1126.3	1390.5	1321.7	1586.5	1221.4	1062	1165.5	1268.6	1188.4	1166.2
"201484_at"	533.1	854.9	875.6	731.2	749.5	659.7	1024.3	668.7	538.6	611	583.6	841.7	932.5	692.7	782.4	851.7
"201485_s_at"	841.8	932.4	805.1	867.3	1184.3	708.8	627	809.6	823.8	835.1	834.5	636.6	722.2	1063.3	884.1	831.4
"201486_at"	634.6	643.9	590.6	462.3	371.8	270.3	485	467.2	357.7	611.2	582.6	688.7	570.4	788.7	549.4	756.8
"201487_at"	1825.5	3652.7	2721.6	4073.5	3337	3910.5	4293.6	3877.6	4993.9	4240.1	2982.6	1481.5	1590.8	1796.4	2930.8	2730
"201488_x_at"	1010.7	1330.1	1198.5	1433.2	1218.1	1607.5	1428.4	1131.2	1014.3	1236	1347.9	1401.7	1468.7	1400.7	1222.3	1306.4
"201489_at"	440.1	351.3	266.1	419.9	461.5	616.5	244.1	615.8	722.3	539.8	635	155.8	225.7	273.3	199.5	273.1
"201490_s_at"	330.6	404.3	466.7	363.2	322.4	604.2	476.7	629.9	455.2	483.3	442.2	373.6	348.7	305.9	316.8	413
"201491_at"	1038.8	741.3	952.5	764.2	1065.4	942.9	812.2	1322.8	1194.5	1450.4	903.3	805.2	927.1	1035.5	1143.1	963.4
"201492_s_at"	11452.6	11262.4	10857.6	14307.2	13055.3	13916	10485.8	15665.4	13990.1	11784.8	14016.5	13271.6	14209.2	13157.3	13320	12375.6
"201493_s_at"	1455.8	1397.1	1602.7	1002.7	1226.8	1245.8	1330.8	1249.5	1751.6	1431.4	1344.9	1346.9	1157	1545	1389.6	1338.4
"201494_at"	3419.7	3697.7	3739.3	3687.9	3341.4	3209.8	2826.2	3475.6	3776.7	3823.3	2904.3	2127.2	2934.6	2272.6	3489.4	3239.2
"201495_x_at"	135.3	135.7	38.1	53	24	441.1	16.7	34.8	18.4	11.3	225	224.6	157.1	82.8	269.2	69.4
"201496_x_at"	303.3	363.1	312.6	344.2	164.9	1331.3	108.5	332	112.5	69.8	504.3	586.9	447.7	315.9	938.4	337.9
"201497_x_at"	2466.1	2260.4	1775.5	1783	805.7	5741.4	239.1	1319	245.3	25.9	2539.4	3955	2177.1	2138.3	5943.5	2139.6
"201498_at"	740	570.7	701.2	708.1	443.2	628.5	494.3	536.8	494.4	475.9	493.6	739.2	662.4	638.3	622.9	543
"201499_s_at"	1564.8	1271.8	1378.9	1594.3	1492	1549.6	1348.7	1481.9	1688.8	1413.2	1560.4	1154.3	1529.8	1260.1	1443	1232.4
"201500_s_at"	2446.5	2190.2	2110	2042.9	2287.7	1953.8	1966.4	2274.8	2716.2	2136.6	1661	1759.4	2047	1992.7	1884.7	2243
"201501_s_at"	638	453.1	520.2	428.2	399.3	390.7	605	397.8	455.8	496.2	403.7	435.2	446.8	547.1	479.3	610.6
"201502_s_at"	4785.3	5398.6	2824.3	2911.7	3245.2	5970.3	2856.2	3029	4551.7	2805.1	2609.8	2620.4	2703.1	2272.9	2994.4	2357.6
"201503_at"	1191.4	1061.9	1147.9	770.1	1274.4	982.7	806.1	1426.2	1198.2	1610.9	973.1	999.4	877.8	1129.3	1193.7	1208.6
"201504_s_at"	362.6	657.2	703.3	614.3	652.1	622.5	683	411.8	908.8	858.3	730.7	577.9	668	910.3	650.6	850.8
"201505_at"	946.6	712.6	1214.6	856.6	657	600.1	682.3	774.6	531.5	986.6	733.9	546.8	613.4	825.5	899.1	360.3
"201506_at"	5959.7	4236.3	7053.4	3837.2	8567	4237.9	7804.7	9769.3	5534	9649.9	4548.5	4681.8	5963.2	10768.8	7281.8	6648.1
"201507_at"	1136.4	619.7	381.5	761.8	701.2	726.6	655.9	616.6	719.3	935.3	585.4	774.4	803	907.5	611	1144.4
"201508_at"	9747	5641.1	6984.5	8605	8562.1	9109.6	6231.1	7561.2	4581.4	5738.1	10588.9	10247.7	7983.1	6426.7	11022.1	7184.7
"201509_at"	340.5	307.9	302.1	331.2	223.6	404.8	416	377	305.8	314.2	271.4	413.4	306	428.5	356.9	439.4
"201510_at"	61.2	75.1	130.2	58.3	95.8	88.2	95.5	130.3	57.4	57.2	55.9	69.8	67.1	64.7	85.8	84.6
"201511_at"	567.4	464.1	491.4	409	556	524.7	685	601.9	609.6	590.5	569.7	364.7	367.3	576.1	446.3	621.9
"201512_s_at"	535.1	652	691.7	415.5	563.8	581.4	611.2	594.1	582.7	704.8	449.2	562.9	654.6	709.5	601.8	830.5
"201513_at"	215.3	215.3	162.5	177.8	120.2	164.4	214.7	233.1	186.5	205.7	171.4	166.3	202.2	218.7	207.2	270.6
"201514_s_at"	858	778.6	940.5	893.8	868.6	1149.5	694.5	1292.3	1040.8	609.8	779	751.3	999	333.9	882.3	733.2
"201515_s_at"	2212.7	1680.6	1723.9	1943.4	2004.2	1779.5	1630.6	1624.4	2101.7	1849.3	2125.5	1716.9	1810.3	2045.8	1218.3	2235.4
"201516_at"	1130.7	519.9	564.2	865.5	1056.4	972.4	658.6	748.6	1256	904	1224.7	772.6	705.2	1022.6	616	814.2
"201517_at"	768	619.6	637.3	791	864.1	766.1	729.7	890.6	802.1	942.4	782	740.2	744.2	909.6	748.9	1242
"201518_at"	1146	1194.4	1067.7	1064.2	1089.1	873.2	1059.5	845.5	1021.8	1240.6	1165.1	1121.3	1247.2	1447.9	1401.5	1195.4
"201519_at"	1754.8	1936.4	1521.3	1629.2	1175.9	1367.8	1254.3	1883.7	1688.8	1497.3	2020.1	1784.3	1390	1881.7	1645.3	1702.1
"201520_s_at"	1152.4	1503.6	1613.1	1368.3	1644.2	1462.8	1724.5	1788.3	1444.4	1775	1118.6	1179.8	1443.2	1666.1	1442.9	1367.6
"201521_s_at"	386.1	322.6	272.1	267.1	346.5	332.9	390.4	371.7	362.4	436.9	235.1	329.4	403.5	502.2	367.9	449.4
"201522_x_at"	2256.1	2424.7	2419.2	2602.1	2714.5	2565.3	2166.1	2253.6	3020.5	2324.3	3700.4	2555.4	3089.5	2218.4	2656.1	3000.1
"201523_x_at"	759	868.4	876.6	975.3	1007.5	1258.5	921.8	1223.3	1252.5	1154.6	1065.7	866	866.3	995.9	936	1000.1
"201524_x_at"	1956.2	1566.5	1541.1	1383.6	2212.5	2272.4	1672.8	1932.9	2394.1	2136.8	2188.3	1319.8	1532.3	1868.6	1781.7	2122.5
"201525_at"	924.7	4607.9	2545.5	1441.6	931.2	7837.4	3971.5	1885.5	287	357.9	3139.4	9268.1	1654.5	6697.2	2808.6	2167.6
"201526_at"	1295.4	984.4	1314.2	1096.9	1153.7	1105.7	1349.7	919.7	858.8	1392	834.3	1165.6	1189.5	1230.6	1143	922.9
"201527_at"	2363	2606.4	2796.6	2919.6	2673.3	2268.8	3950.8	2610.8	2995.6	2750.2	2362.8	3471.8	3491.3	2561.8	2685.1	3098.1
"201528_at"	998.8	1420.3	1323.1	1036	908.3	962.1	1269	746.8	1105.7	1108.7	958.2	1181.2	1301.9	1098.4	1311	1041.1
"201529_s_at"	679.9	1338.2	1141	1229.6	1166	1171.5	1410.5	1101.4	1018.2	990.6	859.5	916.9	1345.6	937.8	1234.7	1075.2
"201530_x_at"	7724.4	6047.7	6598.2	6813.9	8205	8160.1	6665.9	10175.2	9421.3	9595.2	7186.2	6390.3	6565.2	7999.1	5811	8208.4
"201531_at"	2040.6	4675.2	1696.8	1423.8	1429.4	5413.4	1988.5	3863.7	1831.4	1421.5	2851.9	1546.1	1943.3	1456.4	6502.8	1380.2
"201532_at"	1939.6	2302.1	2409.3	2214.6	2391.5	2794.2	2168.9	1725	2813	2560.5	2133	1814.8	1669.4	1983.2	1733.2	2625.1
"201533_at"	655.8	663.4	2400.6	791.5	547.1	760.4	763.6	1382	640.7	1744.7	1617.5	953.2	840.4	678.6	1085.2	1169.8
"201534_s_at"	913.6	597.7	969.1	573.8	603.8	1070	663.7	1091.8	825.9	770.1	1159.7	865.2	1004.2	743.8	943	1375.6
"201535_at"	1148.7	1278.3	1077.5	1335.2	872.5	998.4	1435.5	763.4	1213.8	1015.9	1226.6	1762.3	1496.1	1621.1	1710.8	1436.6
"201536_at"	698.3	771.1	993.9	728.9	1095.7	1093.1	1011.5	898.7	1035.7	920.6	834.1	975.7	904.6	1104.8	874.3	774.6
"201537_s_at"	358.1	444.7	508.6	582.1	610.6	573.3	777	516.8	443.6	951.9	463.4	398.3	474.8	754.3	515.8	606.6
"201538_s_at"	147.1	278.9	393.2	385.3	274.2	410.2	366.5	328.7	373.5	319	283.7	300.1	283.3	321.9	239.8	204.3
"201539_s_at"	1019.2	4669.5	1701.7	2245.7	1045.3	4079.8	972.5	1895.5	923.7	1184.1	1766.4	4505	3183.1	3334	2912.7	4732.7
"201540_at"	6019.2	8090.2	6253.1	6913.8	4680	8969.2	4636.1	5318	4506.3	5148.5	6352.6	8784	8021.6	7583.5	7608.1	8228.2
"201541_s_at"	372.5	465.8	441.5	582.4	462.5	412.8	626.7	498.2	308.1	774	329.3	548.4	459.7	448.7	571.2	470.2
"201542_at"	1452.4	1195.9	1424.9	931.5	775	937.7	832.1	870.7	745.6	883.4	1007.4	926	1157	1176	1333.8	1850.2
"201543_s_at"	752.4	803.8	1540.4	641.5	1028.7	1147.1	867	1021.9	1017.7	1006.1	1077.7	554.6	973.2	1451.9	1582.2	1624.7
"201544_x_at"	2283.8	2189.9	2094.1	2212.3	2226.9	2389.7	1605.4	2489.9	2445.3	2003.4	2152.9	2397	2287.8	2240.9	2288.7	1951
"201545_s_at"	801.8	607.3	563.9	907.1	767.6	1019.1	647.6	652.9	491.5	466.9	684.7	712.9	1059.7	766.1	463.9	360.1
"201546_at"	1471.5	1420.7	1440.2	1398.9	1569.2	1325.8	1249.7	2160.7	1756.5	1734.5	1351.3	1186.5	1201.1	1447.9	1383.6	1408.2
"201547_at"	56.3	26.2	10.8	25.9	39.1	14.5	22.3	116.1	17.7	33.3	20	67	26.3	39.7	33.8	52.2
"201548_s_at"	445.9	363.9	582.4	356.8	430.5	424	357.4	342.1	379.1	432.6	395.2	374.5	430.4	494	315.5	403.4
"201549_x_at"	716.1	709.7	742.3	612.6	668.5	457.5	607.6	592.4	616.6	708.9	538	678.4	803.1	828.8	706.1	558.9
"201550_x_at"	11676.6	9805.3	10095.7	13303.2	13459.8	14735.5	11075.2	14155.4	11268.2	11725.9	12464.5	11352.9	12545.5	12323.4	11319.3	11008.5
"201551_s_at"	1598.1	2882.9	2886.3	3066.8	2474.6	2859.9	3049.6	2683.9	1405.6	1933	3368.8	3490.7	3559.8	3158.6	1466.7	935.3
"201552_at"	3784.8	3795	3861	3612.4	3167.9	3184.4	3521.6	3624.4	3414.2	3663.5	3432.4	3795.2	3744.1	3587.9	4190.9	3353.2
"201553_s_at"	8402.1	6413	6896.2	8630.2	7606.8	8346.5	6890.9	7344.2	8196.3	6973	7128.9	7765.4	8093.6	7175.6	8001.3	7103.8
"201554_x_at"	1366.3	1083.2	1174	1186.2	1695.5	1795.9	1201.9	1306.2	1447.8	1505.5	1402.3	1097.9	1377.6	1258.3	1269.2	1496.4
"201555_at"	1224.2	1033.7	1077.5	994.7	1098.2	934.4	1013.9	942.4	1058.2	1045.8	871.8	954	951.9	977.1	886.1	862.9
"201556_s_at"	676.7	977	733.2	898.4	738.9	670.8	686.7	494.5	378.2	366.7	1395	948	1248.8	1119.6	755.4	799.6
"201557_at"	661.5	741.1	643.1	749.5	510.2	600.2	502.7	558.5	366.2	340	705.7	743.5	815.2	790	519.1	549.3
"201558_at"	547	470.1	427.4	447.1	532.2	447.1	396	552.3	557.8	583.2	425.4	352.7	450.4	413.1	475.7	533.4
"201559_s_at"	1352.6	1799.3	2087.3	1513.7	2353.4	2139.8	1455.6	1989.8	2365.5	2743.3	2266.6	2577.2	2308.6	2250.9	2117.7	2459.4
"201560_at"	3514.3	3316.4	2274.7	2854.2	3536.2	3762.3	2403.8	2848.7	3829.9	3796.7	2922.1	3905.7	3800.9	3514	3002.1	3488.7
"201561_s_at"	1632.3	1681.5	1260.6	1414.8	1518.8	1401	1111.5	1723.4	1404.6	1137	1980.8	1341.6	1746	1716.3	1979.2	801.4
"201562_s_at"	339.8	409.6	407.7	302.1	501.5	338.7	497.5	501.4	461.7	375.7	402.3	408.1	415.9	337.8	391.5	285.8
"201563_at"	361.1	426.6	398.4	255	370	261.1	641.5	407.5	261	380.3	385.9	355.7	314.5	211.6	238.9	338.5
"201564_s_at"	383.5	187.1	252.9	257.4	446.2	318.8	466.7	312.5	126.2	439.7	409.2	219.8	238.4	326.1	242.3	114.7
"201565_s_at"	1224.2	1868.7	2161.3	1944	1076	1897.8	1648.9	1619	1133.9	1855.9	1577.8	1588.7	2080.8	1736.1	2745.9	2721.6
"201566_x_at"	301	215.6	230.8	241.7	412.3	264.8	674	814.8	287.3	235.8	311.5	176.5	274.5	218.4	506.5	321.3
"201567_s_at"	931.4	949.6	1091	758.4	678.8	752.3	950.4	1041	912.6	1020.7	683.8	749.9	960.8	1060.5	1100.3	1153.2
"201568_at"	3709.5	2648.3	2746.4	3377.6	3371.8	3356.3	2923.7	2678.1	3776.6	3570.7	4347.5	3178	3355.2	3302.9	2623.3	4213.2
"201569_s_at"	441.6	507.5	516.5	380.8	393.9	371.3	460.6	526.5	494	496.2	347.4	377.4	330.3	414.8	476.4	426.6
"201570_at"	989.3	930.3	857.3	869.5	864.4	894.8	949.9	888.4	753.2	895	814.9	851.4	814.2	925	801.6	862.9
"201571_s_at"	430.2	777	758.1	774.9	850.9	814.7	920.6	619.9	591.8	1012.5	696.8	789.6	713.5	964.2	516	753.4
"201572_x_at"	1459.5	1553.2	1621.6	1407.7	1109.1	1285.6	1644.4	1443.4	1564.5	1713.3	1344.1	1520.9	1563	1670.5	1731.5	1522.4
"201573_s_at"	692.3	588.1	652	596.3	605.4	571.2	818.3	784.3	575.6	900.1	431.2	498.9	549.8	575.6	494.8	818.8
"201574_at"	1472.3	1299.3	1026.1	1421.3	1227.1	1555	1176	1711.9	1576.7	1375.9	1474.5	1533.2	1519.8	1643.6	1270.5	1879
"201575_at"	1313	1240.5	1315.6	1145.5	1000.4	1044.1	1243.5	1028.7	1297.8	1155.2	994.9	1097.9	919	1214	1003.8	1234.8
"201576_s_at"	1134.4	1210.7	1599.4	1302.8	1735.9	1298.7	1667.7	1619.9	1660.9	1746.7	1818.1	1309.5	1487.2	1147.1	1580.7	1608.6
"201577_at"	2280.3	1014.6	1229.1	1401.7	1843.1	1726.3	1402.5	1375.4	2155.5	1676.3	1712.6	1630.1	1214	1433.1	1099.6	1691.8
"201578_at"	1152.5	750.9	1338.2	1125.5	1171.8	1164.3	597.6	1397	860.1	1627.1	797.5	1051.6	809.3	1458.8	1156.9	817.5
"201579_at"	1322	1130.9	1311.8	1203	995.1	914	1224.7	755.4	864.2	1047.8	1223.7	1516.8	1112	1334.6	1294.9	707.2
"201580_s_at"	761.6	695.7	565.1	922.7	517.9	407.7	951.7	400.9	793.8	830.6	664.1	900	568.2	804.2	709.2	760.8
"201581_at"	1112.2	2331.5	1512	1281.4	1204.9	1036.7	1589.8	1191.9	1388.6	1242.8	973.3	1716.9	1833.6	1260.5	1931.9	1959.4
"201582_at"	407.2	317	285.7	216.7	406.7	301.2	293.8	343.2	430	268.4	346.5	277.8	293	236.2	288.3	362.6
"201583_s_at"	663.6	537.4	670.2	607.6	773.4	712.3	540.8	941.2	1191.8	643.5	1006	406.7	540.7	522.9	536.4	570.5
"201584_s_at"	961.9	751.2	833.5	891.1	1054.5	998.5	771	1036	1146.9	749.2	838.2	782.1	847.3	502.7	718.4	729.3
"201585_s_at"	738.1	720.9	916	935.4	1276.3	1152.7	693.5	805.7	1069.1	1075.4	925.3	876	525.2	902.6	712.7	556.8
"201586_s_at"	2049.2	2038.2	1621.1	1927.9	2159.7	1837.6	1191.1	2153.2	2733.6	2089.5	1842.3	1477	1614.1	1809.4	1792.6	1751
"201587_s_at"	1716.6	1507.2	1501.9	2513.8	1993.9	1710.5	2273.8	1262	2677.8	1876	2512.8	1444.7	1747.7	1012.2	1666.4	1745.1
"201588_at"	3073.5	2593.4	2580.3	2460.5	2851.7	2677.2	2773.7	2632.7	2959.5	2916.1	2538	2724.6	2390.2	2349.6	2497.8	2574.7
"201589_at"	1106.3	1019	1309.1	721.5	1039.5	869.7	750.2	834.1	1118.2	1188.6	861.6	924.8	868.3	895.5	833.9	904.6
"201590_x_at"	9712.6	7563.6	8302.8	8906	10719.8	11403.2	8695.5	11502.5	10470.4	9698.4	10002.8	10096.1	10478.2	10279.5	9566.2	9610.8
"201591_s_at"	2382.2	1457.7	1503.6	1659	1533.8	1129.8	1440	1587.9	975	1469.6	1595.9	1522.6	1856.8	1858.1	1887.3	1532.7
"201592_at"	3117.8	3687.2	2909.4	2909.9	3465.1	3535.8	2912.7	3457.2	3545.7	3355.6	2581.1	3099.3	3029	3026.6	3482.2	4338.1
"201593_s_at"	749.6	1011.9	778.6	1423.8	1111.2	1286	637	1271.6	1969.5	1371.2	1225.8	1293.7	1111.2	1689.9	1195.2	1994.2
"201594_s_at"	1287.6	1144.4	1441.6	942	1315.9	1130.9	1714.2	1504.5	1334.3	1876.4	911.7	894.8	928.9	1411.4	1744.5	1251.7
"201595_s_at"	838.6	942.3	1065.1	910.3	841.8	811.5	857.7	927.6	940.1	1014.3	854.4	789.3	904.3	866.9	806.9	1238.3
"201596_x_at"	334.4	222.9	375.4	232.6	336.3	400.9	190.7	293	207.2	447.5	220.3	272.9	250.1	203.3	298	210.5
"201597_at"	2881.4	2656.4	2550.7	3173.9	3345.3	2725.9	2524.6	2770.7	3542.6	3003.5	3085.5	3477	3475.2	3252.9	3303.3	3920.8
"201598_s_at"	427.6	468.4	478.7	352.5	493.3	204.5	427.6	421.4	371.2	379.3	356	452	505.4	455.9	352.5	309.3
"201599_at"	2463.4	2411.9	2100.3	2540.3	2552.9	2032.7	1878	2153.8	2549.7	2552.3	2235.9	3056.5	2853.5	2245.2	3227.1	2536.5
"201600_at"	4444.3	4064.7	4077.2	4841.3	4278.8	4444.3	3976.8	3458.2	4854.9	4134.3	3190	4005.8	3682.8	4165.6	3811.4	4694.5
"201601_x_at"	6948.8	4768.7	6391.8	6968.6	7118.8	7972.9	4169.5	6566	8434.6	7657.1	6764.1	5920.5	6122.1	6205.7	5656.8	5699.2
"201602_s_at"	123.2	241.5	134.8	145.6	177	200.1	137.4	182	202.5	174.7	175	212.4	195.5	203.4	133.5	169.5
"201603_at"	759.4	428.6	644.8	456.4	444.8	666.1	473.2	467.4	370.7	562.7	514.7	450.7	473.1	582.6	567.9	413.9
"201604_s_at"	519.5	583.2	807.5	517.4	500.7	655.5	748.3	626.5	572.4	602.4	518	643.2	455	456.3	754.2	450.2
"201605_x_at"	931	934.7	806	860.6	758.1	925.1	1158.9	750.7	1219.7	968.5	884.1	1165.7	584	1212.5	788.7	762.5
"201606_s_at"	707.9	763.5	766	776.7	748.1	838.9	781.5	822	1318.5	1384.5	831.5	959.6	785.6	1230.3	1085.7	1256.3
"201607_at"	498.6	530	481.4	461.9	416.7	577	579.9	483.6	493.4	529.6	551.6	521.4	537.1	541.6	524.9	600.1
"201608_s_at"	916.3	1054.4	1237.8	1004	944.2	870.9	1149.6	1116.4	1060.4	1509.2	834.9	883.7	1088.7	1098	1296.5	1095.7
"201609_x_at"	908.9	1021.3	880.8	644.8	774.2	899.2	1073.2	921	880.9	924	696.5	794	772.6	790.3	1051.4	1197
"201610_at"	41.5	21.8	13.4	10.8	15.9	11.2	12.7	10	14.4	27.7	24.7	9.7	10.9	7.3	12.3	8.8
"201611_s_at"	565.1	683.8	698.7	539.2	918.8	887.2	911.1	847.8	747.2	702.8	881.4	975.8	858.8	909.1	880.3	833.4
"201612_at"	1797	2112.5	1457.9	2363.5	1382.4	1643.2	1893.8	1507.7	1838.5	1570	1859.3	2161.9	1631.9	1668.8	1736.9	1938
"201613_s_at"	97.6	138.8	157.8	190.3	119.5	147	61.3	201	117.8	142.6	149.3	77.5	84.6	18.1	71.9	91.8
"201614_s_at"	313.2	215.6	179.5	254.8	360.9	229.8	103.5	201	359.7	192.7	305	209.9	276.4	249.4	123.5	168.3
"201615_x_at"	245.1	432.1	276.1	330.9	322.8	400.5	254.8	507.4	431.1	569.7	351.8	558.6	356.2	750	648.5	454.6
"201616_s_at"	1929.6	1789.9	1535.9	1702.9	1950.3	1802.9	1002.6	1680.4	1581.2	1731.3	2891.3	2316.8	2149.7	2800.8	1905.9	2314.6
"201617_x_at"	1171.4	1382.6	1261.8	1099.9	1036.9	1354.9	1074.1	949.5	982.2	1181.5	1419.8	1372.8	1326.2	1378.8	1369.6	1316.1
"201618_x_at"	888.2	595.3	953.1	1056.6	1106.2	1056.4	825.1	925.7	752.2	719.4	1263	1008.4	1017	868.4	965.5	757.5
"201619_at"	2073.1	2035.4	2118.3	2282.4	2199	2263.6	2108.5	2024.5	2566.1	2592	2401.4	2109.1	2494.6	2284.2	2168	2766.2
"201620_at"	1080	795.7	1229.1	1015.7	626.6	522.9	750.3	660.3	1044.9	679.1	1109.8	856.9	1085.5	818.2	1139.5	854.3
"201621_at"	2169.3	1579.8	1881.1	2161.3	2216.7	1503	1965.4	1271.1	1133.7	1868.3	2794.2	2189.9	3412.3	2814.8	1789.8	1530.7
"201622_at"	1448.1	927.2	1214.6	1084.1	1247.6	1194	1108.1	1009.5	1295.7	985.4	1455.5	1199.7	1266.8	1353.4	1261.4	810.5
"201623_s_at"	2417.9	2648.9	3185.3	3251.2	3812.5	3018.5	4264.5	3154.8	3606	3810.3	3442.5	4020.9	4011.8	3880.2	3935	3652.8
"201624_at"	608.6	854.2	623.9	474.1	525.9	616.6	873.4	481.8	596.7	589.6	586.7	603.2	611.5	620.9	506.8	629.5
"201625_s_at"	137.9	387.6	394.2	253.3	277.6	337	552.5	506.9	291.6	316.6	286	287.3	323.3	225.7	278.4	262.8
"201626_at"	510.8	517.8	803.3	448.9	522.9	501.9	767.2	978.9	514.3	502.7	408.8	544	502.6	422.8	647	484.2
"201627_s_at"	982.5	1034.4	1429.8	764	908.1	1011.3	1409.6	1288.7	1025.9	874.5	840.1	874	757.9	736.1	753.7	584
"201628_s_at"	2862.1	2875.1	2399.4	2969.5	2864.2	2906.8	2977.3	2554.3	2330.7	2921.5	2501.7	3141.4	3173.1	3385.4	3065	2694.4
"201629_s_at"	115.8	270.8	244.2	255.7	180.4	169.8	267.4	91.6	416.9	446.1	296.6	145.9	89	258.2	88.3	271.6
"201630_s_at"	988.8	1088.3	1110.9	1046.3	1062.8	1128.6	1178.6	1046.5	1350.8	1161.1	1044.9	1079.1	1181.9	1001.9	1002.3	1343.2
"201631_s_at"	697.6	1437.2	1037.8	928.6	773.3	1645	1187.9	2311.3	913.6	1865.9	863.1	855.7	742.1	479.9	2477.1	753.6
"201632_at"	757.9	753	1036.2	1225.5	450.2	528.5	1215.4	744.5	662.4	925.2	418.6	723.7	1001.8	1151.7	794.3	1063.1
"201633_s_at"	179.1	348.8	349.3	329.8	584.2	330.9	290.2	494	344.4	313.3	253	352	222.2	282.5	415.7	332.5
"201634_s_at"	236.8	196.7	160.5	184.5	137.4	167	230.1	160.6	122.7	328.7	129.3	267.5	134.2	174.3	120.1	206.6
"201635_s_at"	526.5	1285.9	1608.9	1184.5	734	487	1611.9	599.9	678.5	1035	875.8	807.7	859.7	763.9	850	833.5
"201636_at"	609.1	489.6	552.4	420.3	499	605.2	387.9	544.3	342	454	419.5	476.7	547.7	484.1	468.4	422.9
"201637_s_at"	1385	1489.9	1557	1218.3	1365.3	1310.4	1418.3	1079.4	1605.9	1676.7	1357.7	1157.4	1045.9	1365.8	1465.6	1363
"201638_s_at"	91.7	186.5	152.6	185.7	173.6	241.6	175.1	162.2	30.8	106.8	221.8	196.9	206.8	203.5	13.8	42.3
"201639_s_at"	382.1	329.5	320.9	329	237.8	204.6	419.1	269.7	227.5	341.4	349.4	296.7	385.7	280.7	414.1	181.5
"201640_x_at"	534.7	649.5	635.5	618.7	840.7	440.2	804.1	644.9	472.1	513	646.5	760.1	852.9	492.3	638.3	398.2
"201641_at"	1193.7	801.6	1067.6	1348.8	805.8	937.8	616.3	1143.5	1564.2	765.1	1728.3	569.5	864.7	884.5	558.8	877.8
"201642_at"	2915.6	3675.3	4404.5	3936.4	2535	2970	4916.5	2342.2	2340.6	3282.7	2443.1	3314.1	3605.4	3477.9	2944.7	3494.6
"201643_x_at"	1301.9	1496.8	1278.6	935.7	1056.7	1234.9	1265.2	1105.8	1012.4	1022	907.4	1050.4	1160.5	1195.1	1037.7	1225.7
"201644_at"	417.5	221.3	206.5	303	452.5	388.3	199.2	238.7	293.9	317.7	305	261.2	244.1	258	244.3	255.5
"201645_at"	5328.7	2072.8	5062.1	2905.3	4446.6	2746.6	2628.5	4788.7	1549.9	4789.5	5991.7	4294.3	4641.9	5410	3712.4	2631
"201646_at"	1313.6	1621.3	1785.8	1924.2	1812.8	1706.9	2177.1	1572.4	1885.1	2329.4	2057.6	2183.7	2211.5	2376.9	2108.4	1864.4
"201647_s_at"	591.5	796.4	1210.8	1178.9	1385.1	1253.4	926.4	1463.7	1164.3	1397.1	1670.6	1366.8	1529.9	1504.9	1397.1	1128.5
"201648_at"	3257.5	2720.4	2858.7	3232.6	2294	2618.8	2221.6	3230.2	3285.8	2938.7	2316.8	2479.5	2077.4	2765.5	2902	2721.3
"201649_at"	1877.2	1752.4	2804.7	2383.8	2293.7	2359.4	2071.1	2059.4	2819	2311.8	1835.6	1545.6	1410.5	1325.6	1445.5	1668
"201650_at"	10.2	6.9	14.6	10.1	4.6	12.6	13.2	4.8	2.6	5.8	11.7	12	3.8	21.3	5.8	12.9
"201651_s_at"	3053.3	2250.2	1933.5	1735.3	1736.5	2040.5	1610.1	1921.4	2001.1	3066.9	1813.5	2325.9	2098.6	2609.6	2511.8	2286.4
"201652_at"	1073.3	1182.7	1033.9	1091.8	933.7	1318.8	1009.2	699.9	978.6	1356.6	827.4	1214.9	1189.5	1055	1148.2	1452.5
"201653_at"	2277.4	2064.7	2938.9	1493.2	2359.4	1852.7	1629.3	2609.6	2533.9	2955.5	2497.6	2379.1	1817.6	1965.5	2680.8	3462.9
"201654_s_at"	1080.9	585.8	746.9	1128.6	708.4	958.4	250.3	157.7	99.5	269.6	1288.7	886.5	1014.4	1125.5	141.6	74.1
"201655_s_at"	2694.3	1263.2	1616.5	2457	803.3	702.4	673.5	428.3	520	1483.1	897.8	1042.6	727	1184.1	1032.3	310
"201656_at"	1100.3	1321.6	1111.9	1081.5	703.8	774.1	454.3	465.1	623.3	909.4	1086.2	751.8	809.3	729.1	655.4	788.6
"201657_at"	192.4	318.3	258.8	198.6	179.7	219	245.9	174.7	500.3	346.3	308.6	296	271.1	310.2	303.9	485.6
"201658_at"	634.1	805.3	565.8	454.3	795.2	566.3	684.1	740.4	737.9	699.1	775.1	749.9	637.9	1086.5	755.6	738.2
"201659_s_at"	1011.6	1060.7	1010.2	931.2	967.3	882.5	1100.7	768.7	1517	1402.4	1527.1	1098.5	1148.8	1375.5	1131.1	1469.6
"201660_at"	918.3	943.9	657.7	648	567	817	577.3	667.3	657.1	598.3	832	919.1	925.2	841	1136.3	982
"201661_s_at"	409.7	500.9	307.2	460.9	410.1	505.2	281.6	500.9	436.3	386.5	547.1	682.9	687.8	646.8	732	669.8
"201662_s_at"	713.9	1136.3	928.6	822.9	785.6	847.3	981.8	965.5	841.9	920.4	861.5	1013.6	1062.5	883	1069.4	902.2
"201663_s_at"	466.9	407.5	626.8	430.2	709.5	528.3	545.5	721.6	699.7	852	547.7	370.2	492.7	414.9	431	387.1
"201664_at"	901.6	580.9	715.2	579.7	840.8	542	706.1	632.1	633.3	816.8	700.1	500.5	507.6	655.9	448	498.4
"201665_x_at"	10537	8327.8	8922.5	11571.5	10154.6	10597.9	8211.8	9739.3	12952.9	9656.1	10185.7	11008.2	11464.9	12505.5	8856.8	10246.5
"201666_at"	10007	6922.3	7596.2	11378.6	10501.1	8473.6	9062	13521.3	8200	8777.1	10853.3	10931.9	11142.1	7912	9621.3	9822.9
"201667_at"	3965.8	2123.5	3684.5	2122.4	4245.9	3196.6	3630.4	4275	2477.3	4689.9	3767.4	3127.5	3437.4	5638.8	3273	2465
"201668_x_at"	546.8	844.1	1439.7	1255.1	1642.8	1214.7	1150.5	1153.7	1177.6	1455.6	1370.6	786.1	926.2	1661.5	715.1	546.7
"201669_s_at"	2214	2462.9	3037.8	3088.2	2485.6	2590.4	2840.2	2710.1	2664.2	2531.5	2294.1	2258.2	2178.4	2244.4	2158.3	1996.6
"201670_s_at"	1825.1	1801.7	2748.1	3002.1	2770.3	2483.6	2232.3	2124.7	2307.8	2566	2897.7	2246	2063	3095.1	1785.4	1380.9
"201671_x_at"	853.3	534.1	639.9	715.7	595.2	594	599.1	697.2	608.7	748.2	514.4	674.6	671.1	727.3	744	1047.8
"201672_s_at"	1656.5	1247.9	1236	1330.5	1532.3	1333.5	1331.4	1383.4	1830.6	1824.9	1231.3	1364.9	1306.8	1335	1387.6	1914.3
"201673_s_at"	636.5	564.6	578.7	581.9	592.1	708.2	675.6	619.6	481.7	611.3	604.4	553.5	547.4	576.7	528.3	360.6
"201674_s_at"	166.8	696.5	261.8	572.2	112.8	445.9	262.1	291.1	234	172.4	327.3	591.4	592.3	695.5	344.4	593.8
"201675_at"	869.9	1725.9	889.9	949.6	570.1	848.5	640.7	657.5	590.4	576.2	620.5	1163.4	1187.7	970.2	934	1022.1
"201676_x_at"	2560	3420.8	3789.2	3171.4	2568.3	3598.1	3874.2	3237.1	3390.1	5108.1	2731.9	3305.1	2944.1	3801.6	2607.4	5096.1
"201677_at"	293.6	273	286.5	311.2	311.4	343.6	280.1	339.3	320.3	254.2	236.3	219.4	263.6	283.8	251.5	311.8
"201678_s_at"	554.6	561.1	409.1	507.2	626.7	556.5	503.6	362.8	550.6	434.5	500.7	468.2	390.8	457.4	452.4	535.6
"201679_at"	112.3	157.2	146.1	174.9	219.7	161.2	129	214.7	126.1	132.2	173.4	141.7	225.1	230.4	40.5	89.9
"201680_x_at"	1113.8	1269.2	902.4	852.1	735.1	851.6	854.2	812.7	1316.5	852.9	774.1	1079.9	1133	923.1	750.8	859.8
"201681_s_at"	541.1	478	598.2	331.8	311.8	222.4	443.3	298.8	224.1	504.9	552.8	552.7	542.4	723.8	750	545.8
"201682_at"	993.9	1127.8	1141.3	826.9	1138	1064.3	1160.4	805.8	1453.6	1102.7	943.2	822.7	787.1	801.7	1165.1	859
"201683_x_at"	107.1	313.9	129.5	241.7	373.8	297.1	257.3	388.2	391.3	313.2	469.4	237.2	405.3	313	291.2	215.3
"201684_s_at"	658	818.8	848.1	651.7	603.6	636.8	917.6	828.3	705	752	670.6	606.5	772.6	810.9	606.5	712.2
"201685_s_at"	318.7	376.7	289.2	348.6	298.4	277.3	384.8	236.9	221.3	241.1	305.8	328.8	452.9	315.2	241.1	380.3
"201686_x_at"	425	589.5	604.1	637.4	619.5	671.7	628.9	813	730	618.2	657.1	592.8	652.1	541.4	629.6	619
"201687_s_at"	835.9	682.3	663.5	868.6	666.9	760	727.6	582	671.2	567.4	618.7	603.8	654.7	629.4	601.7	538
"201688_s_at"	515.4	398.1	303.7	573.1	873.1	529.5	349.4	341.4	1500.2	328.7	1076.9	144.4	113.1	129.2	129.8	207.6
"201689_s_at"	489.7	314.7	192.9	376.6	454.5	293.6	196.6	216.9	613.5	166.2	610.8	79.9	70.3	65.8	66.7	104.6
"201690_s_at"	812.2	520.1	340.4	406.5	977.5	428.3	477.7	601	1136.2	302	1002.6	190	138.5	161.8	190.3	200.2
"201691_s_at"	60	40.7	46.6	84.4	65.8	56	39.4	7.5	85	11	99.3	14.6	10.4	12.9	21.5	13.2
"201692_at"	585.9	504.7	531.5	577.6	584.2	503.2	568.9	595.8	489.2	518.8	617.6	643.7	644.1	652.7	622.5	513.8
"201693_s_at"	882.9	4169.6	695.3	683.2	468.5	2710	1014.2	1749.2	656.1	609.9	2298.6	1115.6	1753.6	969.9	5337.6	843.7
"201694_s_at"	1916.7	7277.7	1272.4	1438.9	834.4	5189	1853	4218.8	941.6	1107.2	4344.8	1873.3	3179.8	1531.1	9711.2	1293.3
"201695_s_at"	869.5	601.8	1052.7	1001.3	1239.6	864.7	1281.2	2064.1	1338.4	1409.8	755.9	737.2	775	589.9	755.3	1085.9
"201696_at"	1229.4	1039.5	1174	1605.8	886.2	1070.5	1029.3	1120.3	1184.3	1305.6	927.1	1082	1078.4	1514.9	1417.8	1330.5
"201697_s_at"	538	480.2	783.2	534.4	565.6	493.2	789	648.9	455.2	547	411.9	421.6	480.4	523.3	516.3	391
"201698_s_at"	2339	2051.9	1708.3	2344.4	2666.1	2217.2	2069	2012.9	3081.1	2344.8	2639.2	1959.8	2077.8	2111.5	1910.3	2235.2
"201699_at"	1084.9	838.3	813	704.8	823.4	722.3	915.7	1062.8	1219.9	1140.9	748	716.2	733.5	1037.3	925.2	1114.3
"201700_at"	738.9	660.9	1050	781.7	908.1	955.2	918.5	1023.8	1462.9	1128.2	620.8	906.9	814.9	797.2	833	869.9
"201701_s_at"	379.4	521.5	434.4	364.4	449.6	414.1	416.3	407	365.3	384.2	501.1	641.8	564	597.7	549.8	527.7
"201702_s_at"	23.2	14.4	20.6	81.8	36.9	25	25.8	39.4	28.4	57.9	148	22.2	95	26.7	52.5	21.7
"201703_s_at"	818.7	505.1	627.8	506.6	471.1	541.9	588	506.5	499.9	568.2	445.4	484	568.8	509.8	605	458.6
"201704_at"	611.9	361.4	195.1	239.1	468.5	318.5	241.4	446.4	471.7	543.1	591.4	170.8	138.6	368	314.5	243.2
"201705_at"	1160.9	1040.3	1193.5	1121.4	1300.4	1341	1294.5	1383.2	1541.5	1394.8	1084.3	1189	1281.6	1202.1	1369.1	1277.1
"201706_s_at"	599.7	1034.3	528.7	760.6	548.4	763.4	612.1	479.8	606.4	482.2	726	1006.5	885	799	648.8	827.6
"201707_at"	226.3	540	228.5	307	213.5	221.6	208.6	213	186.2	204	290.7	485.7	365.6	425.5	224.5	498.2
"201708_s_at"	537.8	364.2	445.6	531.9	559.2	508.5	499.7	445.2	335.5	343.7	571.2	480.3	530	441	287.4	304.6
"201709_s_at"	1332.6	787.7	634.3	881	722.3	659.5	591.2	692.4	701.2	757.7	779.4	1018	863.2	1088	879.4	927.5
"201710_at"	68.5	19.7	133.1	51.9	173.2	194.2	98.6	185.4	59.9	183.3	117.7	116.4	180.1	160.5	88.4	83.4
"201711_x_at"	707.4	1265.4	920.2	763.3	865.7	751.7	740.7	1033.1	951.7	885.3	1032.1	1021.3	1272.9	966.2	990.3	1135.4
"201712_s_at"	613.2	428.6	430.7	350.2	333.2	332.3	306.3	341.8	365.9	339.3	337.2	392.3	395.8	396.6	387.1	430.5
"201713_s_at"	836.2	793.3	557.5	856	504.8	550.3	576	483.9	530.5	640.8	596.7	459.6	523.8	701.6	446.7	768.2
"201714_at"	432.3	311.1	336.4	339.2	398.8	283.9	359.1	235.4	426.9	619.1	227.6	376.2	305.1	218.4	254	328.3
"201715_s_at"	391.1	365.1	307.7	394.6	389	290.2	317	349.6	332.5	353.9	280.4	332.8	325.3	479.4	259.7	282.5
"201716_at"	1562.1	1250.6	1255.7	1417.5	1581.8	1322.8	1394.7	1398	1339.9	1351.5	1226.2	1149.8	1289.6	1084.5	1249.4	1016.1
"201717_at"	1801.2	1816.5	1593.2	1887.6	1986.2	1641	1829.7	1555.1	2364.4	1888.7	2017.5	1747.5	1881.1	1842.6	1652.3	2123.5
"201718_s_at"	1083.2	1939.8	1616.5	1632.8	1479.6	1455.8	1046.5	1503.4	1542.7	1382.4	2144.7	2471.9	2426.8	3110.5	1962.1	2274.3
"201719_s_at"	1757.5	1791.2	1490.6	1460.6	1137.3	1494.7	737.9	1638.5	1389	1287.5	2104.8	2163.3	2164.2	2742.5	2047.3	2543
"201720_s_at"	2151.6	5237.1	6480.5	6701.1	6502.3	5126	7094	7899.9	7523.8	5576.8	6367	3724.5	4890.5	3169.5	3442.6	6234.2
"201721_s_at"	6437.8	6641.7	7709	8536.5	8739.6	7141.1	8678.8	11100.3	9764.7	7541.4	7110.4	6055	6676.4	4864.2	5640.8	7416.7
"201722_s_at"	2380	1648.7	2364.2	1986.1	1574.1	1454.5	2184.3	1607.2	2400	2152	2830.1	2038.4	1718.1	2470	2436.4	1834.6
"201723_s_at"	1688.9	1119.2	1921.7	1644.2	1666.6	1199	1737.9	1787.7	1751.2	1950.6	2007.8	1464.9	1383.1	2455.3	2137.4	1529.2
"201724_s_at"	1220.1	721.2	1187	696.4	1375.2	859.9	1149	1144.2	1216.9	1369.7	1368.4	1046.9	1037.6	1785.5	1320.8	1035.8
"201725_at"	1283.7	1146.4	1352.1	1511.2	1162.7	874.1	1161.2	871.7	1301.9	975.7	1045.2	1244.9	1368.7	987.1	993.9	1216.2
"201726_at"	2626	1853.5	2325.4	1909.1	2173.7	1956.9	1802.5	1747	2219	2319.1	1755.1	1698.4	1720	2013.2	1758	1969.3
"201727_s_at"	263	400	361.8	357.9	499.1	508.3	346.4	438.9	453.1	417.5	503.8	408.2	478.7	349.3	445.4	361.2
"201728_s_at"	263.5	337.5	262.4	253.4	380.7	375.4	372.9	431.4	366.7	355.1	464.4	405.9	472.4	304	366.1	306.4
"201729_s_at"	951.2	905.4	1005.1	960.7	1130.3	874.1	945.2	936.2	1526.4	1091.6	919.4	923.6	911.9	965.9	886.8	914.8
"201730_s_at"	394	415.6	433.3	818.4	559.6	675.7	369.2	1060.1	819.8	690.2	730.1	1101.8	902.5	755.4	1073.4	1286.1
"201731_s_at"	1063.1	1181.2	1144.5	1268.6	1208.9	1250.6	1335.6	1203.3	1182.1	619.7	1072.6	854.1	1097.5	669.7	806.8	1103.7
"201732_s_at"	109.8	226.3	144.9	201.1	200.7	197.4	164.1	220.7	209.7	256.4	224.2	212.7	228.8	242.1	218.3	168.9
"201733_at"	171.2	182.2	240.7	128.6	123.3	71.2	178.8	107.8	173.5	154	200.7	114.6	139.2	111.9	173.3	204
"201734_at"	1742.6	1430.1	1294.5	1084.1	1109.1	1038.1	1208.1	1029.3	1190.7	1306.5	1140.7	1283.4	1179.1	1190.2	1297.6	1277.3
"201735_s_at"	960.7	946.3	1001.3	677.7	863.2	668.2	778.9	768	896.7	1012.3	1005.4	786.5	828	815.7	896	918.7
"201736_s_at"	984.8	1081.2	1062.6	1193.5	1348.8	1114.4	905.7	1385.1	1125.7	1247	1504.3	1271.2	1522	1349.7	1441.2	1156.2
"201737_s_at"	325	480.8	472.6	746.2	553.7	700.7	229.8	415.4	236.6	459.8	812.5	808.5	959.1	527	482	560.3
"201738_at"	1259.4	1460.2	1370.4	1472.6	1103.5	1289.6	1441.8	1394	1574.6	1381.5	1211.6	1317.7	1337.9	1159.9	1504.6	1679.8
"201739_at"	2523.4	2943.3	2049.8	1519.8	1800.6	2511.7	3188	3427	2537.8	2422.5	1919.4	1828	2465	844.3	3647	2413.2
"201740_at"	2694.8	2641	1855.1	1659.3	1968.7	1783.7	1654.2	1366.5	1852.1	2471.6	1894.2	2157.9	1882.2	1316.9	3208.5	3030.5
"201741_x_at"	176	132.9	155.3	76	147	107.6	122.5	241.5	58.6	120.4	103.4	131.6	123.4	106.2	124.7	182.8
"201742_x_at"	1716.8	2944.2	1800.8	2366.1	2577.1	2492.9	2008.8	3096.9	3024.7	2737	1807.4	2468.9	2525.4	2197.2	2731.2	2768.1
"201743_at"	2956.9	4406.3	5262.7	6966.1	5119.4	3786	8234	9214.9	6125.1	6828.3	5937.1	3593	4663	3157.3	5670	5230.3
"201744_s_at"	3738.9	2942.9	3964.2	4469.7	4526.3	4253.8	4269.2	4603	3776.2	3320.6	4241.2	4330.3	4437.8	4171.9	3874.6	4005.7
"201745_at"	646.2	691.4	701.3	813.2	763.8	760.7	890.6	823.7	942	1183.6	565.4	713.5	662.3	773.4	824.4	1102.2
"201746_at"	792.5	619.9	810.1	814.3	811.7	750.5	561	584.3	651.7	785.2	545.4	659.6	635.6	594.8	413.6	513.1
"201747_s_at"	101.1	88.3	114.2	139.5	107	130.8	94	136.7	59.7	74.6	129.8	104.5	160.4	155.3	35.4	66.8
"201748_s_at"	777.2	632.4	803.1	555.3	552.5	708	490	576.6	600.6	534.5	690.3	618.1	748.6	779.4	578.2	498.8
"201749_at"	489.9	497.7	409.8	394.7	487.5	564.6	239.1	352.9	261.4	409.5	350.3	448.1	579.7	402.1	427.1	290
"201750_s_at"	255.7	193.4	153.3	256.6	282.7	358.2	90.5	83.4	136.3	131.1	260.8	155.8	236.8	168.6	76.7	94.6
"201751_at"	549.5	566	793.6	521.6	817.9	691.6	859.5	1146.3	724.4	987	532.1	616.1	566.1	714.1	1064.3	627.9
"201752_s_at"	1628.1	2931.3	2406.6	2126.1	1930.3	2310.7	1746.9	2203.1	1976.4	2291.7	2686.3	3751.7	2765.6	3504.8	4113.1	3275.9
"201753_s_at"	1641.9	2274.8	1705.5	1632	1788.1	1953.6	1482.4	1375.3	1432.4	1410.9	2024.8	3269.5	2469.5	2732.4	2775	2011.6
"201754_at"	3916.6	5451.2	5000.9	5443.6	5922.8	5868.3	4437.8	4411.6	4776.8	4723.3	5998.9	5776.8	5902.7	4667.7	4750	5688.1
"201755_at"	235.5	163.2	310	256.7	356.1	253.1	357.4	102.1	242.6	325.9	239	91.3	203.1	248.4	106.4	157.4
"201756_at"	1718.2	1803.8	1525.8	1728.2	1610.5	1389.6	2109.2	1494.4	1464.3	1443.7	1514	1557.1	1731.8	1515.1	1386.2	1562.4
"201757_at"	3020.7	4435.9	4681.8	5370.5	4784.8	2031.7	4550.8	3340.8	4541.3	4813.9	2386.1	4708.4	4840.3	4645.7	4277.1	5601
"201758_at"	1010.6	1060	891.7	1182.9	1329.7	1041.2	1605.1	1190	1362.5	1350.2	1170.7	1010.7	1384.9	1296.8	1255.8	1229.9
"201759_at"	57.3	35.6	27.6	71.9	49	19	23.8	28.8	39	76	51.5	139.6	21.9	166.2	45.4	66.2
"201760_s_at"	1427.4	1311	1899.8	1578.4	1764.9	1492.1	1858.9	1510.6	1980.1	2317.1	1237.4	1412.9	1442.5	1664.2	1691.9	2001.3
"201761_at"	978.7	766	852.4	556.1	775.8	958.8	1093.8	993.7	1375.1	1163.8	625.5	372.6	515.1	835.9	474.4	805.5
"201762_s_at"	2646.9	1766.5	3145.8	3303.9	3642.9	3719	2471.5	3441.6	4921	2989.9	2757.3	1407.2	1610.3	1441.2	1384.9	1743.6
"201763_s_at"	201.6	194.5	239.9	282.5	355.8	225.5	239.3	276	299.4	286.8	210.2	288.8	344.4	232.9	561.1	241.4
"201764_at"	443.3	596.4	452.1	347	489.7	357.4	399	139.6	473.4	486.5	439.6	602.2	719.2	608.8	711	671.2
"201765_s_at"	1276.3	1500.5	1684	1785.3	1803.8	1025.2	2392.6	1891.8	1269.2	1656.1	2886.1	1739.4	1688.5	1933.4	2259.5	2058.8
"201766_at"	73.8	25.1	146.4	68.3	104.3	48.2	93.1	105.7	111.9	14.1	31.9	149.7	82.9	31	113.3	44.4
"201767_s_at"	334.9	309.4	322.7	233.8	348.7	342.5	242.9	155.7	309.4	318	363	192.7	273.9	223.3	282	233.4
"201768_s_at"	695.8	848.8	812	878	869	968.2	816.3	983.1	1036.6	833.3	912.7	778.3	863.9	878.9	808.9	749.9
"201769_at"	1379.8	961.6	1021.6	905.8	964.3	729.1	901.3	852.3	1402.9	1049.3	976.2	882.9	807.6	1097.7	986.1	1049.5
"201770_at"	1286.2	732.7	533.7	693.7	739.8	865.3	608.2	869	864.3	829.9	862.6	715.7	723	1219.8	646	865.7
"201771_at"	956.9	847.3	821.6	858.1	918.6	812.7	806.9	620.6	836.3	1066	745.4	694.7	800.3	809.8	810.6	744.7
"201772_at"	1085.5	1151.2	1264.4	1088.3	1074	896.9	1241.6	1143.1	1537.6	1349.3	1316	1004.6	976.3	1091.4	1199.8	1552.2
"201773_at"	1147.5	1292.2	1012.4	1739.8	1240.2	961.5	1179.4	934.8	1121.9	1002.3	1017.8	1082.5	959.1	1084.4	931.5	900.2
"201774_s_at"	143.7	162.6	226.3	213.6	187.4	187.2	223.9	217.9	196.6	238.6	160.2	148	126.9	204.8	142.6	110.6
"201775_s_at"	700.9	1146	1006.7	931	1010.4	1114.5	1003.7	1394.9	1062.9	1051.9	1077.1	1249.5	1217.6	890.7	982.2	1033.1
"201776_s_at"	595.5	1043.1	842.7	795	793.6	827	777.9	754.9	853.6	1107.5	889.6	849.6	1075.5	902.8	925.4	1217.1
"201777_s_at"	318.1	485.2	585.3	461.2	554.7	394.3	469.6	438.4	435	425.8	371	461.4	503.6	400	393.8	433.8
"201778_s_at"	3512.3	2766.3	2813	2501.6	2590.7	3070.4	2943.8	3044.4	2870.1	2811.7	3045.9	3160.3	3039.1	3566.2	3188.4	3570.8
"201779_s_at"	1511.2	3473.8	3173.2	2804.5	3202.4	2980.7	4104.2	4059.6	3752.8	3700.2	3019.1	3155	3448.8	2563.3	4175.2	3874.3
"201780_s_at"	1042.2	1706.3	1344.8	1571.7	1207.8	1508.8	2665.6	1650.9	1620.9	1728.9	1465.9	1546.5	1223.2	1156.5	1793.7	1703.9
"201781_s_at"	671.2	938.4	843.8	854.1	937.9	797.2	715.7	813.5	893.8	642.1	913.8	886.7	1024	848.4	675.1	675
"201782_s_at"	1123.7	1272.2	1404.5	1379.2	1254.5	1075.8	1191	955.8	1161.1	1133.1	1148.4	1412	1453.7	1019	1313.4	1134.9
"201783_s_at"	1793.4	2296.2	2048.4	1886.1	1844.2	1923.3	2311.1	1787.3	2273.7	2079.5	1529.9	2120.9	2075.2	1817.5	2023.4	1563.6
"201784_s_at"	2233.1	2392.5	2618.9	2047.5	2017.7	2220.1	2315	1941.4	2190.4	2389.2	1806.9	1713.6	2094.5	2680.7	2480.8	2519.9
"201785_at"	4261.9	10453.1	10699.7	11698.3	12819	10189.7	12323.9	11843	11447.7	11524.3	13240.5	10608.7	13503.6	9772.9	13070	12452.3
"201786_s_at"	2777.7	2134.7	2713.1	1977	2216.3	2496.9	2005	2525.2	2668.9	2339.1	2430.7	1261.8	1246.7	2263.9	2127.1	1950.6
"201787_at"	915.2	1117.4	1431.4	727.7	1072.2	1538.5	2170.8	610.2	904.7	763.6	1102.5	1999.7	1100.7	1956.9	1654.3	644.6
"201788_at"	1196.2	1117	727.4	967.1	793.4	671.3	861.1	749.7	741.9	855.8	858.8	952.9	835.8	1052.7	774.4	1220.3
"201789_at"	7.5	7.7	10.5	7.7	7.4	23.9	6.2	38.6	29.6	7.1	10.8	7.6	29.3	13.9	8.7	6.2
"201790_s_at"	155.7	266.5	172.8	326.5	214.7	205.3	138.8	90.1	238.7	203.6	241.9	310.4	205.3	315.1	113.2	200.6
"201791_s_at"	173.4	198.2	124.4	148.4	36.6	178.9	110.8	123.1	197.8	114.3	179	185.4	174.6	160.9	124.6	207.4
"201792_at"	1756.7	831.1	2029.6	1053.7	1476.8	1027.9	2096	1464.9	811	1928.4	1725.7	1628.7	1308.4	5918.4	2496.1	879.2
"201793_x_at"	27.4	233.2	39.7	101.9	147.3	232.8	114.6	29.1	240.1	145.5	203.4	267.8	179.5	186.9	106.1	154.9
"201794_s_at"	1186.1	934.1	871	882.6	832.1	697.5	674.9	845.3	757.8	728	878.6	686.3	510.6	875.2	732.9	510.3
"201795_at"	1965	1062.7	1534.4	1642.9	1362.8	951.2	1377.6	965.6	1404.6	1594.6	866.7	691.3	802.4	859.3	779	662.6
"201796_s_at"	219.4	217.3	280.3	150	272	318.1	123.3	116.5	95.1	213.7	268	278.5	233.3	211.1	94.9	36.5
"201797_s_at"	310.9	160.5	259.4	153.3	212.3	202.6	213.4	251.1	224.2	182.7	242.6	193.9	219.9	230.3	96.8	196.7
"201798_s_at"	2554.7	2126.1	2743.3	1954.1	2187	2465.3	2888.1	2196.4	2105.1	2030.2	2251.4	2836.1	2610.3	3026.8	3239.5	2136
"201799_s_at"	352.8	327.9	586.2	322.5	241.8	330.6	333.4	76.7	309.5	492.1	411.4	429.3	344.2	596.1	334.9	490.5
"201800_s_at"	739.9	881.5	582.3	674.4	924.6	683.7	717.4	772	739.9	592.2	714.6	657.3	688.4	811.6	731.4	722.1
"201801_s_at"	1198.5	1322.5	1141.8	1396.6	1140.3	1618.4	968.6	517.8	661.6	771.3	1961.4	3149.5	3139.8	1632.5	1088.3	1269.2
"201802_at"	1023.6	737.2	710.8	666.7	651.6	887.2	771.4	504.5	659.2	654.1	1195.8	1406.4	1273.7	921.3	761.1	652.3
"201803_at"	1298.1	1200	1331.6	1022.4	1115.7	1029.6	1036.6	989.4	1222	1375.5	956.6	977.2	1046	1031.3	1139.4	1346.8
"201804_x_at"	2445.5	1812.1	2060.4	1879.2	2102.4	1787.2	2140.2	1343	2073.1	2273.4	1657.4	1597.3	1716.3	2117.9	1654.4	1795.4
"201805_at"	1267.7	1389.6	1208.7	1426.8	1802.1	1348.9	1435.7	1166.6	1389.7	1312.1	1315	1441.2	1466.3	1375.2	1258	1375.5
"201806_s_at"	97.3	127.5	207.3	78.8	218.4	217	102	229.4	121.8	141.3	112.6	161.9	202.2	212.4	204.9	137.8
"201807_at"	2478	2562.1	2327	2456.6	2563.8	2772.6	2641.3	2670	2679.3	2728.4	2504.9	2713.7	2522.1	2724.9	2540.6	2696.2
"201808_s_at"	722.9	763.8	1154.3	1489	1638.4	1397.4	600.3	866.3	676.7	785.3	1740.6	1081	1177.4	836	536.2	486.1
"201809_s_at"	1775.5	821.4	1501.6	1707.2	1791.6	1572.8	1006.1	1684.1	1299.7	1884.3	1692	1033.3	857.6	1036.3	1143.9	1394.8
"201810_s_at"	407.5	640.4	814.3	774.3	615.7	745.1	879.4	945.7	317	673.2	497.7	1032.6	719.2	1280.2	775.1	849.9
"201811_x_at"	2462.4	2560.4	2332.4	2263.6	2028.8	1998.1	2451.5	2186.8	1669.4	1964.5	2262.6	2508.1	2493.8	2711.4	2352	2415.9
"201812_s_at"	4278.6	6274.6	4560.7	5033.3	4795	6010.3	4880.1	4352.4	5070.9	4971.9	5671.5	5505.9	5759.6	6705.8	5015.2	6100.7
"201813_s_at"	482.2	591.8	432.3	933.9	643.8	415	344.8	422.9	435.1	469.8	623.2	631.7	683.2	741.4	487.1	627.8
"201814_at"	1453	1235.1	979.5	1046	1030.2	1162	953.7	1057.1	1253.3	921.2	912.5	1226.5	1045.9	984.6	1109.4	1062.4
"201815_s_at"	297.6	558.5	520.2	569.6	457.6	505	568.7	232.5	476.6	369.9	481.9	542.3	698.6	563.8	598.5	433.6
"201816_s_at"	1082.3	903.4	1236.4	1106	822	1076	1784.2	593.4	1076	1308.1	904.9	887.6	966.2	1102.6	1084.5	1827.6
"201817_at"	698.6	665	553	532.1	719.9	581.1	577.8	762.1	810.5	649.2	451.8	599.4	698.7	505.8	687.3	621.9
"201818_at"	507.3	566.1	668.3	495.8	704.8	664.7	516.8	1269	676.6	838.7	655.9	417.8	538.8	489.1	600.5	488.9
"201819_at"	533.3	525.1	532.1	444.5	243.2	519.7	559.7	303.6	541.4	338.9	554	492.3	463.2	343.5	462.4	460.1
"201820_at"	10.9	16.3	35.3	20.9	27.6	23.4	26.9	23.5	74.6	34	12	22.5	14.7	15.1	21.2	55.7
"201821_s_at"	452.2	366.5	404.5	657	591.9	612.6	535	443	666.5	748.1	536.5	386.7	356.7	548.3	376.5	742.4
"201822_at"	74	66.3	70.5	56.5	53.2	82	42.8	91.4	93.1	68.6	42.1	109.8	70.3	34.9	72.4	64.1
"201823_s_at"	522.5	682.3	620.8	576.2	639.7	612.8	819.4	765.6	822.9	818.4	700	615.3	724.4	701.6	740.2	1049
"201824_at"	606.8	533.7	527.8	458.5	418	459.5	502	336.5	466.1	462.4	555.5	523.4	515.8	557.4	448.5	732.6
"201825_s_at"	518.7	381	290.8	283.9	512.5	469.3	400	551.3	501.5	499.7	503.6	346.8	360.6	309.5	421.9	463.1
"201826_s_at"	497.9	375.6	304.8	376.3	329.7	438.2	387.9	344.3	322.9	433.6	395.3	424.6	419.1	413.5	500.2	387.2
"201827_at"	461.9	380.2	451.5	465.1	275.9	255	436.5	322	331.6	382.8	231.3	454.4	423.9	491.6	519.7	364.6
"201828_x_at"	3303.5	3076.8	3092.2	2985	3111.1	3131	2921.3	2974	2967.6	4088.5	3239.2	4168.7	3994.7	4689.4	4331.1	4012.6
"201829_at"	864.9	664.7	669.5	497.6	433.8	587.9	404.7	506.1	484.4	438.2	575.2	712.5	586	516.3	821.4	987.4
"201830_s_at"	1556.1	2151	1952.7	1049.8	976.1	1770	802.3	960.3	983.9	1054.6	1679.3	1759.7	1419.3	1310.3	2055	1830.5
"201831_s_at"	438.4	630.3	524.1	626.2	815.1	954.7	693.3	840.4	774.4	650.4	724.1	721.7	651.5	1030.8	858.9	1124
"201832_s_at"	1855.6	1982	1889	1400.5	1833.9	1694.5	1498.3	1710	1930.1	1658.1	1780.3	1409.6	1743.8	1898.2	1677.7	1784.1
"201833_at"	822	986.7	618.8	578.5	832.8	821.5	878	655.5	808.5	660.2	908.7	1103.3	966.2	770.4	855.4	1020.8
"201834_at"	240.2	234.3	184.7	183.9	250.2	209.9	144.2	210.5	261.8	226	266.6	213.7	250.4	295.6	223.4	304.7
"201835_s_at"	294.8	452	353.7	528.6	474.4	403.2	427.5	603.8	418.1	422.2	410.3	555.1	486.9	532.2	364.9	355.2
"201836_s_at"	391.5	304.9	300.5	270.4	263.9	262.2	168.2	304.9	190.2	324.5	254	280.6	303.6	337.8	325	314.6
"201837_s_at"	510.8	390.7	489.7	401.8	494.8	373.5	334.9	533.6	442.9	592	567.9	356.3	430.1	481.7	593.9	481.9
"201838_s_at"	253.2	217.3	183.2	193.2	244.4	166.9	175.7	333.5	206.5	116.3	130.7	227.4	191.2	177.5	202.3	189.2
"201839_s_at"	82.6	183.2	52.4	7.2	6.7	29.8	33.7	23.5	52.2	42.1	23.9	61	136.6	25.4	77.5	71.5
"201840_at"	1571.1	1541.3	1097.2	1502.2	3304.3	3453.7	1605.3	1733.9	1181.2	1404.3	2929.8	1355	1219.7	1451.5	1172.4	1361.6
"201841_s_at"	3875.5	4000.7	3923	3784.4	3576.2	4897.1	2786.3	2711.4	2455.3	4242.7	4895.8	4746.7	4912.3	5050.8	4423.5	3247
"201842_s_at"	10433.3	8794.2	7918.8	9904.7	7613.5	10076.4	6967.9	7795	7646	6502.1	10724.8	10505.3	11331.1	6884.3	10539	8983.9
"201843_s_at"	3293.7	2694.6	1664.5	2308.9	1019.2	1837.7	1389.1	1293	1692.1	1692.6	2847.9	3304.6	3633.1	1682.4	3564.2	2925.2
"201844_s_at"	387.6	454.8	477.9	706.4	496.8	497.2	842.7	885.1	996.4	606.8	531.7	678.4	555.3	535.7	829.6	737.8
"201845_s_at"	1044.3	829.8	808.5	749.7	701.8	588.3	1033.3	772.3	824.7	749.8	835.3	657.6	539.9	796.4	741.1	795.9
"201846_s_at"	121.7	244.2	246.8	512.8	338.1	430.1	333.7	452.3	476	418.3	411.7	524.4	475.4	396.8	533.4	487.2
"201847_at"	3226.2	3638.5	3332.4	3440.3	3350.4	2774.7	5760.4	7072.6	5058	3989.8	3572	3439	3811.8	3445.7	3368.6	5778.7
"201848_s_at"	267.2	603.6	350	363	396.4	444.8	528.4	393.1	526.4	580.6	413.9	409	455.6	805.2	421.3	510.7
"201849_at"	688.9	739.3	433	486.6	334.1	514.5	855.7	437.5	402.9	797.9	351.7	567.7	589.2	1492.9	498.8	704.4
"201850_at"	712.5	1067.5	1689	1661.2	1353	1139.9	3139.1	1244.1	2210	2845.3	1606.2	1402.7	2117.8	1104.9	893.4	2489.3
"201851_at"	376.5	428.2	416	369.2	436.3	392	473.6	434.4	259.6	489.7	424.2	502.9	565.3	475.3	555.3	427.9
"201852_x_at"	10868.6	6885.2	9180.8	10751.5	11357.2	9920.2	8735.7	12693.1	10622	10727	10889	9505.3	10127	12584.6	11080.3	8322.8
"201853_s_at"	1121.4	747.7	1098.6	767.4	959.5	1492.3	754.2	920.5	865.9	1165.3	678.2	585.9	744	694.9	684.3	530.2
"201854_s_at"	699.3	790.9	559.2	739.5	837.8	755.6	820.2	810.5	884	802.9	751.3	754.9	649.9	747.1	846.8	765.5
"201855_s_at"	563.8	565.2	465.1	573.6	434.3	390.7	435	503.6	568.9	618.1	521	505.5	484.6	551.2	629	737.2
"201856_s_at"	576.6	906.9	772	546.6	591.7	614.6	608.2	786.4	741.9	684.4	470.1	636.7	864.1	687.4	760.7	911.7
"201857_at"	1768.6	1664.7	1597.3	1387.2	1478.9	1278	1196.1	1284.9	1322.9	1341.7	1108.7	1637.5	1618	1503.1	1394.1	1747.8
"201858_s_at"	2179.7	2966.1	5185.3	3735.2	6864.3	5022.4	6025.4	10136.9	5744.9	6217.9	4732	1396.1	2023.6	1595.7	3583.3	3247.6
"201859_at"	3032.5	2636.8	3595.2	2823.9	3293.9	2742.6	3531.9	4679.4	3031.3	3291.2	2878.3	1794.5	2101.3	1091.1	2104	2926.1
"201860_s_at"	434.2	677.6	476.8	800.6	474.5	1069.5	259	550.5	255.7	413.2	1508.7	1230.8	701.3	1418.6	817.8	573.7
"201861_s_at"	530	538.1	744.7	750.4	758.2	817.1	945.9	1183.6	1440.2	1028.5	506.5	716.1	654.6	626.1	1080.7	1018.5
"201862_s_at"	1602	1615.8	1728.9	1291.9	1505	1107.3	2356.3	1476.4	1843.7	1908.3	1169.4	1304.4	1292.4	1339.7	1340.5	1526
"201863_at"	986.9	874	980.2	1041.1	844.2	814.3	935.4	1224.8	1312.6	1139.1	806.8	966.2	687.3	799.9	1143.7	1088.9
"201864_at"	1617.5	1324.5	1205.8	1173.9	1064.7	1158.5	1207.3	1166.2	1168.4	1303.6	1197.1	1373.5	1336.4	1484.4	1328.4	1408.6
"201865_x_at"	2645.8	2357.5	2263.3	1667.1	1812.1	2166	2690.1	2143.5	1665.2	2057.5	2176.5	2738.4	2542.8	2639.6	2394.8	2328.7
"201866_s_at"	718.5	1122.5	1077.6	984.6	1246.6	983.5	1391.1	1052.6	853.2	1027.2	943.1	1383.9	1410.3	1271.3	1542.9	1113.5
"201867_s_at"	133.2	176.5	153.8	197.6	176.7	238.8	179.8	255	173.6	154.1	176.4	197.3	267.1	191.7	216.2	181.2
"201868_s_at"	98.2	143.3	124	111.9	116.3	145.5	57.6	119.5	125.4	95.9	103.8	114.6	137.7	135.8	133.8	123.9
"201869_s_at"	33.2	35.3	84.2	39.9	30.3	37.6	31.3	57.7	27.3	152.6	54.2	182.6	58.6	127.1	180.8	62.5
"201870_at"	632.4	602.7	595.2	685.5	738.5	561.8	725.9	604.9	769.5	614.3	751.3	686.5	695.8	646.3	504.3	819.6
"201871_s_at"	811.9	795.7	734.4	834.4	762.5	558.2	700.4	621.1	630	708	634.3	991.6	1106.3	745.5	1015.3	618.7
"201872_s_at"	802.3	732.3	753	761.5	745.2	999.1	608.9	984.6	721	842.5	736.7	648.9	705.7	771.5	719.9	946
"201873_s_at"	680.8	499.6	437.6	458.5	515.4	651	543.3	405.9	430.3	562	480.6	404.3	495.5	416.3	371.4	577.3
"201874_at"	1850.3	1471.5	1679.5	1418.2	1978.7	1882.5	1989.9	1067.2	1310.4	1967.3	1885.2	2614.3	1997.6	2336.9	2272.1	1600.1
"201875_s_at"	881.3	464.4	876.4	739.4	522.1	732.5	1009.9	1067.8	442.9	734.7	651.1	1150.7	1040.1	1301	811.5	642
"201876_at"	1020.4	1077.8	1199.5	1203.5	1109	1039.4	868.7	1189.7	877.2	1525.4	749.6	1034.8	930.2	667.6	1146.5	1221
"201877_s_at"	1314.7	1317.1	1286	1110.9	1114.4	974	1421.8	1040.8	1316.9	1168.3	1300.5	1098.2	1167.3	1382.8	1247.9	1281.6
"201878_at"	251	290.5	251.1	238.9	282.5	281.5	193.4	367.9	256.9	268.4	313.1	256.2	244.9	353.4	285	212.2
"201879_at"	695.2	956.6	843.2	903.1	898	806.9	758.2	874.9	760.5	872.5	865.3	903.3	916.7	907	862.6	974.5
"201880_at"	859.1	921.4	795	793.1	598.8	587.6	631.4	660.9	847.7	672.2	694.5	902.5	774.5	800.4	855.6	849
"201881_s_at"	383.3	544.5	473.3	387.9	469.8	476.7	304.9	510.9	543.3	419.5	440.8	404.5	487.4	492.2	622.9	455.3
"201882_x_at"	85.1	133.6	103.5	32.4	63.1	68.9	93.8	61.5	23.4	57.3	30.6	37.8	122.5	30.1	169.8	91.3
"201883_s_at"	1201.9	1947.2	844.2	1085.7	1736.2	1029.3	569.8	771.9	823.4	708.9	1688.4	846	782.8	1909.6	770.3	574.4
"201884_at"	106.5	124.3	106.9	147.4	170.5	158.8	105.2	173.6	86.2	83.9	82.6	106.9	146.3	31.4	127.5	106.4
"201885_s_at"	4524.4	4491.4	3960.3	4784.9	4844.9	4825.7	4079.9	3854.2	3889.9	4501.9	4419.6	5851.5	5851.1	5130.1	5482.2	5346.1
"201886_at"	698.3	541.8	619	715.2	845	577.4	636	622.8	536.5	542.5	621.6	528.4	582.7	296.2	539.9	457.3
"201887_at"	1781	1449.1	1974.3	1441.1	1482.4	1320.5	2378	2184.6	1558.3	1648.2	971.5	2199	1840.8	1508	1826.2	2468.4
"201888_s_at"	204.2	369.9	481.9	424	283.7	285.8	609.8	308.2	358.1	446.9	204.4	301.4	456.2	268.5	475.1	317.8
"201889_at"	1698	1488.4	1635.2	1597.4	1333.5	1499.8	1720.6	1222.7	1465.7	1579.2	1592.3	1635.5	1682.2	1980.9	1661.1	1842.6
"201890_at"	172.1	62.8	336.2	222.5	324.2	231.8	550.8	260.2	318.4	602.9	67.9	52.6	122.7	68.8	88.3	78.8
"201891_s_at"	8499.3	7486.3	8257.8	9301.5	9671.2	9220.9	7744.9	11727.2	9743.4	8177	8065.2	8578.7	8940.6	9104.9	8069	8454.8
"201892_s_at"	3062.1	2219	2230.5	2563.8	2412.3	2139	1948.8	2195.1	2576.3	2460.2	2668.1	2461.3	2493.8	2817.5	2788.5	2579.3
"201893_x_at"	9912.7	8216	8360.1	9504.9	9928.9	10560.4	8774	11732.3	9750	9098.4	9443.2	11345.7	10429.4	11447.2	10930.8	9338.9
"201894_s_at"	1955.5	1605.3	1940.8	1694.8	1901.4	1680.8	2309.7	2074.2	1892	2521.6	2242.7	1901.3	1513.2	2268.6	1560.4	2055.3
"201895_at"	1400.5	939.4	755.3	944.5	1113.7	1103.6	732	964.7	1291.4	1180.8	845.3	1069.8	907.1	1133.1	814.7	779.4
"201896_s_at"	304.5	237	215.4	235.5	262.7	218.8	166.7	282.2	224.3	190	210.1	183.7	221.3	185.5	187.3	197.7
"201897_s_at"	683.2	923.4	638.8	742.8	683.2	705.8	715.8	578.4	628.6	958.9	868	1139.6	988.2	830.9	849.7	1179.7
"201898_s_at"	1042.6	1121.9	1204.7	1281.5	1623.5	1601.4	1308.9	971.3	1568.6	1630.3	1371.3	1154.2	1283.6	1174.1	1176.6	1253.5
"201899_s_at"	1826.5	1427.9	1605.7	1542.9	1338.3	1371.4	1763.9	1342.5	1728.2	1850.8	1256.4	1325.5	1216.5	1410.3	1473.2	1681
"201900_s_at"	2055.1	2506.6	2760.3	2414.1	2474.8	2125.4	3031.9	2191.1	3463.5	3340.3	2724.2	2474.9	2487.8	2028.1	2609	2857.3
"201901_s_at"	1069.9	857	914.9	1042.9	829.1	1087.8	933.4	1509	1406.9	1149.8	1039.4	1002.6	947	1319	1060.7	1079.6
"201902_s_at"	44.8	124.5	167.8	77.3	228.8	194.7	134.9	130.3	194.3	134.4	124.5	163.3	146.9	136.4	165.3	93.4
"201903_at"	1200.1	1318.6	1343.9	1252.6	1559.4	1472.2	1654.5	1195.5	1334.6	1584	1255.1	1209.8	1391.5	1082.6	1115.3	1116
"201904_s_at"	381.7	395.9	426.3	125.6	122.7	355.8	342.6	178.7	103.5	514.9	329.9	521.7	456.8	614.8	593.4	390.5
"201905_s_at"	25.2	181	137.1	147.6	139	161.2	202.7	39.9	31.2	147.3	154.1	152.2	219.7	208.8	168.9	132.9
"201906_s_at"	625.1	912.1	995.2	530.7	532.1	711	1054.6	440.5	586.2	818.3	646.1	893.5	888.9	1119.1	805.6	726
"201907_x_at"	134.6	132.2	101.8	147.1	85.2	86.2	29.1	110.6	172.4	61.9	161.3	127	177	135.4	38.9	98.6
"201908_at"	1242.6	1449.2	1598.7	1347.9	1233.9	1366.4	1372.7	1178.5	1211.8	1388.3	1340.8	1320.1	1359.7	1843.2	1356.3	1017.6
"201909_at"	5346.1	118.5	100.9	5963.9	84.6	53.4	5332.8	61.6	114.9	39.6	75.4	126	169.5	70.9	81.3	17.3
"201910_at"	746.1	633.4	969.7	518.9	1144.2	856	1487.4	752.9	828.2	1178.6	734.7	782.7	915.1	894.4	1373.9	983.9
"201911_s_at"	422.8	460.7	477.6	396.5	626.3	590.9	1008.6	453.5	521.4	747.8	604.2	537.7	610.5	802.9	639	539.4
"201912_s_at"	617.9	637.9	612.4	580.8	535.4	684.1	407.2	841.6	787.6	1024.1	618.5	505	517.4	863.8	519.2	742.5
"201913_s_at"	862.4	610.5	536	630.9	690.9	507.1	516	633.2	637.9	491.6	614.1	622.1	418.4	517	638.1	568.9
"201914_s_at"	368.2	510.9	390	552.1	388.7	395.1	454.7	683.6	721.8	571.9	476.3	498.4	428.3	600.7	684	646.3
"201915_at"	227.7	219.2	193.1	200.5	299.9	74.5	188.7	153.2	282.8	140.8	292.7	265.9	331.2	405.2	294.3	237.7
"201916_s_at"	1710.9	1548.7	1356.5	1305.8	1290.6	1237.5	1427.9	1279.7	1352.2	1375.8	1567.5	1697.1	1536.3	1595.3	1702.1	1650.6
"201917_s_at"	254.2	423.6	241.4	393.9	336.7	286.8	282.5	424.2	418.8	538.5	343.2	506	400.8	540	801.2	722.7
"201918_at"	367.7	658.9	501.8	450.9	465	449.7	447.5	477.3	489	515.1	407.9	474.4	476.9	584.1	790.9	664.4
"201919_at"	2143.5	1895.1	1633.6	1634.9	1503.1	1440.6	1789.4	1522.2	1503.2	1404.6	1365.2	1653.2	1564.4	1726.6	2130.6	1734.2
"201920_at"	1047.3	630.6	892.4	724.7	1009	756.1	959.1	1806.2	1120	1453.3	724.7	945.4	642.8	896.9	846.2	980.3
"201921_at"	2115.2	1807.5	1924.8	1937.4	1184.7	1578.7	1952.4	1703.4	2058.5	2043.9	1289	1458.5	1680.1	1220.7	1458	1973.2
"201922_at"	1683.5	2965	3621.5	2668.7	2153.8	2428	2865.3	2891.4	2945.4	2875.9	2910.9	3102.4	3275.1	3982.2	3429.3	4757.9
"201923_at"	4024.2	2021.1	2526.8	3624.5	4795.5	3109.7	2704.6	2752.3	4781.9	3701.7	5163.1	2953.9	2930.7	3395.5	3410.8	3290.9
"201924_at"	2198.3	1728	1807.2	983.3	844	1194.6	1105.5	1341.1	1473.6	1287	1167.3	1846.5	1624.4	1717.1	1690.7	1856.8
"201925_s_at"	812.7	876	1393	693.6	983.4	973.9	817.7	890.4	720.4	936.7	756.6	758.1	1074	495.2	970.9	1238.4
"201926_s_at"	1309.9	1736.5	2702.7	1806.5	1819.9	1842.5	1934.9	2020.3	1935.5	2011.1	1952.9	2705.1	3026.4	1011.9	2455.2	2606.9
"201927_s_at"	336	398.2	490.3	661.4	394.8	711.2	206.3	195.2	354	301	332.5	328.6	314.8	360.6	308.5	195.4
"201928_at"	979.5	507.9	523	732.7	546.8	602.5	280.2	473.1	719.9	499.9	411.3	538.1	374.8	423.6	568.4	491.7
"201929_s_at"	1014.4	647.6	700.8	872.9	795.9	1039.6	353	349.3	554.4	481.3	523.2	769.2	530.4	626	453.2	550.3
"201930_at"	1137.4	768.8	971.3	1079.8	901.6	919.3	950.6	753	872.6	1051.4	762.5	745.1	797.5	866.1	880.1	846.7
"201931_at"	880.9	1118.9	875.1	976.7	949.5	1124.8	1036	897.9	1175	1341.7	996	1019.7	886	956.8	976.4	1389.1
"201932_at"	450	548.1	541.1	442.7	633.3	599.7	471	547	562.2	582.6	636.1	650.8	539.6	655.7	519.4	479.8
"201933_at"	431.5	518.4	578.5	578.8	592.5	677.2	502.7	541	511.1	428.7	621.7	493.9	515.4	551.6	602.2	403.4
"201934_at"	2273	2061.6	2135.8	2175.4	1701.7	2008	2137.8	1529.3	1519.8	2041.2	1651.9	1777.8	1972.5	1978.9	1584.8	2028.1
"201935_s_at"	664.3	746.3	796.1	688.5	590.6	586.9	386.2	542.3	712.9	630	759.1	766.8	810.2	628.5	753.1	618.7
"201936_s_at"	222.8	140.8	251.6	190.1	151.3	152.6	95.2	229.7	106.6	56.3	248.3	178	178	108.9	238.6	292.1
"201937_s_at"	460.7	520.2	486.7	518.6	504.4	490.1	718.3	413.5	544.1	526.4	333.9	452.9	506.8	437.1	397.4	508.1
"201938_at"	3373.6	2068.4	2575.7	2883.5	2760.3	2520.1	2248.3	2182.2	2194.4	3542.8	2697.3	3309.2	2690.1	3773.6	3505.1	3469.2
"201939_at"	440.2	234.4	428.4	459.7	434.4	585.3	502	410.7	237.7	753.4	144.3	191.7	236.8	410	286.4	162.4
"201940_at"	581.5	484.7	661.7	474.8	577.5	464.4	594.6	486.5	387.9	733.4	445.1	452.3	435	526.7	485.1	354.1
"201941_at"	1399.8	923.6	1020	1057.5	822.4	968.6	917.7	1078.7	795.3	1208.1	790.7	895	649.8	978.3	902.8	681.2
"201942_s_at"	236.5	336.3	412.6	262	549.6	495.8	349.5	572.5	415.7	581.2	408.6	325.1	316.1	392.8	359.7	236.9
"201943_s_at"	400.1	398	536.9	365.6	488.4	473	560.2	659.2	457.7	588.1	404.9	334.3	320.7	405.5	348.7	385.6
"201944_at"	3742.6	4054.5	4288.6	3267.3	4225.4	3387.1	6155.4	5530.5	4019.9	4040.9	4328.2	3735.6	4160.2	3346.7	4744.5	3945.4
"201945_at"	320.5	288	374.5	497.5	596.9	541.8	451	303.5	400.4	376.1	493.8	455.6	533.7	422.2	243.7	268.3
"201946_s_at"	686.1	977	1109.9	1080.1	1198.9	1352.3	857.5	1638.8	1772	1378.9	970.7	934.7	972.2	919.5	1093	1105
"201947_s_at"	1466	1442.6	1387.8	1562.3	1842.1	1807.9	1411.5	1894.9	2113.9	1904	1534.7	1373.2	1523.6	1390.9	1648.6	1733.3
"201948_at"	282.3	262.3	299.8	192.2	209.9	195.6	417.1	428.5	230.7	299.7	284.5	220.3	208.2	196	239.6	264.6
"201949_x_at"	1795.4	1619.7	2450.4	2100.7	1997.6	1786.1	2971.6	1548.6	2124.3	2073.3	1989.5	1599.9	1741.9	1779.4	1531.7	2470.7
"201950_x_at"	2988.2	3611.9	3994.2	4605.4	4105.8	4181	5159.6	4006.8	3925	4948.1	3943.5	4357.7	4470.9	3699.7	3875.1	3969.5
"201951_at"	77.4	264.8	375.3	200.5	257	200.4	830.2	276.6	195	239.4	174.7	160.5	228.5	283.1	138.4	188.6
"201952_at"	748.1	999.2	1568.7	745.2	1083.4	664.3	2265.3	917.7	860.7	732.8	636.1	656	660.9	1008	541.3	1001.6
"201953_at"	1166.1	1096.1	887.6	1137.7	1249.9	879.2	956.6	1092.9	1355.7	1013.4	1371.4	967.4	1364.6	896.2	916.4	1150.8
"201954_at"	3471.9	2848	3892.8	3103	3412.4	3366.7	4159.6	3620.5	3832.7	3776.7	2872.4	2697.4	3361.1	2427.8	2837.8	3760.8
"201955_at"	1648.9	1266.7	1266.5	1408.2	1491	1231.2	1494.1	1282.6	1548.7	1438.6	1474.2	1180.9	1146.8	1050.7	1217.9	1459.6
"201956_s_at"	1211.6	1220	1030.7	895.7	1151.4	1125.6	900.7	1192.6	1374.4	1138.6	1063.9	975.3	937.3	1014.6	1067.2	958.1
"201957_at"	711.8	903.5	512.2	955	498.9	1459.4	453.4	306.7	486.8	296.9	626.3	1197.6	728.7	579.1	1142.5	670.6
"201958_s_at"	9.1	14	10	6.6	16.2	14.1	10.1	13.5	15.6	7.6	12.7	18.5	13.1	15.4	17.8	10.9
"201959_s_at"	1087.3	756.4	630.1	941.6	670.2	750.3	272	625.3	930.5	647.5	890.9	798.8	763.9	1070.6	789.9	1003.8
"201960_s_at"	1620.4	1206.5	1001.3	1468.9	776.4	1083.1	480.9	859.5	1292.4	968.7	865.1	1039.7	870.5	1279.3	1116.9	1091.8
"201961_s_at"	80.9	123.5	38.1	191.4	45.4	66.7	81.4	262.9	146.6	203.7	166.5	104.7	194.7	225.2	145.1	236.5
"201962_s_at"	228.7	281.5	197.5	274	214.9	262.2	233.1	144.8	198.5	168.7	240.6	226.9	193.7	220.5	135.5	197.1
"201963_at"	919.2	2455.8	1010	2385.7	830.2	1747.5	1480.3	2139.2	978.9	1390.8	843.9	1951.9	1771.7	1922.9	1255.7	2378.6
"201964_at"	1143.9	901.6	1007.3	904.1	950.4	801.8	739.5	687.3	956.8	767	852.8	736.1	870.9	753.5	771.6	727.1
"201965_s_at"	316.7	445.4	389.7	426.7	382.5	279.2	352	455	399.9	326.7	331.3	307.6	399	302.7	402.8	350.8
"201966_at"	1482.2	1303.2	1547.4	1242.6	1310.4	1321.1	1592.4	1794.6	1574.5	1880.4	1255.4	1064.9	1083.6	1214.4	1262.3	1435.1
"201967_at"	849.4	448	339.3	339.7	387.9	356.2	200.7	298.6	286.5	290	473.3	294.1	318	441.1	246.2	317.6
"201968_s_at"	2071.7	2138.9	1504	1491.9	1709.2	2557.7	1930	1447.2	1392.4	2018.8	2062.6	2009.2	1683.2	2539.5	1956.3	2235.9
"201969_at"	373.1	303.1	221	250.4	190.7	191.9	254.4	330.1	294.9	220	198.5	207	134.9	272.1	170.8	196.1
"201970_s_at"	983.7	534.6	696.9	699.4	556.5	598.2	501.3	542.3	708.1	932.9	596.3	416.1	515	787.3	485.2	520.1
"201971_s_at"	194.1	368.6	333.2	496.7	361.6	432.5	372.1	638.8	651.3	688.7	651.9	319.9	506.6	385.8	425.5	532
"201972_at"	1908.3	2009.1	2085.7	2170.9	2040.3	1270.9	2055.8	2042.5	2543.2	2454.3	1528.8	2069.8	1771	1428.3	1510.4	2732.6
"201973_s_at"	2388.9	2087.4	2370.1	2335.9	2873	2636.9	2770.3	2225.7	2787.8	2537.2	2204.3	2184.4	2531.2	2517.5	2398.4	2611
"201974_s_at"	229.9	304.5	210	363.1	242.3	194	303.8	291.5	245.6	161.8	202.7	350.4	236.3	154.3	355.3	264.3
"201975_at"	923.6	1021.8	673.1	593.6	460.8	517.6	675.4	414.6	883.1	856.5	419	606.2	670.8	582.8	568.6	779.3
"201976_s_at"	772.6	377.6	615.8	406.2	559.8	491.1	211.7	463.5	535.2	828.8	518.5	378.4	391.7	532.5	480.4	388.3
"201977_s_at"	287.4	222.7	219.2	171.3	263.6	327.2	234.8	238.9	223.2	196.8	279.9	235.3	195.5	267.8	229	216.6
"201978_s_at"	277.4	119.8	153.2	89.2	117.7	120.5	100.9	103.7	110.7	351.8	201.8	133.9	94.6	245.6	121.9	121.5
"201979_s_at"	397	214.6	235.4	316.8	253.5	242.6	246.5	257.7	258.6	224.4	280.3	292.4	300.7	324.8	176.6	150.9
"201980_s_at"	964.5	1024.7	1199.9	975.2	1105.9	1275.3	1257.9	1359	1151.1	1436.2	1152	1202.8	906.9	1276.2	1188.8	1213.3
"201981_at"	65.2	20.1	22.5	92.8	23.8	71.8	57.7	16.7	31.8	7.4	145	98.4	82.3	154.3	94	69.2
"201982_s_at"	12.4	44	66.2	47.3	34.7	58.7	98.7	45.3	84.9	16.3	162.8	114.4	172.3	130.4	92.2	74.5
"201983_s_at"	111.8	374.8	112.4	336.8	74.3	263.7	123.9	467.2	154.6	192	260.4	453.6	637	734.7	470.2	385
"201984_s_at"	330.2	852.6	463.8	379	309	287.8	524.1	369.5	315	299.3	409	840.6	834.4	812	644.2	423.4
"201985_at"	662.4	875.4	942.9	815.5	931.7	776.3	779.6	732	862.6	787.4	739.6	825.5	810.3	741.1	689.7	835.4
"201986_at"	652.2	497	525.7	762.3	550.4	622.3	412.7	815.7	688.1	551.6	648.4	703.9	666.5	668.7	744.5	733.9
"201987_at"	1369.8	965.2	989	1067.7	856.4	944.5	783	1130.2	973	1128.4	944.6	1076.4	1131.7	1821.3	1144.2	1215.8
"201988_s_at"	988.9	1793.8	1753.5	1851.3	1494.3	1369.4	2106.8	1624.9	2288.6	1371.6	1496.3	1376	1587.6	1320.8	1491.2	1844.3
"201989_s_at"	1661.8	2380.2	2159.4	2234.8	1878.6	1675.3	2392.3	1554.9	2432.5	1986.7	2159.8	2194.9	2526.9	1782.3	2625.7	2575
"201990_s_at"	846.3	1522.3	1483.7	1421.5	1069.2	850.2	1854.3	1171.9	1653.5	1007.2	1104.3	1207.4	1247.7	990.9	1367.1	1587.5
"201991_s_at"	922.6	809.5	1068.6	1299.7	995.9	1342.6	782.3	1248	1213.5	1525.4	1226	1266.7	1109.9	1522.2	1198.7	1719.5
"201992_s_at"	511.6	921.2	685.6	619.9	825.7	872.1	758.5	783.2	698.6	877.2	607	617.4	836.4	857.4	560.6	839.2
"201993_x_at"	1742.2	1520.9	1355.9	1434.8	1190.6	1650.1	1586.1	1591.2	1585.3	1273.4	1588.8	1262.3	1494	1466.5	1474.9	1853.1
"201994_at"	5467.7	3834.5	5577.8	4924.7	5028.6	4370.8	4433.6	4109.7	4253.2	4530.7	5203.3	4259.5	4557.9	4772	4167.3	4604.4
"201995_at"	1158.6	867.8	763.7	982.8	1053.4	952.2	766.3	1161.3	1253	1189	1027.4	776.7	848.2	699.3	896.9	687.1
"201996_s_at"	192.3	189.6	197.1	186.3	191.9	136	108	183	107.8	134.9	127.6	222.5	228.7	207.4	170.6	193.8
"201997_s_at"	922.4	865.1	780.6	801.6	537.1	671.9	674.6	809.3	786.9	690.5	804.4	755.2	848.4	962.4	849.9	905.7
"201998_at"	2411.9	1832.6	1212.9	2534	2971.8	1673.5	994.5	1959.2	3931.5	1415.9	3662.4	787.8	1023.3	997.4	1176.8	1228.3
"201999_s_at"	2232.3	1907	2380.2	2337.1	2514	2547.5	2206.4	2913.4	3207.6	3397.3	2396.6	2171.3	2023.6	2674.3	2371.8	2941.9
"202000_at"	605.7	814.8	600.8	609.3	596.7	673.4	729.2	627.6	926.9	635.9	493.8	656.2	881	569.9	768.7	831.5
"202001_s_at"	1234.4	1353.7	1051	1287	1324	1635.9	1324	1196	1933.6	1532.4	1222.8	1103.3	1316.5	1170.8	1187.9	1523.4
"202002_at"	137.8	115.7	116.1	95.3	227.1	153.7	95	204.3	158.2	104.7	214.2	105	148.4	90.5	66.3	54.1
"202003_s_at"	589.3	766.8	943.5	892.7	920.6	1322.2	970	803.4	854.7	832.5	647.3	1473.1	1369.5	1111.6	1095	827.7
"202004_x_at"	1474.7	1376.5	1600.8	1963.6	2066.1	1878.2	1572.2	2036.9	1796.2	2085.9	1852.6	1719.5	1631.6	1897.2	1625	1797
"202005_at"	284.8	257.9	251.1	487.3	395.8	278.1	474	195.2	325.8	240.9	379.4	252	291.5	367.1	199.6	348.9
"202006_at"	1144.9	1503.5	1198.3	1054.6	797.9	968.7	917.9	1225.8	1176.5	1351.2	875.8	1013.4	1315.5	885.8	1190.4	1227.3
"202007_at"	1071.2	550.8	928.6	635.4	866	935.5	848.8	554.8	324.2	837.4	1098.6	1204.3	782.4	863.8	922.2	422.4
"202008_s_at"	671.6	620.4	756.5	728.3	769.1	882.3	725.4	591.5	449.6	767.8	897.6	1266.7	652.6	853	676.2	380.9
"202009_at"	265.1	229.5	364.5	296.5	426.3	321.6	421.2	336.6	422.6	432.6	327.1	225.8	314.4	325.7	413.7	371.7
"202010_s_at"	744.2	655.6	678.5	536.6	731	759.3	821.7	911.2	874.9	1109.2	680.2	669.3	692.8	891.3	805.6	948.7
"202011_at"	1959.3	1863.1	1908.8	1408.1	1461.8	1936.5	1153.9	1366.8	1396.4	1793	1380.8	1776.1	1580	1932.9	1685.4	1763.5
"202012_s_at"	1367.2	945.7	1020.1	1089.6	923.4	834.5	1191.8	907.6	925.7	947.7	944.4	1020	949	859.2	1533.3	941.4
"202013_s_at"	823.1	649.5	590	531.1	520.1	459.2	448.2	589.1	631.4	629.8	641.7	735.1	715.3	667.1	953.7	673.1
"202014_at"	372.6	866.6	439.8	393.2	253.5	730.1	758.9	392.4	204.5	345.5	321.5	364.4	380.4	350	646.2	236.9
"202015_x_at"	22.9	2.4	13.2	14.1	0.5	42.5	22.7	48.5	0.1	13.6	6.5	16.8	25.8	35.7	11.3	0.7
"202016_at"	1195.1	3276	663.8	2942.6	847.4	2552.2	686.1	1419.3	539.9	739.4	1517	3929.3	2014.2	2954.1	2811.7	1841.9
"202017_at"	4152	3388.4	3328.3	4700.4	2683.8	3151.3	3144.4	1968.9	2314.6	1516.6	6092.3	6617.2	5938	4327.2	5576.3	4046.4
"202018_s_at"	38.2	20.7	16.9	221	16.7	46.5	12.5	20.6	25.7	22.6	126.1	7.2	9.4	14.7	21.6	10.2
"202019_s_at"	273.8	607.7	463.2	378.6	424.8	544.4	483.3	564.5	491.2	513.2	419.6	610.2	638.7	674.5	650.4	625.8
"202020_s_at"	860.4	887.7	879.3	757.3	608.1	786.6	605.6	737.8	717	824.8	912	1137.8	1046.3	1102.7	1059.9	1067.2
"202021_x_at"	4440.3	6615.8	5498.7	5666.8	5775.1	8501.6	6896	6779.1	5371.1	5903.8	6378.6	6492.6	6556.2	6428	7505.5	6245.7
"202022_at"	411.2	455.2	376.7	375.2	377.3	390.2	509.6	427.2	383.2	455	462.1	433.1	518.8	620.7	501	465.5
"202023_at"	455	183.2	220.2	301.5	384.4	504.4	116.9	175.9	291.7	326	252.5	144.1	87.5	348	215.4	189.4
"202024_at"	583.8	688.4	844.1	820.4	877	704	771.3	680.1	793.1	1013.8	882.8	798.4	956.5	714.9	823.2	903.4
"202025_x_at"	662.6	590.1	567.8	604.9	870.9	824.9	773.5	834.9	650.7	657.8	705.8	653.4	791.9	585.6	597.1	519.1
"202026_at"	1176.4	1120.3	807.7	1214.5	1188.5	1464.7	1296.6	974.4	970.7	1044.1	1211.8	1656.7	1864.4	984	1589	1319.8
"202027_at"	583.9	305.1	490.2	362.5	667.7	609.5	459.2	765.6	707.8	617.2	570.8	762.9	664.8	737.8	481.1	392.4
"202028_s_at"	828.5	700.5	790.2	960.9	908.2	724.3	823.3	641.5	791.4	667.4	774.9	855.3	861.7	627.9	730.6	776.8
"202029_x_at"	8592.3	8582.2	8427.9	10158.7	8924.5	10054.6	8691.3	8959.1	10350	8594.3	9566.5	8756.5	9627.1	9993.9	8577.8	9960.7
"202030_at"	464.2	391.4	407	378.6	552.2	398.8	547.8	559.4	503.4	383.8	496.2	297.6	447.1	381.8	389	354.9
"202031_s_at"	633.5	634.3	745.4	639.3	717.6	518.3	840.3	590.6	606.1	695.2	501.7	596.8	636.5	786	661.1	665.6
"202032_s_at"	397.9	585.7	366.1	314.2	198.4	368.4	302.1	486.6	218.4	203	342.3	481.8	471.5	531	530	378.4
"202033_s_at"	726.7	1015.2	1288.1	748.7	1211.7	956	962	1271.4	987.1	912.9	864.1	981	961.6	1204	1166.1	937.1
"202034_x_at"	230.6	266	235.6	226.6	211.9	195.4	283.9	283.1	171.8	242.9	168.6	237.4	238	256.2	251.8	334.6
"202035_s_at"	82.7	79.9	84.4	280.7	106.2	157.5	73.7	122.3	106.1	44.7	545.5	485.8	347.3	323.5	636.3	406.9
"202036_s_at"	545.9	631.4	700.3	1395.3	545	650.3	104.2	608.6	599.4	161	3166.1	2731.1	1798	1302	3190.7	1926.1
"202037_s_at"	2523.1	1757.4	1616.4	3248.4	1564.8	1838.2	394.6	1931.3	833.1	290.2	4607.1	4943.1	3520.5	2947.3	6564.4	4229.7
"202038_at"	1539.2	1315.9	1261.8	1145.7	1160.4	1213.8	1510.6	1256.3	1077.8	1129.2	1134	1441.5	1426	1362.4	1364	1394.1
"202039_at"	705.3	628.7	812.5	845.3	811.4	715.8	631.6	629	695.5	543.6	774.6	553.7	592.8	620.1	377.5	529.4
"202040_s_at"	436.7	566.8	662.3	652.6	696.6	585.9	521.6	688.1	452.7	493.3	341.7	456.3	580.9	169.3	533.3	415
"202041_s_at"	1477.4	1063.1	1298.8	1043	1045.9	1154.8	1554.4	1043	975.9	1582.9	1040.3	1025.7	1084.3	1370.6	1095.2	1060.2
"202042_at"	721.4	638.6	702.3	568	691.6	589.7	723.4	625.1	463.8	640.6	332.6	548.9	656.5	751.4	608.4	639.9
"202043_s_at"	584.6	662.3	589.4	387.7	264	277.8	970.3	394.1	318.6	644.4	273	560.6	423.7	472.8	390.8	683.5
"202044_at"	21.9	36.5	21.4	22.1	25.5	32	28.3	19.1	13.4	25.8	36	22.1	32.9	56.1	21.2	52.9
"202045_s_at"	279.5	293.6	204.7	195.3	148.7	214.1	253.9	126.9	79.2	193.9	209.4	248.7	245.8	210.9	242.7	195.9
"202046_s_at"	125	237.3	204.2	272	274.9	232	262.7	220.8	128.7	156.8	214.6	306	250.9	236	144.5	163.4
"202047_s_at"	1505.4	1036.1	1408.5	1312.6	908.5	980.6	1078.8	996.5	979.8	954.2	906.6	1138.6	1167.6	976	1195.4	978.5
"202048_s_at"	1887.3	1277.8	1547.9	1307.4	1215	1159.3	999.4	659.3	905.1	942.1	969.9	1483.9	1541.2	1177.4	1028.1	584.6
"202049_s_at"	363.2	318.3	366.7	272.2	327.5	300.9	223	311.2	299	353.9	320	289.9	288.8	442.8	346.8	311.7
"202050_s_at"	751.6	707.7	664.1	695.3	648.4	602.7	509.2	555.2	864.2	576.1	591.3	678.7	591.7	747.3	761.7	786.6
"202051_s_at"	771.2	604.5	616.1	496.7	446.4	335.2	475.3	505.9	609	499.3	484.6	585.7	595.8	619.5	586.9	583.7
"202052_s_at"	742.4	1080.7	832.5	506.3	790.4	1092.5	811.3	847.7	620.8	1084.2	472.2	552.9	596.2	936.9	531.6	627.1
"202053_s_at"	1346.4	2187.2	1179.5	1313.6	1264.5	1064.1	882.5	1006.6	1256.7	1020.3	1588	2547.2	2776.8	2219.3	2544.3	2082.2
"202054_s_at"	954.5	1225	1148.5	947.9	691.5	794.4	1113.1	799.5	662.6	822.3	900.5	1356.7	1408.5	1195.6	1330.9	1255
"202055_at"	691.2	618.1	526.6	528.2	484.7	547.6	535	779.2	616.9	814.1	482.8	521.4	565.3	650.1	612.9	729.1
"202056_at"	390	350.1	291.1	328.7	264.4	348.1	318.5	364.8	368.2	357.4	238.1	344.6	255.2	368.2	433.8	465.2
"202057_at"	128.2	109.3	168.9	90.1	75.5	90.5	149.4	116.8	85	96.6	85.6	78.5	136.7	116	125.4	157.3
"202058_s_at"	295.5	337.4	320.7	368.2	530.1	427.4	278	559.5	580	493.2	480.6	326.8	404.7	383.4	375.1	453.2
"202059_s_at"	817.9	465.5	661.5	880.2	937.8	667.3	605.7	1269.6	1255.4	971.6	735.2	661.3	648	712.4	578.4	1026.4
"202060_at"	973	950.5	889	781.6	753.1	771	722.9	806.4	1017.5	755.2	793.1	744.3	733.6	735.1	690	957.9
"202061_s_at"	3575.5	2477.3	2233.3	2791.5	3549.5	2608.9	2135.5	3078.3	4428.9	2196.7	4630.1	2213.6	2305.3	2105.9	2314.8	2057.7
"202062_s_at"	328.2	355.9	304.2	307.3	701.8	387.9	278.1	496.8	779.4	379.5	797.8	232.4	309.2	269	305	286.7
"202063_s_at"	219.7	145.7	109.1	177.2	229.8	110.4	195	322.2	235	120.5	269.2	139.8	146.3	49.9	124.2	154.4
"202064_s_at"	442.8	506.9	393.3	378.4	672.7	453	402.6	606.3	770.4	461.2	999.7	260.8	426.7	384.4	456.1	329
"202065_s_at"	150.2	211.2	211.9	181.8	219.9	242.3	195.9	281	211.3	230.1	213.4	240.1	258.6	290.2	240.5	212.7
"202066_at"	610.9	543.6	731.2	258.1	456.9	584.2	746.8	597.8	374.3	701	464.9	567.3	526	631.7	541.8	799
"202067_s_at"	67.4	12.7	10.1	31.9	39.1	35.6	13.3	90.1	10.5	53.4	22.8	35.1	116.9	58	19.4	10.1
"202068_s_at"	575.3	318.3	493.6	337.6	482.7	592	211.7	944.2	381.2	557.1	258	458.3	380.5	325.4	675.8	269.2
"202069_s_at"	489.2	700.1	411.3	555.4	460.3	507.9	287.1	596.7	651.2	619.1	608.6	450	504	429.3	491.7	674.4
"202070_s_at"	508.2	417.6	295.1	424.7	394.2	412.3	306.3	389.4	517.2	542.3	365.2	281.8	338.4	322.9	316.3	528.3
"202071_at"	789.8	682.8	720.5	741.8	588.9	731.9	907.4	869.1	588.9	679.6	505.9	688	817.1	1033.9	786.5	573.1
"202072_at"	157.8	118.8	128.9	154.1	26	191.6	189.2	174.1	101.6	210.1	43.9	67.8	133.5	154	113.2	244.6
"202073_at"	1527.1	1805	1491.4	1315	691	734.8	1135	720.9	1575.1	1321.6	1141.8	1444.4	1292	1643.6	1246.4	1087.5
"202074_s_at"	1139.1	1326.3	1764.6	943.8	1264.2	1511.9	1661.9	1282	1708.6	1660.6	854.7	1265.1	1240.4	1338.7	906.2	1468.6
"202075_s_at"	4983.1	6735.6	7369.1	8276.2	6783.6	8030.4	7212.6	6788.5	6163.9	6816.6	7108.1	6367.5	7595.7	5796.2	7685.6	5517.1
"202076_at"	2002.7	1497.5	1842.3	1320.8	1627	1507.4	1700.8	1593.1	1713.1	1973.3	1188.2	1168.4	1363.9	1516.3	1980.2	1829.7
"202077_at"	2311.3	1864.8	1750	1992.7	2083.5	2213.5	1801.7	1794.4	2526.1	2575.6	2114.9	2241.4	2181.5	2214	2002.4	3269.8
"202078_at"	473.5	510.4	536	517.5	507.9	441.8	630.5	613.1	786.1	804	519.4	442.8	415.6	594.6	649.7	764.8
"202079_s_at"	363	423.8	419.1	337.9	227.8	278.1	397.6	369.5	313.7	238.1	200.2	311.7	306.3	313.7	271	281.5
"202080_s_at"	883.9	1084.9	629.6	576.6	556	661.6	737.2	425	487.3	712	535.1	736.3	681.9	802.5	792.5	601.9
"202081_at"	2539.6	6996.9	2750.2	2600	2627.3	3568.1	2900.5	3020	1946.2	3325.3	5095.6	2425.1	2188.2	1923.8	8058.5	1777.8
"202082_s_at"	519.3	466.4	316.9	676.6	713.2	479	288.7	666.7	619.7	423.5	684.7	487.7	423.3	413.4	323.8	219.6
"202083_s_at"	230.9	181.8	193.6	307.6	283.4	278.8	124.9	264.8	210.8	183.8	292	153.1	161.7	238.6	177.7	122.2
"202084_s_at"	2723.7	2270.4	2221.8	2433.6	2779.1	2446.4	1670.4	2729.9	2842.9	2512.7	2080.7	1844.7	1981.3	2100.1	2055.7	1659.9
"202085_at"	422.7	657.5	364.6	441.7	298.9	615.2	299.5	330.6	273.6	320.7	232.3	493	372.9	509.3	284.1	286.4
"202086_at"	2136.5	631.2	3572.8	1011.9	829.5	1816.5	869.2	3143.4	1545	1736.4	1901.7	358.3	710.3	1103.8	618.4	370.7
"202087_s_at"	1575.8	1973.5	3394	2487.5	2506.5	2041.3	3213	7610.3	3467.8	3898.5	2125.2	1349.5	1251.5	1331.7	2015.1	2701.5
"202088_at"	1935.9	1989.4	1900.9	1654.6	1653.3	1290.5	1876.3	1775.8	1807.6	2105.8	1747.1	1936.3	2116.1	1988.2	2442.2	1649.8
"202089_s_at"	839	1417.6	1293.9	1032.9	1210.9	984.2	1321.8	1308.9	1011.2	1430.1	1396.5	1308.8	1552.3	1542.1	1520.9	1226.4
"202090_s_at"	1787.9	1840.4	2079	2873.5	1643.7	1954.1	2111.6	1524.6	2045	2088.4	1725.2	1958.4	1942.2	1939.3	1594.5	2592.2
"202091_at"	69.6	128.9	122.1	132.3	135.7	92.3	131.8	152.3	112.8	112.1	130.9	130.5	125.7	141.8	138	123.9
"202092_s_at"	1338.6	1479.7	1581.6	1473.1	1555.7	1530.9	1563	1259.8	1801	1821.8	1482.9	1704.1	1535	2172.1	1544	1569.4
"202093_s_at"	354.7	341.2	386.2	340.1	355.7	373.6	338.8	332.9	314.9	333.1	329.4	434.1	446.3	371.3	408.8	306.3
"202094_at"	109.5	43	89.3	32.3	190.1	70.8	67	88	167.3	201.5	54.9	35.6	30.9	92.3	19.3	20.8
"202095_s_at"	60.5	19	120.9	78.7	97.6	89.3	124.8	105.5	120.3	349.8	59.4	82.2	40.9	62.2	40.3	30.5
"202096_s_at"	1977.3	3281.7	3797.6	3201.2	3114	2652.5	3867	2461.7	3072.4	3825.1	3061	3167.8	3277.9	2790.5	3071.6	3968
"202097_at"	1281.8	1104.7	1112.5	948.3	735	973.9	1025.2	967.4	1034.7	968.2	733.7	846.7	960.1	874.2	872.6	939.6
"202098_s_at"	925.8	1074	1148.7	939.4	920	880.8	1026.4	773.3	1077.4	1097.5	1016.5	1001	1128.8	1393.2	783.4	942
"202099_s_at"	239.2	221.9	254.3	214.4	229.3	49.6	74.2	87.6	56.4	123	342.9	311.4	348.8	391.4	52.6	107
"202100_at"	1531.3	1518.6	1667.6	1324.4	1735	1294.6	1620.5	1832.9	1843.6	2084.5	1099.3	1198.4	1483.9	1489.6	1594.6	1777.3
"202101_s_at"	403.8	460.9	470.7	369.8	541.6	580.2	577.2	425.4	342.3	822.6	401.5	373.6	530.7	640.7	418.5	489.9
"202102_s_at"	650.1	581.4	452.8	1287.7	649.5	735.4	435.5	834.2	1029.6	1097.7	990.2	1195.1	774.6	1359.1	1060.1	1070.1
"202103_at"	350.6	246.9	285.8	243.2	308	196.6	199	211.6	212.5	228.2	258.9	211.3	211.5	301.9	185.7	227.9
"202104_s_at"	310.5	283.9	286.2	307.1	185.1	232.8	425.9	165.8	276.4	263.8	386.4	516.4	323	404.9	395.3	417.6
"202105_at"	1085.7	1132.8	1182.5	1038.8	897.1	829	1378.9	941	1319.2	1014.7	887.4	1121.5	974.3	974.8	1267.1	1177.3
"202106_at"	1192.7	830.9	761.8	867.7	851.5	755.5	580.9	626.8	754.7	639	749.6	1178.2	785.9	936.7	674.5	801
"202107_s_at"	408.5	315.3	469.4	423.1	502.6	373.7	724.5	448.8	699	477.8	344.8	323.4	381.6	363.3	332.1	309
"202108_at"	1434.3	2071.7	1571	1375.2	875.3	1919.7	1662.7	1740.5	1528.5	1388.8	1879	2182.3	1783.1	837.4	1849.3	2259.7
"202109_at"	1004.4	651.6	662.9	1014.5	613.7	546	1038.4	720.5	750.2	801	679.1	807.7	647.8	900.1	617.1	593.2
"202110_at"	2563.8	2243.1	2288.5	2260.3	2287.4	2328.8	2537.7	1884.5	2746.6	2932.8	2532	2193.5	1865.6	2219.4	2072	3551.1
"202111_at"	55.9	221	246.5	177.7	294.9	232.7	206.7	108.5	72.3	270.3	206.8	223.4	448.1	266.9	158.9	109.6
"202112_at"	4103.3	1943.9	2765.8	3208.1	1689.9	2708.8	1405.6	1860.3	1935	1672.9	2340.4	2732.9	1951.2	2191	2551.2	1540.8
"202113_s_at"	1279	2095.6	1910	1695.4	1215.1	1245.7	2213.5	1505.5	2230.3	1984	1418.8	1565.2	1517.9	1536.7	1896.4	2453.1
"202114_at"	722.8	1032.9	1049.9	1107.6	707.3	637	1177	795.3	1735.7	895.3	1071	888.4	877.4	696.5	966.4	1635.8
"202115_s_at"	355.1	288.8	260.1	410.5	295.7	321	222.9	361.3	269.9	232.1	284.8	373.5	242.9	282.6	214.4	263.4
"202116_at"	583	492.2	429.7	455.9	337.7	458.4	366	544.5	586.2	502.3	544.6	380.6	432.5	598	404.2	436.1
"202117_at"	4225.3	4108.6	3693.3	3699.3	3514.7	3295.8	3624.9	2642.4	3656.7	3303.7	2754.6	4325.5	4156.3	3855.7	3855.7	2694.2
"202118_s_at"	817.9	1134.6	879.8	1191.9	1028.3	1173.8	704.3	990.5	997.6	943.4	1331.9	1531.8	1809	1429.1	1542.4	1254.4
"202119_s_at"	2080	2069.1	1759.3	1662.5	1402.2	1645.5	1584.5	1405.7	1855.4	1643.5	1733	1926.8	2000.9	1829.3	1860.2	1840.6
"202120_x_at"	1386.7	1095.1	1214	1249	1545.5	1178.4	1644.5	1344.7	1262.5	1308.4	1222.1	1123	1153	1054.3	921.2	1420.6
"202121_s_at"	1156	1176.3	1218.2	1401.7	1346	1376.6	1421.9	1547.9	1163.5	1510.4	1329.4	1385.4	1463.2	1313.3	1337.1	1757.2
"202122_s_at"	1618.6	1294.3	1134.5	1113.4	1307.8	1219	1770	1259	1570	1869.9	1164.4	1004.3	1198.8	1384.1	1031.2	1047.8
"202123_s_at"	1722.4	1168.2	1236.5	1061.4	1252.3	1343.8	1194.4	1873.1	1265.1	1765.6	1562.6	1520.9	1309	1746	2345.8	1340.6
"202124_s_at"	153.1	209.8	244.8	335.2	326.5	354.3	130.6	417.8	313.2	427.2	410.6	424.6	435.8	464.4	500.5	551.3
"202125_s_at"	963.8	1158.8	1159.9	891.5	1076.2	997.4	1013.4	1015.2	988.5	1220.3	924.8	1197.5	1074.5	1223.5	1545.6	1604.1
"202126_at"	773.4	643	696.1	715.1	545.3	629.8	663.1	429	594.6	568.8	488.4	587.2	556.9	578.7	509.6	854.3
"202127_at"	803.6	301.7	338.4	164.4	148	204.3	294.2	295.2	146.7	204.1	94	242.3	274.6	324.9	332.4	262.5
"202128_at"	531	580.9	604.9	552.3	536.9	393.6	613.8	420.9	557.3	577.7	380.6	346.4	398	364.7	445.3	407.9
"202129_s_at"	298.3	397.4	330.3	345.3	316.3	428.8	565.8	465.2	473.4	632.8	333.7	379.7	452.9	431.7	447.5	632.6
"202130_at"	1589.1	1423.8	1749.9	1237.7	1386.7	1265.3	2379.9	1313.3	1251.1	1696.4	1045.2	1394	1461.9	1431	1402.8	1787.9
"202131_s_at"	314.5	284.1	369.4	370.7	247.8	323	584.7	412.6	425.6	377.3	243.5	286.3	285.3	239.8	240.8	547.9
"202132_at"	316.9	375.5	401.6	313.2	360.5	315.3	272.6	405	347.9	471.3	349.8	423.9	385.6	394.9	445.9	565.6
"202133_at"	1613	1036.9	1318.5	1134.5	932.7	765.9	800.1	835.1	940.3	1406.7	1138	1323	1079	1395.6	1335.3	1992.3
"202134_s_at"	420.1	464.4	496.3	248.6	299.5	388.1	246.9	266.9	471.4	651.7	452	476.7	372.5	437.9	444.9	553
"202135_s_at"	879.9	802.1	775	721.7	801	754.3	1187.9	599.2	646.2	664	796.5	828.1	836.6	1008.5	814.1	707.3
"202136_at"	2166.2	1915.9	1661.9	1723.2	1740	1822.5	1576.5	1910.8	1920.5	1827.1	1688.8	1867.3	1855.7	2397.7	2230.4	2377.7
"202137_s_at"	225.9	488.3	506.3	309.7	396.3	344.1	419.7	393.9	233.7	371.5	237.2	365.3	297.4	345.5	427.9	496.7
"202138_x_at"	750.9	865.8	944.6	941.2	1129.4	889.8	1108.6	800.1	1109.1	1183.9	856.7	895	949.5	910.6	873.6	1041.2
"202139_at"	522.2	734.8	630.2	521.8	661.9	506.2	897.6	522.4	603.1	698.4	509.2	782	855	593.7	935.9	591.4
"202140_s_at"	366.9	367.5	444.7	401.1	418.7	529.4	412.6	516.7	390.5	406.7	349.7	411.1	432.6	319.4	450.5	294.4
"202141_s_at"	2032.7	1698.5	1565.5	1327.1	1462.7	1461.1	2278.6	1264.3	1627.1	2264.4	1408.4	1685.8	1881.9	2219.5	1727	2052.7
"202142_at"	702.6	1326	889.3	1099.9	699.3	1273.5	1949.9	1025.7	1078.2	1251.8	955.1	1160.1	1439.5	1083.1	1766	1641.9
"202143_s_at"	800.9	1118.5	893.2	929.2	995.7	942.8	1573.7	822.4	1311.2	1171.4	908.5	1054	1236.1	1178.3	1053.4	1210.3
"202144_s_at"	928.6	688.6	741.7	611.8	586.9	595.2	829	762.7	860.1	806.5	650.9	711.7	533.4	562.1	953	748.7
"202145_at"	1518.5	702.6	1441.4	1440.9	1269.5	1403.9	1353.9	985.5	925.4	1415.7	1831.4	874.2	1168.3	1208.2	1073.2	457.3
"202146_at"	307.3	394	287.2	292.9	262.3	303.4	275	247.6	278.5	264.6	220.2	327.5	347.1	446.1	270.3	338.3
"202147_s_at"	195.5	287.6	221.9	203.4	157.7	205.6	216.8	222.1	177.6	225.9	157.9	271.4	309.6	275.6	160.5	251.4
"202148_s_at"	452.1	253.6	384.9	441.7	482.8	311.4	504.7	499.1	553.6	663.5	484.1	396.7	471.4	706.3	406.7	335.5
"202149_at"	533.4	475.4	462.3	405.5	447.6	449.8	399.8	404.2	473.8	351.4	395.6	343.5	227.1	493	293.3	233.8
"202150_s_at"	310.6	440.2	313	288.6	442.7	347.4	264.1	514.2	428.8	189.4	347.3	433.7	217.9	371.8	233	132.6
"202151_s_at"	561.5	763.8	665.5	543.4	579.4	805.5	885.6	569.6	720.7	749.5	509.6	442.8	591.8	647.8	815.5	673.5
"202152_x_at"	597.3	591.2	854.7	723.7	493	667.4	768.4	688.4	799.1	648.4	958	800	1058.8	828.5	495	728.7
"202153_s_at"	646.4	548	978.2	667.1	863.3	767.5	885.3	1027.4	684.9	878.7	641.2	458.4	644.4	552.4	640.8	564.2
"202154_x_at"	1128.4	354.7	680.6	868.6	1121.7	1089.1	536.6	922.5	738.6	1230.8	772.1	1205.5	604.2	705.3	799.3	721.1
"202155_s_at"	428.7	460.7	609	472.2	475.7	429.6	724.6	607	480.1	386.1	522.2	439.7	437.6	337.7	606.4	485.7
"202156_s_at"	622.4	798	1041.1	438.5	362.5	399.4	913	631.7	541.7	539.1	359.9	672.3	486.9	371.8	942.1	531.9
"202157_s_at"	1727.6	1977.7	2366.6	2639.5	2534.8	2325.5	2852.9	2431.8	2468	2200.1	2072.6	2595.8	2336.3	2033.4	3843.7	2555.4
"202158_s_at"	463.8	450.3	663	410.6	520.5	302	791.8	401.3	437.2	671.9	303.9	589.7	475.5	387.6	878	522.5
"202159_at"	342.2	237.9	280.9	214.4	242.5	176.3	230.3	230.1	332.2	266.8	186.3	93.1	200	232	267.2	259
"202160_at"	867.5	920.5	890.2	745.8	464.6	565.8	545	1110.8	541.6	592.5	751.5	775.4	796.2	894.2	703.9	692
"202161_at"	562.9	611.1	695	557.5	705.1	674	830.1	417.8	302.8	605.3	621.7	591.1	684.1	703.3	389.6	319.6
"202162_s_at"	428.5	624.1	718.4	532.1	658.4	605.9	886.8	816.9	699.4	836	628	706.1	736.7	706.5	742.6	700.9
"202163_s_at"	259.3	286	218.5	252.3	179.2	227.6	332.3	213.6	234.6	244.7	194.5	223.5	195.5	192.3	225.1	214.4
"202164_s_at"	1181.6	1537.8	1628.3	1610.4	1506	1225.6	1767.6	1430.1	1558	1355.1	1362.7	1404.7	1482.7	1246.2	1571.3	1552.2
"202165_at"	488.9	459.2	401.2	350	312.4	362.7	548.3	413.1	392.2	497.9	313.6	301.7	312.9	422.1	317.1	484.4
"202166_s_at"	664.8	726.3	612.5	798.6	807.6	1140.1	802.2	916.1	837.6	983.2	907.3	738.1	682.1	758.7	877.4	964.7
"202167_s_at"	529.3	576.1	530.7	544	568.7	511.3	653.9	562.5	462.7	383.4	759.4	575.3	587.7	582.7	439.7	382.9
"202168_at"	945.2	1212	1060	1165.7	1237.8	935.6	1250.4	1488.2	1612.9	1357.3	1264	999.6	1137.1	949.2	1039.7	1092
"202169_s_at"	1512.1	1092.6	1064.8	793	1039.4	896.9	1237	792.2	843.7	1103.8	930.5	904.2	914.4	906.4	998.3	1123.7
"202170_s_at"	234.7	396.6	387.3	205.8	374	390.7	391.3	524.9	404.1	429.6	438.8	287.7	269.9	283.1	355.3	392.5
"202171_at"	745.4	766.1	911.3	551.6	532.6	715.9	733.1	570.4	568	821.8	587.7	737.4	730.9	763.9	754.6	706.4
"202172_at"	876.2	788.8	793	751.1	530.8	759.5	780.7	584.6	467.3	732.4	583.9	765	734.2	708.6	838.3	705.7
"202173_s_at"	290.6	204.1	263.2	417.5	260.2	403.7	238.6	301.8	299.5	424.5	366.6	394.4	400.7	446.3	327.5	470.7
"202174_s_at"	1029.7	1171.5	1121.7	836.4	668.2	740.1	749.9	884.5	950.9	1101	830.6	688.6	884.4	1164.3	1041.6	1137
"202175_at"	682.8	611.2	437.7	562.8	729.5	674.5	660	460.8	575.8	581	823.3	559.7	668.3	1207.7	400.4	529.3
"202176_at"	394.9	396	373.9	333.6	337.6	299.8	291.8	206	339.6	339.4	337.6	359	355	348.2	308.1	347
"202177_at"	1427.5	896.6	1518.6	1494.5	2099	1678.9	1522.6	1169.7	1993.7	1182.1	2241.2	1274.6	1194.3	1693.8	1852	700
"202178_at"	118.7	18.1	104.6	29.7	40.1	24.5	11.4	21.1	25.3	171.6	32.9	19.7	34.3	39.4	33	27
"202179_at"	527.1	483.2	523.8	498.5	691.5	562.6	556.8	677.9	390	632.9	417.3	485.9	478.3	531.1	596.2	563
"202180_s_at"	959.7	917.5	1130	924.4	1056.5	1093.7	1220.3	1073.2	1089.8	1099.8	910.3	954.6	993.1	641.9	779.9	619.6
"202181_at"	1092.9	1154.4	1375.1	1142.6	1340.7	1287.2	1484.7	2142.8	1391.9	1515.4	1069.7	1066.9	1048	1013.3	1087	1134.9
"202182_at"	551.5	400.1	462.9	287.1	346.3	335.9	291.4	180.6	317.8	228.4	271	347.8	340.6	350.1	312.8	460.9
"202183_s_at"	256.4	266.9	257.2	299	277.9	258.8	304	282.2	235	164.1	287.8	334.2	360.6	194.4	240.2	226.6
"202184_s_at"	762.7	542	612.9	647.6	631.1	521.5	614.6	521	630.2	487.2	390.6	530.5	542.9	573.2	737.8	556
"202185_at"	2012.7	1495.4	1553.3	1688.7	1731.6	1419.4	1758.8	1363.1	1209.6	1955.7	1561.2	1436.9	1639.5	1368.9	1528.4	1099.1
"202186_x_at"	4.8	6.2	4.9	7.5	7	5.7	5.9	8.2	5.6	5	6	5.4	6.2	4.5	4.2	4.2
"202187_s_at"	1250.6	1417.5	991.1	1169.5	1167	1146.5	957.7	974.1	915.2	1006.7	1088.2	1339.3	1176.4	1308.9	941.6	1210.6
"202188_at"	342	273.1	414.3	393.2	412.2	454.6	371.3	260.3	449	462.9	274.8	242.1	221.1	433.3	203.1	408.5
"202189_x_at"	2366.5	1441.9	1900.5	1702.5	1407.4	1760.1	2112.3	1834.7	1666.9	2528	1892	1615.6	1888.4	1885.3	1897.9	1589.9
"202190_at"	162.8	120.2	79.9	136.6	148.2	111.9	107.5	102.7	229.4	208.5	149.6	98.8	92.3	167.6	157.8	125.4
"202191_s_at"	261.5	268.7	370.5	329.9	302.9	432.2	481.6	368.9	312.2	462.9	350.7	517.7	344.8	586.2	645.9	623.1
"202192_s_at"	1078.4	1186	1462.9	914.9	1382.2	1292.6	1839.3	1458.5	1078.3	1042.4	1147.2	1492.5	1293.5	1025.6	1452.5	1407
"202193_at"	139.4	106.7	178.5	95.2	144.7	156.8	132.8	206.6	131.5	194.9	135.4	75.3	108.9	155.1	93.7	94.1
"202194_at"	1686	1705.9	1329.3	1636.6	1971.3	1529.4	1259.5	2323.9	2704.7	2036.3	1987.2	1495.1	1285.4	1378.7	1870.3	1737.3
"202195_s_at"	289.8	371.8	290.7	317.4	443.6	416.8	332.1	681.7	621.4	455.6	484.7	281.7	338	196.6	415.8	442.2
"202196_s_at"	277.5	193.4	912.1	302.7	416.8	773.8	1183.3	429.6	285.8	965.8	571.6	540.1	604.5	1687.9	1816.4	631
"202197_at"	671.1	707.4	737.4	609.7	511.4	583.7	661.9	423.7	564.1	587	525.5	673.4	643	665.9	666	629
"202198_s_at"	116.7	166	62	109.4	120.6	160.3	92.8	139.8	133.2	130.8	148.4	114.3	184.5	209.8	137.9	140.7
"202199_s_at"	349	396.1	390.7	326.5	410.7	290.3	416.7	444.6	337.7	459.2	220	318	330.9	342.6	350.3	331.7
"202200_s_at"	427.9	387.3	409.1	345.7	360.3	387.6	361.1	539.7	452.9	491.7	317.6	301.9	273.4	401.9	451.9	344.5
"202201_at"	518.7	974.7	713.2	1073.3	847.6	854.9	1822.3	892.1	907.3	933.1	692.2	787.9	951.9	789.4	1232.2	1196.8
"202202_s_at"	2014.8	1808.2	1367.8	1046.9	1527	1173.5	902.7	1458.4	1012.2	1578.2	1616.7	1710	1911.7	1690.1	1793.7	1011.2
"202203_s_at"	551.4	477.5	43.8	379.8	508.5	701.5	592.2	204.7	485.1	680.8	957.6	261.5	207.3	157	652	185.9
"202204_s_at"	538.1	587.8	461.1	635.1	620.5	556.2	792.9	491	723.1	582.5	606.9	462.5	478.2	364.7	734.1	474.2
"202205_at"	971.6	724.2	930.6	765	1002.9	795.7	868.3	669	696.4	864.5	544.5	871.8	875	535.8	874.4	817.3
"202206_at"	505.8	829.6	1585.7	1143.3	1675.3	1094.8	2566.2	2828.2	1538.7	2482.3	832.8	610.4	361.6	2046	1675	378
"202207_at"	1046.2	846.9	1773.8	1232.2	1898.6	1071.9	2498.3	2512.3	1361	2236.5	1085.2	568.9	322	1974.4	1432.9	358.3
"202208_s_at"	452.2	308.7	656.4	560.1	772.6	622.6	857.9	1013.1	771.8	947.4	444.8	271.4	96.4	1100.9	721.6	160.1
"202209_at"	745	795.3	633.9	906.8	752.8	791.5	818.1	708.3	846.4	947.9	934.3	857.1	911.6	923.3	1003.5	1159.5
"202210_x_at"	133.6	214.3	101.3	65.2	209.9	79.1	162.9	181.1	75.3	65.1	163.5	91	270.4	163.6	132.7	61.1
"202211_at"	1033.6	791.5	778.3	445.8	691	396.4	651.5	907	1069.8	1273	829.1	649.8	525.3	1006.2	661.7	754.5
"202212_at"	434.7	324.7	282.3	337.9	292.7	358	234.3	344.8	280.6	354.8	379.3	356.3	330.4	350.5	299.4	234.4
"202213_s_at"	772.4	875.4	696	850	919.2	635.8	888.2	697.4	780.5	678.3	629.3	719.3	1112.9	723.5	961.7	895.5
"202214_s_at"	1562	1294.7	1049.1	1282.7	1564.9	1316.2	1008.8	992	1685.3	1315.4	1705.4	1056.2	1113.6	1283.9	1328.2	1200.7
"202215_s_at"	506.4	461.5	554	348.3	443.4	370.5	473.2	490.8	444.1	421	463.6	388.9	422.8	506.3	434.7	396.1
"202216_x_at"	428.6	685	775.5	699	802.9	717.7	686.2	627.8	556.9	656.4	630.6	585	725	640.4	538.5	500.2
"202217_at"	1564.5	1235.8	1110.6	1027.7	1122.9	1159.9	1105.7	911.9	1271.2	1437.6	962.2	1198.1	1262.5	1353	1446.3	1343.6
"202218_s_at"	284.3	154.6	316.6	484.4	480.9	644.6	141.8	268.3	319.6	276.1	377.7	297.2	432.1	408.3	278.9	134.9
"202219_at"	310.7	335.9	369.2	324.8	184.5	109.4	807.7	247.9	41.1	361.9	133.1	372.5	261.7	496.9	391.2	229.6
"202220_at"	1260.1	818.3	812.5	670.6	824.7	581.5	490.1	791.1	722.9	637.5	662.8	611.3	711.9	748.1	783.7	766.1
"202221_s_at"	367.6	355.3	416	335.1	204.5	264.1	303.1	227.6	229.5	317.9	197.9	264.6	258.2	413.7	162	286.9
"202222_s_at"	137.6	112.7	93.3	133.8	131.4	1248.8	72	218.2	8.5	66.6	274.2	148.9	115.6	186.8	728.8	207
"202223_at"	744.6	489.2	719.1	362.5	396.3	450.1	503.7	720.3	617.8	882.5	657.9	792.1	542.2	771.8	717.6	569.6
"202224_at"	972.1	903.3	815.7	670.7	630.7	788.4	724	869.2	887.4	1120.2	682.7	770.3	758.3	810.5	852	841.1
"202225_at"	809.2	977.7	752.6	555	803.7	947	771.2	898.1	781.6	1175.1	742.1	920.9	891.7	899.7	946.2	1110.1
"202226_s_at"	529.9	1234.1	1121.4	1353.8	986.2	984.3	794.9	1009.1	1440.9	1109	1094.8	1317.1	1249.9	1072.8	1391.8	1388.8
"202227_s_at"	772.2	612	669	556.3	691.1	603.1	514.1	757.9	629.6	629	596	606.4	712.7	625.3	747.5	664.1
"202228_s_at"	4174.5	4338.6	5002.3	4312.7	3468.7	3647.4	3986.3	3372	3599.6	4299.5	3636.1	4024.7	4419.2	3695.7	3950.2	4590
"202229_s_at"	109.5	74.6	261.1	258	209.3	297.2	224.2	246.3	200.8	239.6	202.7	227.6	286.4	170	276.5	181.1
"202230_s_at"	563.3	685.9	1045.2	681.2	503.8	629.9	603.2	611.2	743.3	561.6	675.5	525.2	785.7	711.8	577.6	476
"202231_at"	1289.5	1242.8	1296.4	1203.8	829.1	1131.7	1102.5	655.9	1131.2	1109.6	731.1	1144	1007.7	1115.4	1007.1	1405.6
"202232_s_at"	1048.6	1131.4	1128.3	1181.4	1090.7	1151.6	1300.3	989.9	992.5	1142	1051.8	941.3	1036.5	975	1000.2	1233.8
"202233_s_at"	2441.8	2637.5	2798.7	2127.8	2471.2	2445.2	2461.2	2178.1	2974.8	3446.4	3027.1	2244.5	1981	2379.9	1980.4	3021.6
"202234_s_at"	340.9	194.4	243.3	148.5	298.1	213.3	385.3	326.7	196.7	311.1	338.2	285.4	375.4	390.6	267.3	311.1
"202235_at"	50.6	26	64.2	42.3	45.9	31.4	49.6	82.2	31.3	69.2	60.3	74.4	66.7	78.7	73.5	77.8
"202236_s_at"	1081.5	698.9	1015.9	686.2	1097	857.9	1255.2	954.3	1064.4	1225.2	1227.5	762	1172.4	1880.7	852.5	941.4
"202237_at"	5601.6	2737.6	2473.3	3648	3058.4	4642.7	2202.8	5521.5	4087.4	4372	3872.7	4424.5	3193.6	3787.8	5375.8	5149.2
"202238_s_at"	4244.9	2561.6	2458.6	2776.2	2275.7	4229.8	1842.2	5589.8	3551	4601.8	3460.7	4279	2826.3	3823.8	4875.9	4633.5
"202239_at"	1411.2	1177.3	1250.3	1550.8	1313.3	1352.4	1509.9	1507.9	1106	1292.5	1048.9	1242.7	1423.9	1125	1158.8	1060.5
"202240_at"	65.2	52.8	121.8	33.4	114.4	108.1	132.7	127.4	157.5	129.9	64.5	97.7	46.4	47.5	30.7	88.6
"202241_at"	1584.8	1026.4	1006.3	1480.1	1067.8	728.7	843.5	1118.4	1355.4	1143.9	1150.2	819.9	671.5	641.1	1032.9	1224.4
"202242_at"	1459.1	1703.4	1192.5	1753.2	979.3	1578.7	1111.1	909.5	1001.4	642.6	1013.2	1335.7	1358.4	1131.9	866.4	1136
"202243_s_at"	2052.6	1915.7	2256.7	2123	2611.3	2385.7	1710.6	1729.9	2118.7	2191.9	2527.6	2026.9	2023.5	1882.1	1867.4	1929.9
"202244_at"	2007.9	1954.8	1930.2	1556.2	1986.1	1966.2	2199	1713.4	2164.2	2193.9	1773.2	2000.7	2022.9	1966.3	2259.3	2290.5
"202245_at"	828.8	1037.1	807	732.6	523.6	578	817.1	624.9	765.4	697.4	559.5	740.2	590.4	1148.4	661	644.6
"202246_s_at"	1518.1	1484.6	1451.7	1422.7	1613.4	1332.1	1698.1	1373.8	1836.8	1840.4	1405.1	1589.8	1479	1832.5	1773.9	1674.9
"202247_s_at"	326.5	275	335.5	298.1	350.2	358.7	287.8	268	262.2	222.6	375.9	355.3	449.7	388.3	296.1	227.7
"202248_at"	138.1	191.5	166.1	198.5	161	195.5	129.3	93.6	179.3	162.4	98.3	125	103.8	106	79.4	188.8
"202249_s_at"	878	904.1	772.5	752.3	728.6	667.9	625.9	293.3	532.9	572.2	789.2	964	930.6	770.7	624.7	692.4
"202250_s_at"	616.3	506.6	591.5	572.1	484	492.8	554.7	290.6	535.4	394.7	381.2	744	614.4	549.2	590.3	621.1
"202251_at"	268.6	236.5	176.9	144.2	165.3	246	158.7	278.4	174.5	181.9	199.8	162.6	238.2	286.6	247.3	200.4
"202252_at"	3252.4	2295.9	3680.3	3102.3	3204.8	2721.9	2949.1	3054	2876.4	3527.6	2706.1	2807.9	2697.7	2777.8	3346.1	3491.5
"202253_s_at"	357.6	338	388.2	440.8	488.4	350.1	450.7	432.1	418.7	351.8	341.2	280.7	292	342.4	301.2	151.6
"202254_at"	178.5	427.7	190.7	116.1	39.2	35.2	133.8	58.2	64.2	105.8	172.3	342.4	425.6	265.6	150.3	186.5
"202255_s_at"	163.3	375.8	184	197.5	102.7	175.7	153.8	155.1	56.3	210.3	219.7	309.3	334.7	312.8	188.2	220.1
"202256_at"	160.1	426.9	391.6	258.3	419.4	338.5	318.7	417	349.3	325.7	264.9	267.8	389.3	178.4	332.1	260.5
"202257_s_at"	601.5	140.7	307	508.1	870.2	534.1	383.9	659	628.4	622.9	176.2	273.9	370.4	300.3	450.8	416.3
"202258_s_at"	880.5	1177.3	892.8	806.8	480.1	800.5	731.7	1114.3	833.9	758.1	715	502	590.1	542.6	1088.7	1026.5
"202259_s_at"	772.4	647.5	293.6	380.5	321.7	376.3	453.2	318.1	394.5	274.1	330.9	590.7	398.8	329.2	362.2	653.4
"202260_s_at"	774.6	902.6	807.8	598.6	496.3	701.2	393.2	519.5	382.1	588.4	660.6	1168	792.1	895.4	1087	822.7
"202261_at"	1074.3	1085.2	1127.9	1041.1	765.2	871.6	994.6	788.1	907.7	1023	799.9	1140	1074.6	1043.4	1061.6	1102.4
"202262_x_at"	1060.8	1495.4	1193.4	988.5	967	770.5	1491.1	927.3	811.9	1076.2	1025.7	1568	1281.1	1177.2	1315.6	1284.3
"202263_at"	1636.2	1776.6	1325.9	1228.1	1165.1	1441.4	1646.3	1200	1567.4	1462.5	2004.8	2076.5	2012.9	1507.3	2138.6	1949
"202264_s_at"	342.4	329.6	384.1	432.7	572.1	477.1	484	644.1	582	347.7	504.2	437.7	554.1	458.2	321.4	287
"202265_at"	1388.2	1047.4	888.6	947.5	509.3	814.4	736.1	581.6	1206.5	1024.8	1023.9	759.1	636.8	1053.3	953.6	1187.8
"202266_at"	1169.7	1424.9	1093.5	706.8	1122.7	980.4	1414.4	1247	1328.1	1642.6	957.4	995	974.9	1100.7	1255	1545.3
"202267_at"	135.7	103.5	192	174.4	158.6	176.3	213	86.3	55.6	113.4	92.5	122.8	47.4	165.2	144.9	41.7
"202268_s_at"	1106.4	1361.5	1177.9	1087.4	1410.3	1289	1484.9	1317.3	1278.6	1339.2	1425.2	1308.8	1470.3	1512.5	1761.6	1525.2
"202269_x_at"	611.4	941.1	1574	984.7	1046.9	2443.5	1223.1	1520.7	2524.9	1503.6	533.8	335.5	305.8	590.6	436	631.7
"202270_at"	361.1	348	914.8	523.1	331	1085.1	524.7	315.8	582.9	732.8	180.5	102.4	127.8	187.7	192.4	283.5
"202271_at"	895.5	996.1	905.3	627.6	703.1	614.1	776.1	547.3	693.5	900.7	689.6	696.7	806.1	856.7	703.4	862.1
"202272_s_at"	749.1	670.1	552.2	536.2	620.7	750.7	557.1	663.5	608.8	703.2	748.4	688.1	812.1	742.1	648.9	640.1
"202273_at"	1463	1518.5	2114.7	1344.1	1599.5	1640.7	2723.3	1723.5	1058.2	1518.8	2057.4	2526.1	2375.8	4174.5	2469	552.9
"202274_at"	500.6	312.8	496.7	492.6	411.3	1429.4	300	361.4	308.3	249	770.7	654.9	389.6	361.7	1604.2	324.8
"202275_at"	289.7	330.8	337.7	322.6	306.2	293.9	283.3	285.1	247.6	291.4	330.5	342.2	344.6	275.7	206.3	206.4
"202276_at"	936.6	812.6	898.9	683.4	896.1	891.2	1034.9	1054	768.1	1171.2	969.7	848.7	788.9	805.9	872.3	1088.3
"202277_at"	1818.9	2085.9	2502.9	2069.2	1937	1436.6	2361.1	1747.3	1923.6	2163.5	1760.4	1894.5	2226.8	2101.8	2276.8	2065.4
"202278_s_at"	232.9	446.8	452.1	298	482.2	366.4	478.8	615.8	471.9	627.9	426.7	487.5	471.9	603.3	440.3	342.6
"202279_at"	545.2	499.1	643.9	631.9	586.7	532.8	618.8	715.5	797.5	596.8	485.1	603.5	592.9	456.8	627.3	793.4
"202280_at"	14.5	12	10.6	13.1	6.1	11.7	11.6	18.5	7.5	5.6	6.7	14.5	12.6	10.1	11.8	11
"202281_at"	440.1	468.4	447.9	686.5	525.1	450.9	511.7	473.2	220.6	321.5	550.4	318.7	388.8	300.4	246	280.3
"202282_at"	1371.4	892.8	813.7	749.2	1105.9	1010.9	637.1	824.2	1283.2	1041.3	1107.2	819	875.8	736.2	794.7	1176.9
"202283_at"	4526.6	4355.5	5566.7	6572.8	6492.1	6360.5	6546	5336.5	5390.1	5212.5	6776.8	7365.9	4958	6038.7	7900.1	4997.6
"202284_s_at"	816.2	643.7	816.4	524.6	965	1072.4	1409.4	1069.6	749.7	1081.3	841.9	794.9	618.8	1351.6	685.8	583.2
"202285_s_at"	19.2	40.9	14.1	49.1	12.8	62.5	23.7	10	5.1	16.5	30.8	11.6	36.6	32.3	9.2	10.5
"202286_s_at"	141.8	128.7	260.4	159.2	164.7	135.8	170.5	179.4	116.3	95.2	130.6	116.9	80.6	132.2	195.4	80.9
"202287_s_at"	82.5	47.4	70.9	56.9	98.5	88.2	67.8	113.2	12.7	62.9	60.1	43.7	32.1	71.1	62.1	61.8
"202288_at"	146	115.9	156.4	160.8	77.6	117.4	112.6	86.4	153.1	123.7	98.4	104.2	79.4	98.6	99.9	137.1
"202289_s_at"	265.2	427.2	246.6	426.3	433.1	299.8	214.8	317.3	269	341.3	256.2	396.4	433.1	376.5	410.7	378
"202290_at"	850.6	766.7	968.1	871.1	1063.9	1180.9	737.8	731.9	933.5	717	1037.8	851	1092.8	1174	444.8	570.2
"202291_s_at"	6103.8	4530.4	3844.9	4029.3	3246.1	4916.5	2512.1	2949.5	2903.1	2955	5373.8	6530.5	5945	5593.8	6305	6967.6
"202292_x_at"	1382	1050.7	1120.7	1012.3	1421.5	1251.9	1102.9	1305.5	1234.5	1210.5	1158.2	1107.3	1088.9	923.2	1037.8	1027.5
"202293_at"	485.9	515	441	519	453.1	365.6	612.1	282.7	367.7	478.4	435	559.9	607.9	488.9	477.6	669
"202294_at"	926.3	1050.6	882.3	647.1	921.8	822.8	673.3	728.6	1019.5	822.1	970.1	919	928.9	1062.2	983.3	892.9
"202295_s_at"	2991.2	2696.4	4182.3	2840.4	3512.6	3113.5	4135.4	3447.5	6029.6	2636	3194.8	2649.2	1897.6	2635.5	4039.2	2534.5
"202296_s_at"	1420.8	1910.7	2123.7	2325.8	3066.5	2700.4	2492	1986.3	2250	2354.4	3392.3	2484.6	2385	2316.5	1948.1	1811.1
"202297_s_at"	847.7	720.1	772.2	1009.4	999.7	785.4	795.8	645.2	1867.8	1423.7	915.1	803.7	879.2	1411.2	1071.4	793
"202298_at"	2975.5	2098.7	2303.8	2413.6	2591.5	3622.9	2634.3	2243.8	4695.6	3552.7	3762	2209.8	2965.2	2998.4	2489.4	3650.1
"202299_s_at"	1738	1407.4	1580.3	1356.9	1717.7	1779.4	1288	1378	1708.5	2091.6	1844.7	1506.5	1620.8	1683.5	1662.4	2268.8
"202300_at"	2314.7	2134.6	1897.1	2367.7	1662.7	2043.1	1857.3	1870.1	2483.5	2163.9	2417.4	1816.9	1899.7	1717	2297.4	2790.5
"202301_s_at"	502.6	461	420	451.5	458.9	381.6	505.7	716.9	539.7	443.6	409.8	403.1	447.8	422.7	563.1	494.3
"202302_s_at"	1783.4	1598.2	1476.6	1410.1	1561.6	1495.2	1612.1	1583.4	1659	1399.8	1466	1423.2	1527.9	1615.5	1780	1698.3
"202303_x_at"	552.7	540.9	582.1	384.1	461.7	423.2	333.9	495.9	696.9	793.1	432.9	274.8	367.7	602.8	468.9	467.6
"202304_at"	1526.8	937.8	756	1154.2	998.5	827.9	923.5	732.4	1158.9	677.3	1405.7	912.1	1010.9	1042.2	987.8	872.8
"202305_s_at"	302	967.9	897.6	1026.2	1298.7	1709.6	738.3	828.8	2034.3	1422.9	1382.8	1408.7	1117	1479.6	1728.4	1725.1
"202306_at"	2359.8	2010.8	2065.4	2289.3	2038.7	1832.1	1997.2	2119.1	2492.3	3019	1852.9	2020.3	2032.5	1975.8	2785.7	2647
"202307_s_at"	652.2	959.4	1155.1	664.1	969.9	1368.7	725.4	1147.2	1466.3	1296.5	478.1	318.6	382.6	331.7	662.6	365.3
"202308_at"	761.1	810.1	619.9	561.4	510.4	440	375	781.5	326.1	337.1	434.3	328.6	476.3	606.6	388	257.2
"202309_at"	707.5	723.4	710	655.2	754.8	691.7	580.6	758.6	781.1	636.2	703.4	645	772.5	776.2	571.1	853.1
"202310_s_at"	10985.6	4335.1	11972.3	11337.7	13937.5	11773.8	12339.3	14812.1	8779.6	11639.3	11679.3	9737.1	10399.1	15375.7	11534.5	3773.5
"202311_s_at"	1863.6	269.8	2022.5	1175.4	2195.5	1425	2779.7	1634.2	567.6	2304.9	1659.7	871.4	961	3853.3	994	171.1
"202312_s_at"	161.9	115.6	109	80.3	128.5	113.9	72.5	130.5	159.3	98.3	101.1	68.1	147.3	43.9	102.2	109.4
"202313_at"	1336.7	1353	1392.4	1297.1	1303.4	1455.2	1159.7	1521.5	1480.6	1534.2	1318.7	1387.6	1164.6	1281.9	1522.3	1302.1
"202314_at"	167	201.9	167.5	183.2	117.5	97.7	160.7	175.8	142.9	196.7	117.8	243.4	182.7	166.7	142.7	173.5
"202315_s_at"	711.1	472.1	630.6	675.6	543.6	751.3	378.9	538.9	477.8	491.2	565.3	560.8	617.2	431.2	545.1	568.3
"202316_x_at"	20.8	280.7	331	52.6	31.5	23	165	33.6	36.9	238.6	104.7	252.5	233.9	342.8	239.7	150.2
"202317_s_at"	874.1	833.8	952.4	1111.3	938.7	625.7	792.3	849.7	817.4	803	606.4	976.2	684.3	877.4	1077.4	751.1
"202318_s_at"	852.4	790.6	781.5	558.5	670.1	779.6	653.7	712	598.6	564.4	750.1	638.8	746.7	681.6	731	574.5
"202319_at"	310.4	146.5	228.9	178.2	143.4	226.7	155.9	236	181.5	120.3	195.2	149.2	176.6	169.7	104.4	246.5
"202320_at"	683.8	487.1	332.2	301.6	329.5	326.7	380.2	499.3	203.1	419.4	412.6	402.4	453.6	406.2	421.9	135.3
"202321_at"	264	165.1	137.1	115.9	175	133.5	110.2	140.3	162.1	174.1	142.1	142.4	152.9	183.4	205.3	208.2
"202322_s_at"	830	869.5	937.2	755.1	1092	905.7	1140.6	830.3	835.5	983.2	918.6	1163.9	1142	763.5	1208.1	1156.2
"202323_s_at"	183.5	348.9	212.4	237.2	243.7	227.8	263.6	305.6	367.5	278.5	320.3	259.9	274.5	436.5	219.4	367.9
"202324_s_at"	1136.8	1044.4	975.5	896.2	836	918.9	1007.3	1028.8	973.1	1034.6	895.2	884.5	954.5	1014.3	1165.9	1291.8
"202325_s_at"	1971.4	1826.7	1742.8	2137.5	1874.7	2333.4	1833	1821.7	1615.8	2023.7	2000	2228.5	2234	2151.1	1928.5	2645.5
"202326_at"	326.7	270.6	349.2	352.3	397.8	281.3	271.8	242.8	337.8	246.5	277.2	310.6	324.2	275.5	361.9	168
"202327_s_at"	134.9	173.1	148.2	213.6	102.2	140	137.3	84	17.6	118.3	260.7	270.2	301	329.2	119.8	79
"202328_s_at"	493.6	439.4	461.7	382	312.5	391.4	225.9	276.1	125.3	214.9	416	491.5	557.8	654	313	185.7
"202329_at"	1054.6	973.2	1244.5	859.7	1256.5	993	1516.8	1140.6	1567.2	1100.5	938.1	580	655.2	779.6	661.5	668.9
"202330_s_at"	247.8	327.3	282.6	239.5	259.7	281.7	366	229.7	210.2	254.3	254.4	258	256.2	310.4	295.2	206.3
"202331_at"	434.6	391.3	449.7	357.4	391.9	410.7	484.8	429.7	444.3	418.8	456.3	425.5	471.2	498.2	349.3	451.9
"202332_at"	191.4	241.5	209.7	178.8	227.6	284.4	212.5	296.2	122.2	254.9	287.3	207.8	241.1	373.7	286.7	195.6
"202333_s_at"	1352.5	1366.3	1551.4	992.9	1244.8	1354.7	1309.9	1206.3	1722.8	1739.9	1221.1	1594.2	1427.4	1514.7	1713.3	1984.1
"202334_s_at"	748.6	973.4	714	607.5	518.5	793.3	655.3	545.2	696.5	536.1	532.8	746.2	754	893.8	735.9	934.9
"202335_s_at"	62.2	83.2	99.1	57.4	79.1	72.7	68.8	138.9	64	54.7	64.9	121.1	80.8	93.8	69.6	78.7
"202336_s_at"	5753.7	3877.7	5607.5	5092	5712.4	4325.5	4921.1	4408.1	4300.6	4199.6	6198.9	7667.5	7856.9	6806.6	7093	6040.4
"202337_at"	377.2	485.1	438.7	485.8	474.5	548.3	530.3	449.7	606.9	478.7	386.8	452.2	529.8	387.3	409.9	473.7
"202338_at"	173.4	34.6	191.9	157.9	94.4	163.2	311.9	92.5	117.2	279.5	89.4	121.5	138.6	122.3	86.2	94.2
"202339_at"	148.1	41.9	91	33.7	73.8	143.9	25.1	80.1	38.3	110.2	95.3	25.6	53.4	219.3	26	25.5
"202340_x_at"	120	25.7	45.4	79.5	87.2	162.2	61.7	167.5	33.2	78.1	46.3	62.5	37	111.5	712.2	70.3
"202341_s_at"	211.9	340.1	197.9	224.6	197.3	199.6	140.2	194.1	140.4	135.3	258.3	408.5	385.2	310.2	393.3	285.5
"202342_s_at"	429.8	587.3	374.3	349.4	171.3	176.9	307.6	314.2	187.2	203.5	254.3	645.4	419.4	343.1	422	647.3
"202343_x_at"	2267.7	2702.1	2836.6	3015.9	2823.5	3000.9	3976.9	2457.8	2390.4	3088.7	2159.8	2917.2	2901.7	2749.6	2784.9	3348.8
"202344_at"	170.1	164.1	161.4	77.6	265.4	236.7	151.1	175.5	164.7	139.6	260.6	118	185.5	141.9	228.4	165.7
"202345_s_at"	3430.6	2831.7	2698.7	2030.7	3839.8	2998.3	3816.1	4609.6	1290	3030.1	1037.7	2427.7	1782.1	2596.7	1368	2783.8
"202346_at"	511	571	500.1	408.6	551.2	453.9	525.9	487.4	514.8	659.3	429.3	490	487.9	519.1	483.3	1058
"202347_s_at"	643.5	454.2	643.1	403.9	523.6	664.9	565.9	728.3	568.3	987	455.6	486.6	568.1	623.5	671.5	1123.6
"202348_s_at"	501.7	606.1	644.6	731	617.7	576.9	723.3	567.9	672.8	817.7	577.4	712	607.2	564.9	644	565.8
"202349_at"	549.5	553.5	555.8	453.5	644.3	522.1	510.6	761.7	586.8	568.1	571.2	537.8	574.8	507.1	546.3	484.7
"202350_s_at"	833.3	1222.9	1100.9	643.7	717.4	823.1	973.5	850.9	376.6	991.2	1049.9	1235.9	1321.3	1733.5	1309.9	928.7
"202351_at"	2289.5	1943.5	1614.2	1857.5	1498.1	1371.6	1330.6	1067.9	1233	1669.1	1831.9	2092.6	2301.2	2291.8	1674.7	1644.3
"202352_s_at"	704.5	718.8	563.7	738.3	706.5	803.6	966.9	894	743.6	718.7	582.6	662.5	670	524.3	821.1	797.1
"202353_s_at"	576.5	457.4	611.4	521	490.6	585.3	463.2	642.2	431.5	562.6	468.2	575.5	537.4	621.9	598	589.3
"202354_s_at"	244	451.3	403.7	347.3	284.1	369.1	305.8	291.2	267.3	373.9	411.7	408	413.4	511.3	295.3	177.6
"202355_s_at"	308.1	489.6	517.9	451.7	371.7	491.2	436.2	491.8	412.2	529.8	444.6	507.1	647.4	517.8	536.8	453.3
"202356_s_at"	482.2	554	485	570.1	577.3	500.3	562.5	499.7	446.2	609.5	403	537.6	487.7	617.1	501.7	550.4
"202357_s_at"	2516.6	1353.6	4437.5	2052.2	3745.7	2263.9	809.6	1691.9	3735.5	2966.4	2281.8	1108.5	1283.2	792.8	1441.2	782.9
"202358_s_at"	549.3	490.4	454.6	569.4	563.5	546.8	349.5	426.5	546.8	490.8	611.1	576	562.2	577.9	486.8	474.6
"202359_s_at"	268.7	216.9	192.3	200.9	118.8	210.8	168.2	261.1	242.3	176	149.6	209.9	196.1	176.3	212.3	267.6
"202360_at"	1302	928.8	987.6	1092.5	1120.2	902.7	989.8	906.9	987.2	956.6	1016.9	1011.2	1001	1077.2	1043	825.3
"202361_at"	958.3	673.4	686.7	538.7	617.4	610.3	724.1	738	519	597.2	663.2	558.5	594.7	753.5	573.2	525
"202362_at"	2352.7	1486.7	1273.4	1530.7	1422.8	1564.5	1692.1	2243.6	1723.1	1670.5	1427.6	1926.7	1516.4	1344.7	1407	2238
"202363_at"	1976.7	1425.3	1106.4	965.6	977.3	1077.2	1423.1	1018.9	626.2	744.2	2578.2	2573.8	2074	3395.8	1698.5	1188.8
"202364_at"	1484.5	1907.8	1801.3	1376	1511.1	1365.2	2441.5	1462.6	1410.3	1440	1254.9	1916.8	1924.6	2138.6	2052.5	1636.1
"202365_at"	847.1	563.6	788.4	636.8	885.4	509.1	511.9	428.9	435.3	660.4	602.9	679.4	741.3	692.2	762.7	797.4
"202366_at"	243.7	336.5	229.6	192.7	290.4	310.4	167.6	268.4	305.1	207.4	423.6	234.8	312.4	360.8	316.8	222.5
"202367_at"	536.7	708.8	502.8	376.8	401	352.2	427.7	450	573.4	645.4	522.3	494.4	708.2	539.7	642.1	970.5
"202368_s_at"	418	624	426.2	761.1	304.5	526.7	516.4	444.5	691.4	496.6	399.9	824.3	443.4	520	729.3	304.6
"202369_s_at"	2458.6	2320.9	2236.6	1882.8	2269.4	1265	1648.3	1763.7	2175.1	1776.6	2147.9	1873.8	1869.3	2128.8	2254.7	1230.9
"202370_s_at"	2689.8	2597.2	2736.5	2374.5	2742.5	2394.7	3053.2	3282.4	3934.5	3426.2	2520.7	2306.7	2429.4	2952.4	2685.3	3345.5
"202371_at"	2276.4	1578	1377.9	1645.3	1068.5	1296.8	1619.3	691.8	1269.5	1714.8	1123.6	1738	1824.6	1920.2	1585.1	2225.9
"202372_at"	547.5	477.7	450.4	291.5	398.8	234.1	478.8	566.9	563.5	342	347.2	453.9	339.9	370.8	516.5	528.2
"202373_s_at"	967	809.6	754.9	994.9	791.9	1156.1	938.9	1011.4	754.2	987.1	1069.3	918.5	1041.1	1168	1079.2	585.5
"202374_s_at"	453.6	547.4	616	602.5	562.4	557	441.1	403.6	469.7	463.3	542	546.6	648.9	523.5	498.9	528.6
"202375_at"	529.3	443.8	390.3	389.1	366.5	360.8	505.7	358.1	423.3	559.3	384.2	405.6	422.6	477.1	325.7	395.5
"202376_at"	740.8	538.9	418.3	453.2	249.2	952.9	461.3	639.6	290	125.6	1677.4	981.3	697.1	758.7	1981.2	1987.6
"202377_at"	3650.5	2942.7	3426.8	2400.5	2480.2	3032.8	2845.8	2699.3	2522.7	3048.8	2606.3	3000.5	3353.3	3521.9	3669.9	3648.2
"202378_s_at"	1138.4	2128	2262.2	3783.3	2727.7	3177.8	1980.5	2817	2968.1	3600.7	2137.3	2816	3143.8	2460.8	3158.5	2913
"202379_s_at"	307.7	109.5	34	376.8	146.8	145.7	33.4	250	192.8	233.5	205.3	212.2	221.3	496.1	406	392.6
"202380_s_at"	608	423.2	381.8	368.9	304.3	428.9	220.3	314.6	365.4	260.6	231.4	317.5	355.1	406.4	291.5	342.7
"202381_at"	1063.2	2067.8	1644	1178.4	1095.4	983.3	2391.3	1987.5	1195.4	1792.5	1330.7	1677.7	1923.5	1501.6	1763.2	2402.3
"202382_s_at"	925.4	538.6	733.1	853.1	789.1	787	1075.8	751.2	920.2	914.9	916.3	731.5	837.8	671.2	767	1157
"202383_at"	883.2	846.2	913.6	822.7	865.7	783.1	674.9	661.3	862	622.9	679.4	998.8	1039.7	1181	694.8	718.8
"202384_s_at"	164.8	119.7	96.7	133.8	183.1	181.7	109	220.1	106.3	160.4	150.1	136.4	151.9	235.1	161.7	122.1
"202385_s_at"	451.9	306.7	410	230.7	301.5	283.8	273.7	364.2	302.3	326.2	336.4	292.7	268.2	369.1	235.3	254.3
"202386_s_at"	856.1	811.6	1194.6	754.5	702.7	535.7	851.8	924.5	666.1	890.6	765.5	715.5	732.8	984.8	835.1	851
"202387_at"	615.4	812.2	663.7	580.8	762.5	717.5	796.2	584	639.6	669.6	599.8	800.6	738	732.5	676.2	924.8
"202388_at"	1408	1820.8	1159.9	1129.5	1328.1	2157.9	2025.5	3522.5	1347.5	2083.1	1785.4	1299.9	1961.9	1846.7	2898.8	1358.9
"202389_s_at"	234.6	233.1	264.1	166.6	179	185	335.8	177.6	195.6	270	149.6	222	218.6	179.8	220.8	186.2
"202390_s_at"	337	249	247.5	305.3	338.1	183.2	196.2	268	119.8	238.5	214.7	275.7	285.3	227.5	239.4	211.2
"202391_at"	4641.5	2804.6	4602.9	3701.3	4816	3954.6	5370.4	4838.6	4785.5	5380.3	3978.5	4285.7	4040.7	4905.7	5446.7	3551.8
"202392_s_at"	187.3	95.5	91.6	144.9	117.5	203.9	93.7	177.1	86.8	179.4	85.8	157.8	70.3	213	137.2	156.9
"202393_s_at"	1324.6	1206.9	2043.2	1655.1	1240.9	1312.2	2143.7	1074.5	994.5	1557.9	964	1628	1442.8	1343.4	1404.5	1825.2
"202394_s_at"	677.7	451.9	423.3	431.2	603	511.8	500.1	373.6	486.8	372.5	404.5	551.5	497.9	231.2	505.5	366.6
"202395_at"	1228.6	1096.8	1220.7	1059.2	1253.9	855	1055.2	1162.4	1289	1101.1	1101	937.4	894.5	812.5	983.3	1287.2
"202396_at"	733.1	445.2	379	315.3	285.3	411.2	376.1	388	368.5	324.5	264.7	301.7	325.3	431.1	287.5	422
"202397_at"	690.8	582	649.4	574.9	566.9	635	635.2	589.2	867.1	660.1	465.1	593.2	678.1	512.4	820.2	845.5
"202398_at"	114.1	90.1	149.8	119.7	163.5	166.1	19	121.3	38.1	108.6	185.3	83.5	139.4	202.2	167.3	149.9
"202399_s_at"	1562.4	1366.2	1197.7	1335.2	1240.9	1281.5	1047.1	1071.9	1406.6	1203.7	1443.5	1010.9	1224.3	1358.3	1412.1	1707.5
"202400_s_at"	145.6	129.5	87.4	112.6	156.3	244.1	197.8	119.9	112.7	173.1	135.2	177.7	123.3	105.1	102.1	96.1
"202401_s_at"	187.3	213.1	187.1	205	257	257.7	170.5	97	166.9	260.1	256.4	202	241.8	244.7	244.6	179.7
"202402_s_at"	334.3	295.8	333.7	324.7	417.9	355.8	296.2	438.5	388.1	382.1	380.9	272	381.5	437.4	352.4	315.6
"202403_s_at"	12806.9	9508.7	11529.5	13821.6	14175.5	13710.1	11979.1	15107.3	12031.6	12033.2	13123.9	12504.3	13641.7	14571	13170.3	9203.6
"202404_s_at"	8095.4	3429.6	7251	6852.5	7959	7165.9	7347.6	8600.6	5497	8149.5	7254.3	6107.6	6408.9	9207.7	6727	4293.2
"202405_at"	171.3	157.7	145.3	156.9	187.6	177	115.1	164.9	185.8	217.1	230.5	128.4	127.4	250.7	144.9	217
"202406_s_at"	671.1	605.4	720.3	500.5	667.6	634.5	724.8	1101.7	860.5	825.3	620.3	586.1	439.4	608.7	532.5	601.6
"202407_s_at"	186.9	257.9	268.3	322.9	331.3	263.2	265.8	290.4	158.5	255.3	318.9	317	323.8	295.5	233.4	211.8
"202408_s_at"	501.7	516.4	558.3	462.3	531.2	600.8	557.7	500	531.8	518.9	444.6	402.3	528.3	481.6	474	581.9
"202409_at"	2021.5	1494.9	2000.8	2930	2621.7	4680.6	1257.1	1283.9	890.4	2279.2	1964	2114.3	3099.3	2469.3	1361.9	1157.3
"202410_x_at"	8.3	19.3	14.2	54.2	48.5	128.2	8.9	21.7	11.6	33.1	36.6	292.9	43.1	233.5	47.9	23.5
"202411_at"	4452.2	4023.9	7441.2	6017.7	5017.4	5703.8	5936.9	4311.8	7153.8	7203.5	6265.6	3480.6	3902.2	4059.3	2423	3660.6
"202412_s_at"	134.7	276.4	283.1	250.4	195.7	219.9	311.2	356.2	372.8	433.7	283.5	324.8	329.6	406.7	312.8	403.8
"202413_s_at"	1096.2	1181.4	1258.2	923.5	1093.1	1036.2	1393	706.2	1220.5	1355.4	986.6	1043.5	1086.5	1336.3	1211.4	1217.4
"202414_at"	314.8	340.4	484.5	356.9	364.3	362.6	387.9	397.4	296.5	205.1	595.8	503.9	527.2	466.8	458.6	425.2
"202415_s_at"	365	184.7	246.1	286.9	322.7	302.2	319.1	219.3	293.9	261.5	274.5	261.2	427.5	363	227.5	161.3
"202416_at"	610.9	511	693.8	587.7	761.2	599.2	491.9	797	896.9	820	628.1	400	653.3	549.9	539.6	554.1
"202417_at"	701.8	608.7	665.6	584	628.2	614.5	589.8	634.6	571.7	626.5	609.2	659.5	697.3	523.8	641.3	574.6
"202418_at"	1173.6	914.1	999.5	925.1	1144.4	924.7	1242.8	898.7	1381.4	1716.2	1356.6	1044.6	976.1	1444.7	1078.4	1031.5
"202419_at"	1111.1	999	992.5	984.4	812.1	868.3	1075.4	893.2	1055.8	1030.3	797.4	1144.1	953.5	956.1	1074.4	1099.4
"202420_s_at"	577.5	511.7	625	439.9	367.5	516.8	450.5	566.2	448.2	550.4	550.2	417.8	485.8	542	374.2	395.4
"202421_at"	238.7	237.1	272.2	199.1	320.3	316.8	343.6	283.2	255.7	226.5	255.8	339.5	364.2	318.7	399.1	249.9
"202422_s_at"	402.8	351	301.9	271.9	200.2	237.7	418.9	444.2	243.7	264.6	228.4	311.1	240.8	186	243.3	410.3
"202423_at"	1793.8	1741.3	1774.8	1862.7	1345	1422.2	1431.3	1460.5	1413.8	1382.7	1427.4	1511.2	1441.9	1777	1521.8	1325.2
"202424_at"	1014.1	1357.6	1322.3	716.7	1101.3	1014.8	828.6	632.4	995.5	1162	1039.6	1180.3	999.1	929.3	861.5	707.6
"202425_x_at"	1057.3	877.1	810.9	1015	1127.4	1217.3	813.2	1015	1271.9	858.9	1421.7	1051.8	1157.6	1140.7	1105.6	961.9
"202426_s_at"	96.5	221.6	178.4	209.4	157.9	234.3	247.5	164.3	168.4	202.4	193.4	262.5	278.9	300.4	148.2	154.2
"202427_s_at"	1140.6	1576.1	897.4	1041.1	1184.8	1045.8	1520.8	1040.6	1438.3	1239.6	1464.2	1343.4	1194.9	1507.7	1289.8	1925.6
"202428_x_at"	5145.9	4879.7	4847.8	4452.8	6036.1	6488.9	4563.6	4403.7	5117.2	4800.1	5319.3	4433.3	4561.8	4950.8	3254.9	5613.9
"202429_s_at"	2218.4	2170	2417.7	2527	2255.3	2141.1	1567.4	2263.2	1947.4	2164.9	3248.4	2712.9	2819.1	2109.5	3293.8	2973.7
"202430_s_at"	741.7	785.1	783.7	797.3	730.2	871.6	521.4	1179.3	649.3	786.2	587.4	463.9	583.2	459.7	601.2	776.9
"202431_s_at"	1250.5	1862.8	676.6	774.9	455.2	1261.9	487.4	1031.7	1177.3	610.6	686.8	658.1	569.6	464.9	986.6	528.5
"202432_at"	1933.8	2337.1	1663.6	2275.8	1795.3	1724.5	2193.5	2016.4	1845.2	1875.4	1314.9	2317.2	1785.8	1940.8	2058.8	1831.1
"202433_at"	1275.6	1038.3	1063.4	1126.9	1376.9	1047.2	1185.5	947.1	1541.2	1208.4	1071	1027	904.7	870	924.4	1171.5
"202434_s_at"	180.1	539	301.6	313.6	295.6	334.2	61.6	707.8	912	515	899.2	813.8	611.6	241.4	690	1395.1
"202435_s_at"	1681.8	2372.1	1974.3	2860.8	1676.4	2503.6	514.9	2995.3	3045.5	2263.6	2671.1	3312.1	2582.3	1624.7	2910.3	4160.2
"202436_s_at"	7610.9	6926.7	6941.3	9456.1	7393	8391.4	1844.6	10049.8	9497.5	7783.2	9444.2	10009.9	8100.7	4852.2	8382	9082.8
"202437_s_at"	4010.8	3563.3	3462.2	3929.2	2636.9	3203.6	1566.1	3369.1	3166.2	2680.7	3199.5	3450.5	3393.9	2044.6	2808.2	3765.6
"202438_x_at"	195.2	349.1	311.7	306	177.2	331.8	325.1	267.2	264.8	340.7	466.6	327.7	389.3	469.7	243.7	346.4
"202439_s_at"	305.3	555.6	536.9	376.2	401.1	482.4	483.1	394.7	458.7	528.5	476.1	573	665.2	587.4	516.2	564.8
"202440_s_at"	660.2	505.3	527.4	437	409.2	408.4	432.4	438.3	293	428.4	470	794.3	884.3	585.2	800.7	472.1
"202441_at"	995.4	1164.6	1055.7	836.8	917.2	1214.4	1041.4	1173.6	852.9	1004.1	1037.3	1184.9	1001.2	760.2	1230.6	1099.8
"202442_at"	4608.6	3948.7	3989.8	3623.5	3736.1	3336.5	4929.5	2706.7	3657	4043.4	3972.6	4424.1	4194.2	4563	3862.6	4294.1
"202443_x_at"	3459.6	3252.5	3505.4	2225.8	2631.6	2340.9	2689.3	2872.2	2782.9	2401.6	2949	2998.5	2887.1	3283	2799.9	2149.4
"202444_s_at"	492.6	635.2	559.9	487.6	643	734.5	449.8	523.9	504.4	558.5	868.5	722.5	724.5	680.1	639.4	599.7
"202445_s_at"	192	180.2	165.4	148.3	143.7	102.7	186.9	193.2	149.8	103.4	121.4	156.4	200.1	130.6	152.9	146.9
"202446_s_at"	2805.5	2261.2	2638.3	2120.5	2436	3594.8	1725.9	5006	3035.7	2776	2359.6	1684.8	1813.3	1561.7	2571.1	2701.3
"202447_at"	845.1	1030.3	1079.3	1003.6	922.6	1104.8	1180.6	1029.8	1122.3	1147.8	817.1	1154	1051.9	925.2	999.9	1487.4
"202448_s_at"	164	299.4	242.6	308.4	272.4	279.4	218.3	274.1	142.6	186.5	277.3	321.5	310.4	194.4	229.2	166.8
"202449_s_at"	1045	1691.6	1654.7	1804	1363.9	1412.3	1589.2	1274.1	1346.3	1325.3	1459.2	1869.2	1840.9	1683.1	1716.3	1449.1
"202450_s_at"	4551.6	4912.4	6277.7	6525.2	6890.2	5312	7271.2	5215.3	5157.8	6111.2	5842.3	5514.6	6646.6	6782	6404.2	4826.9
"202451_at"	662	501.3	594	464.2	474.3	403.8	365.2	285.7	561.1	618.4	382.6	325.1	402.1	497.9	509.4	615
"202452_at"	224.1	321.4	243.4	195.5	118.2	118.7	286.2	242.6	116.1	189.3	212.9	282.3	308.3	236.7	216.8	126.1
"202453_s_at"	488	503.8	538.5	488.2	543.8	530.9	605	680.2	610.5	665.6	446.6	443.4	485.3	545.6	570.4	542.2
"202454_s_at"	184.4	142.4	138	102.5	159	140.7	134.3	300.1	98.3	50.8	134.4	230.9	155.6	114.9	193.7	114.1
"202455_at"	469.4	563.3	650	375.6	477.5	455.3	594.2	187.1	408	427.7	428.4	620	651.3	709	433.5	352.9
"202456_s_at"	41.4	64.8	36.6	96.7	44.5	9.8	60.7	32.5	28.2	36.2	51.6	33.5	41.9	138.5	27.5	26.8
"202457_s_at"	2128.8	1939.1	1910.5	2076.8	1630.4	1886.5	1176.8	1468.9	1591.7	1706.3	2672.1	1967.4	2203.4	2003.3	2337.9	2190.5
"202458_at"	2472.2	1723.5	2791.6	2364.3	3186.2	3043.5	3322.2	2023	2129.1	3109.2	3745	2685.7	3661.6	3777.1	3470.5	2467.7
"202459_s_at"	909.7	1058	1185.5	967	1004.1	744.6	1119.5	725.9	962.7	945.7	1044	914.2	1122.9	885.4	875.8	1005.5
"202460_s_at"	638.2	635.6	560.2	678.7	499.1	456.1	552.3	419.7	448.4	562.5	303.2	832.4	660.6	458.6	755	610.8
"202461_at"	765.5	823.9	784.2	718.6	824	674	665.2	800.5	894.5	929	484.8	802.4	791.8	499.1	810.6	872.6
"202462_s_at"	1354.8	1220.2	1036.9	974.6	832.3	787.6	1238.2	1214.1	1168	745.6	788.9	777.9	922	732.9	902.4	866.2
"202463_s_at"	285.9	171	207.9	254.7	117.6	189.3	229	95.6	143.3	49.2	339.6	200.8	155.9	173	182.5	151.7
"202464_s_at"	424.4	1816	503.1	582.3	420.1	609.5	475.5	1005.9	308.8	794.5	302.3	493	638	908.1	437.2	566.9
"202465_at"	5604.7	4274.6	4804.7	5126	4259.8	3845.1	3737.2	3728.9	4103.7	5123.8	6158.5	5388.2	6006.3	4908.2	5509.2	2567.7
"202466_at"	1007	885.2	925.1	798.9	761.8	774.2	982.4	1079.4	861.6	898.7	834.7	911.3	998.8	1026.3	1275.3	840.1
"202467_s_at"	2415.7	2548.4	2481.3	1940	2141.6	2244.8	2131.4	2443.5	2305.3	2652.7	2279.7	2266.4	2413.5	3063.2	2735	3060.9
"202468_s_at"	1083.9	975.8	762.9	701.1	783.1	566.9	648.9	1056.8	732.8	915	802.8	812.3	839.3	655.5	1233.5	899.8
"202469_s_at"	1036.3	1171.9	1053.4	824.1	848.9	899.5	998.5	914.9	858.5	938.1	837.9	734.6	676.7	782.1	630.5	671.2
"202470_s_at"	92.4	134.5	90.9	62.5	79.2	91.7	68.9	138.1	148.4	79.4	120.1	148.2	96.5	170.4	155.2	151
"202471_s_at"	923.9	914.7	1060.5	856.6	1098.4	937.9	1137.3	814.9	1172.1	1014.3	1094.4	1099.1	1259.6	1120.9	995.2	964.4
"202472_at"	369	312.6	233.8	280.3	300.9	242.7	241.2	209.9	220.8	222.8	372.1	330.4	266.5	210	253.3	286.5
"202473_x_at"	33.3	34.6	33.2	26.2	32.5	41.3	23.1	35.6	32.6	24.8	27.1	32.9	35.5	39.3	22.7	16.7
"202474_s_at"	677.8	470.3	873.6	650.1	472	572	660.1	371.3	679.9	505.4	572.7	634.9	615.6	701.6	512.5	390.4
"202475_at"	2798.7	2048.3	2034.8	1655.1	2812.5	2422.9	2211.1	1594.8	2512.8	2376.5	2773.6	1966.3	1855.6	2157.9	2403.4	2282.9
"202476_s_at"	150.6	214.7	181.1	388.3	254.5	155.7	311.2	200.7	298.7	264.1	406	359.3	445.2	313.8	164.6	109
"202477_s_at"	678.1	655.1	732.5	708.3	643.1	666.7	877	930.2	706.8	763.5	786.6	749.7	914.8	669.2	537.9	533.9
"202478_at"	1639.6	803.2	1366.3	1042.2	1366	1047.4	754	1167.2	1198.8	1594.9	1079.9	1072.7	960	1816.9	1157.5	760
"202479_s_at"	401.7	495.7	703.6	589.1	386.7	516.1	446.4	562.2	376.5	680	514.3	617.7	480	953.1	563	405.5
"202480_s_at"	179.8	222.2	225.9	198.3	113.1	170.2	165.4	164.4	207.8	195.9	207.1	184.3	241.2	199	197.5	118.3
"202481_at"	849.2	1081.2	775.5	955.5	771.4	862.1	707.1	918.4	890.3	560.6	868.6	1257.3	1373.1	1241.2	1088.3	1128.2
"202482_x_at"	95	16.7	24.1	56.7	114.1	31.6	17.1	38.6	45.8	47.4	56.8	25.6	38.1	35.6	20.8	30.4
"202483_s_at"	973.9	1030.3	1085.5	1093.4	1299.6	1266.4	893.3	795.1	1531.3	1680.4	872.4	911.4	966.4	1159.7	849.1	1077.3
"202484_s_at"	1283.2	2100.8	1821.6	1563.2	1872.6	1595.3	2438.5	2384.4	2260.9	2044.8	1158.3	1588.5	1385.1	1356.7	1287	1994.8
"202485_s_at"	177.9	278.5	220.9	193.9	192.5	172.3	175.5	437.7	249.8	136.8	234.2	280.7	265.8	207.1	212.2	165.2
"202486_at"	528.2	564	550.9	469.9	426.6	403.1	712.7	317.2	452.4	649.9	387.7	347.5	480.4	533.2	494.6	440.5
"202487_s_at"	1677.2	1627.3	2097.8	1705.9	2370.9	1509.1	1778.2	1981.6	2421.8	2267.3	2135	1630.1	1750.8	1647.6	1923	2160
"202488_s_at"	537.6	414.5	449.8	539.9	540.8	560	521.1	660.2	543	354	315.9	583.8	496.5	331.7	418.2	458.5
"202489_s_at"	34.9	28.5	30.4	31.3	41.1	31.3	27.1	27.6	21.5	25	22.7	39.9	34.7	19.8	37.4	23.1
"202490_at"	51.8	43.3	61.3	22.4	34.7	79.2	9.2	34.9	48.9	57.5	58.4	42.7	45.6	56.1	48.6	53.7
"202491_s_at"	725.6	736.6	648.2	560.7	521.6	553.3	528.9	618.9	571.7	563.9	596.3	683.2	670.2	689.8	549.6	595.1
"202492_at"	490.5	472.5	659.4	478.1	497.2	465.9	587.2	508.5	439.9	494.3	403.4	459.1	433.8	413.5	528.9	346.2
"202493_x_at"	7.1	5	5.7	6.6	9.1	6.4	6.9	10	6.6	4.3	5	6.1	5.7	4	5.8	3.6
"202494_at"	248.1	142.8	223.8	228.5	364.8	216.6	178.6	271.6	332	225.6	297.9	329	216.2	233.7	249.7	161.3
"202495_at"	399.5	450.2	585.3	636.3	662.3	486.4	585.3	366	689.2	523.7	581.6	401.4	536.6	445.8	568.6	570.5
"202496_at"	293.3	223.4	227.1	263.4	213.8	236.4	130	197.4	181.5	170	210	162.2	201.4	259.3	172.6	81.8
"202497_x_at"	95.8	449.2	640.2	498.5	635.7	985	2356.5	1542.1	975.6	1923.3	232.9	386.7	78.1	228	609.2	409.9
"202498_s_at"	135.9	95.6	275.8	141.1	143.4	201.3	585.3	402	205.8	412.3	72.7	29.9	82.9	82.9	119.4	104.7
"202499_s_at"	381.5	172.3	513.8	261.8	661.4	834	1440.6	1368.1	490.4	972.2	282.3	208.9	162.9	191.9	604.9	181.6
"202500_at"	577.4	432.6	463.4	288.3	475.4	406.5	374.2	189.4	310.2	325.6	376.7	362.6	448.5	455.8	369.3	318.5
"202501_at"	1459.1	1480.2	1459.6	1430.9	1307	1192.1	1475.8	1411.6	1717	1643.7	1639.1	1585.1	1779.3	1851.4	1968.8	1416.9
"202502_at"	946	753.2	760.3	1110.2	709.1	770.7	675.9	516.4	601.5	614.7	617.9	863.7	736	745.9	416.1	1004.2
"202503_s_at"	455.3	230.4	646.3	480.7	717	480	976.9	445	875.1	1441.7	293	294.9	307.6	223.8	260.4	344.9
"202504_at"	134.9	65	176.3	147.1	126.2	149.6	92.4	117.9	71.5	102	132.7	288.5	152.6	282.4	221.2	189.9
"202505_at"	1794.2	2411.9	2389.8	2365.8	1818.7	2080.1	2336	1884.6	1768.1	2426.3	1611.9	2359.8	2206.5	1815.6	2093.8	2659.8
"202506_at"	907	799.8	912.3	819.8	560.7	787.4	736.2	537.3	609	776.7	557.6	799.9	674.6	657.4	687.8	871.7
"202507_s_at"	160.3	175.3	207	260.2	140.1	276.9	228.9	157.1	174.9	224.8	164.1	222.2	204.2	157.7	182	251.1
"202508_s_at"	75.7	12.4	81.1	113.1	114.7	40.9	42.2	103.6	39.5	64	72.2	70.2	30.1	23.6	51.3	56
"202509_s_at"	123.7	358.9	418.1	282.5	315.5	388.6	304.5	368.5	197.1	195.8	306.9	200.3	297.3	193.8	170.6	142.3
"202510_s_at"	3298.5	2985.2	3132.9	2641.3	2043.5	3420.1	2625.3	2419.9	3109.1	1900.1	1887.2	2303.9	2708.3	990	2138	1723.1
"202511_s_at"	848	781	676.9	714.1	864.3	867.9	941.4	873.3	1143.7	1048.5	715.2	687.2	709.5	889.4	887.6	965.1
"202512_s_at"	287	326.7	240.3	220.5	219.1	214.9	280	209.9	276.2	200.4	258.9	282	253.8	288.2	306	309.3
"202513_s_at"	834.1	995.4	924	947.1	650.6	815.8	1093.6	611.5	583.5	839.5	652.7	1087.5	1098.7	925	854.7	872.8
"202514_at"	367.7	640.1	682.1	327.2	445.8	578.5	395.1	330.5	450.5	732.8	385.3	485.4	416.1	1273.1	533	633
"202515_at"	972.6	1329.9	1824.2	977.5	824.1	832	1124.8	729.7	799.8	1372.7	768.7	1245.5	1100.8	2104.6	1270.2	1293.8
"202516_s_at"	68.8	127.2	179.8	88.2	154.7	141.5	190.7	112.4	114.5	200.6	108.8	156.7	127.6	246.8	104.4	139.4
"202517_at"	343	115.6	139.1	190.4	221.2	159.5	183	175.4	180	139.2	202.1	153.2	156	189.7	131.6	155.7
"202518_at"	558.1	461.8	392.7	492.5	476.3	490.3	464.4	476.9	520.8	601.8	579.5	437.9	670.1	574.8	372.2	670.9
"202519_at"	1325.5	1081	1481.7	782.7	913.9	733	864.3	892.3	971.8	1328.7	706.3	884.1	1031.5	1207.3	927.5	709.3
"202520_s_at"	1509	1255.4	1295.2	1240.6	1439.8	1247.2	1401.6	1353.6	1386.5	1393.8	1230.3	1305.1	1347.9	1139.6	1404.9	1381
"202521_at"	1133	1406.3	1109.6	1074.6	1051.2	991.6	930.7	1014.9	1185.9	1202.6	985.7	803.4	930.3	846.6	880.8	1025.2
"202522_at"	2063.6	1959.3	2093.8	1728.9	1686.1	1730.2	2133.6	2388.9	2168.9	2238.8	1428.9	2006.8	1812.9	1691.5	2028.8	2293
"202523_s_at"	157.2	300.4	288.3	305.6	280.8	310.7	162.2	263.3	239.2	153.4	201.4	230.7	183.5	176.8	78	121
"202524_s_at"	647.9	653.2	622.6	781.5	645.6	314.7	386.7	586.5	590.5	416.3	488.8	319.6	236.2	254.2	241.5	269.5
"202525_at"	79.4	40.8	88.4	62.6	125.3	12.6	149.5	83.2	67.4	40	77.3	29.7	84.2	48.1	26	82.1
"202526_at"	69.2	88.3	53.2	74.2	88.3	81.8	88.8	205.5	76.2	80.5	57.4	93.1	84.1	81.4	77.8	82.9
"202527_s_at"	524.1	619	813.4	545.9	455.2	519.2	530.3	442.2	588.6	708.2	454.5	552.1	488.3	644.6	530	787
"202528_at"	201.3	121.8	130.1	154.9	206.3	173.1	123.7	202.2	163.2	218.7	189.9	89.7	167	129.5	92.9	152.9
"202529_at"	871.1	964.4	1166.2	1151.1	949.7	904	1047.4	892.4	921.5	904.2	858.8	965.3	873	740.3	1039.8	786.7
"202530_at"	597	632.3	582.8	698.7	666.9	412.7	776.5	691.3	582	583.7	610	563.5	641	698.9	551.9	504.6
"202531_at"	659	696.5	1435.2	1166	860.7	1267.2	1144.5	1073.2	1537.9	914.5	645.6	611.6	604.9	525.7	573.4	708.8
"202532_s_at"	110.2	208	125.4	252.2	125.6	174.8	217	256.7	130.4	134.2	114.5	133.5	188.9	154.6	90.1	118.9
"202533_s_at"	54.8	103.2	67.6	142.3	38.1	29.1	116.7	59.8	46.3	124.3	129.2	53.1	66.3	200	27.4	121
"202534_x_at"	318	609.8	327.8	325.4	269.1	240	589.6	540.7	451.6	413.8	187.7	475.3	350.4	507.3	183.8	404.4
"202535_at"	518.3	533.4	234.4	641	752.9	647.8	560.8	440.1	573.5	587.2	683.2	487.1	363.6	547.5	478.7	510
"202536_at"	369.2	515	511.6	384.6	264.8	340.6	518.3	596.1	546.2	603.3	294.7	494.6	470.7	516.2	599.8	788.3
"202537_s_at"	403.9	523.9	487.8	679.9	367.8	586.6	683.2	517.9	675.3	406.1	495.1	644.9	727.6	497.7	696.6	657.2
"202538_s_at"	736.5	1039	1004.4	973.2	951.2	908.7	1286.1	915.6	1237.9	1046	960.7	859	1049.6	1036.7	1285.5	1352.3
"202539_s_at"	255.3	237.6	343.2	196.5	177	303.4	267.7	266.2	255.8	223.7	247.5	212.6	254	284.3	277.1	260.9
"202540_s_at"	271.4	94.7	161.4	191.8	228.8	182.1	198.2	181.5	224.9	215.9	207.9	201.3	168.4	184.1	180.8	139.4
"202541_at"	369.1	397.4	380.9	338.3	236	257.4	409.6	345.4	326.2	335	319.9	324.5	316.8	419.8	295.3	426.1
"202542_s_at"	1340.1	1345.9	878.7	1058.7	922.1	1206.5	1460	1235.6	1100.5	1295.8	1056.3	1018.5	1001.4	1287.1	1138.3	1501.3
"202543_s_at"	279.6	593.3	532.5	517.5	484.7	486.4	607.9	681.2	802.6	673.6	540.7	521.9	489.7	486.6	560.3	936
"202544_at"	1679.8	1291.7	1387	1374.7	1379	1237.3	1592.6	1555.4	1621.1	1712.3	1446	1589	1423.3	1369.2	1607.6	2504.1
"202545_at"	517.9	550.5	800.1	535.1	782	601.5	917.5	518.9	774.4	516.7	656.2	572.3	410.1	308	340.7	674
"202546_at"	1159.6	1874.4	3661	3268.4	2868.8	2738.7	4454.6	4096.1	3830.6	2298.2	2174.8	1311.2	2293.1	1181.6	1702.4	4201.6
"202547_s_at"	344.2	476.4	386.3	401.9	424.4	378.8	379.3	459.1	418	410.7	342	427.3	343.9	390.4	353.8	268.2
"202548_s_at"	840.6	861.3	758.4	709	909.1	955.6	843.8	761	617.3	837.8	632.2	858.9	941.5	840.6	830.8	739.5
"202549_at"	28.2	50.9	54.6	16.8	23.9	54.9	43.8	58.3	75.9	46.9	76	52.7	82.5	93.2	42.9	61.7
"202550_s_at"	785	730.8	739.7	599.2	672.9	832.6	746.8	646.4	570.6	843.6	693	788.1	778.6	954.5	666.8	703.5
"202551_s_at"	828.2	771.6	685.4	1137.2	347.9	955.5	300.9	543.5	339.9	465.8	642	873.1	693.8	725.4	665.1	620.6
"202552_s_at"	469.4	388.2	354	495.9	239.6	397.2	249.8	272.5	188.6	301.8	275.2	431.9	351.8	393.6	371.3	374
"202553_s_at"	1078.9	1305	1287.2	1108.9	1460.2	1144.8	1122.5	1421.3	1063.3	1078.5	1153.1	1375.3	1320.8	1382.4	1501.3	1259.7
"202554_s_at"	1045.3	1539.1	1333.8	902.6	746.9	934.4	1145.6	758.6	496	1133.4	1743.4	1544.6	1767.6	1802	1862.5	1611
"202555_s_at"	1028.6	416.8	427.6	907.8	594.8	1268	184.6	590.8	489.6	464	541.7	1057.7	486.7	1399.5	1585.4	675.7
"202556_s_at"	590.2	499.7	414.5	504.3	666.2	604.4	602.6	363.5	550.8	484.9	522.9	505.1	490.7	488.4	462.1	403.1
"202557_at"	1521.5	645.8	577.7	538.5	776.6	717	511.7	744.2	1171.5	777.4	1212.8	736.6	663.7	648.2	848	766.9
"202558_s_at"	635.1	519.2	329.3	473	650.5	374.8	491.2	428.1	866.8	507.4	788.7	316.1	302.3	306.1	392.6	452.4
"202559_x_at"	898.3	895.3	1033.2	506.3	575.7	680.7	922.1	669.9	658.2	631.7	592.3	169	548.9	463	669.7	582.7
"202560_s_at"	1131.5	1054.3	930.5	906.4	750.8	1026.1	895.5	760.8	751.7	645.7	828.4	1006.1	1035.6	933.6	786.3	820
"202561_at"	900.4	879.7	573.7	505.6	379.8	360.1	417	403.9	369.9	597.2	724.4	498.4	802.8	689.9	519.2	453.6
"202562_s_at"	384.9	405.9	395.7	312.6	420.6	376.4	348.5	310.7	472.3	330	424.4	370.9	363.1	372.9	414.3	379.1
"202563_at"	41.6	4.4	48.9	26	53.3	21.4	12.1	87.1	6.6	48.5	88.3	45.6	13	38.4	37.6	11.3
"202564_x_at"	1310.2	1602.9	1436.4	1385.9	970.1	1189	1376.3	692.1	1190.6	1186.5	1284.5	1887.3	1966.1	1425.8	1513.9	1872.9
"202565_s_at"	978.4	1671.2	925.4	666.9	578.4	1083.5	726	569.4	991.1	975.6	792.4	1061.6	1365.4	1231.9	1222.7	1078
"202566_s_at"	499.2	889.1	505.5	306.2	387.7	887.7	385.2	475.8	358.9	407.6	464.5	572.1	1020.4	525.5	610.2	435.6
"202567_at"	1302.4	1509	1260.2	1354.5	1279.3	1377.6	1455.8	930.4	1720.1	1672	1331.1	912.3	1077.9	1107.1	1555	1858.2
"202568_s_at"	455.6	568.1	486.2	381.3	566.7	472.8	488.1	486.7	524	500	444.9	307.9	466.6	468.1	459.8	376.7
"202569_s_at"	303.9	325.3	223.6	320.8	251.6	356.3	265	260.7	250.9	231.8	264.9	246.2	202.3	220.7	279.1	223.8
"202570_s_at"	148.3	236.1	193.8	203.6	226.4	156.3	154.4	111.7	194.3	201.6	176.6	250	234.5	186.9	240.9	158.8
"202571_s_at"	341.3	396.8	415.9	437.8	340.9	457.7	291.5	437.6	265.5	281.9	489	536	668.8	477.4	139.4	255.2
"202572_s_at"	822.7	969.3	793.5	729	1279.1	942.3	559.4	555.5	583.1	572.8	1051.7	967.3	1057	778.9	476.4	414.3
"202573_at"	606.9	598.9	587.8	534.6	765.3	515.4	645.6	844.3	747.7	620.3	624.7	597.3	589.2	639.5	565.7	528.5
"202574_s_at"	210.8	154.4	176	178.7	178.9	173.6	104.2	147.7	150	168.7	177.9	152.3	105.8	177.4	69.4	84.4
"202575_at"	121.4	258.3	592.5	295.7	565.8	762.4	1094.6	282.5	116.7	717.9	657.2	950	628.8	1467.8	1007.9	233
"202576_s_at"	457.5	472.8	394.1	536.4	510.7	475.3	719.3	552.3	450.1	543.5	506	462.4	512.1	484.7	379.9	526.9
"202577_s_at"	523.2	430	399.6	438.5	289.4	332	323.7	391.3	417.2	388.3	349.7	436.9	369.6	427.7	382.2	460.1
"202578_s_at"	501.7	469.7	429.8	498.9	562.2	421.7	521.6	398.3	483.3	401.5	475.6	525.4	504.8	429.2	457.4	431.3
"202579_x_at"	2115.3	2366.4	2089.7	2311.9	2199.1	2113.3	2446.7	1895.7	2889.2	2347.4	2173	2096.1	2104.7	1871.5	2165.5	2714.3
"202580_x_at"	39.1	38.1	129.7	62.1	142.2	69.8	129.6	126.3	49.9	201.7	18.4	12.8	62.3	40.3	35.2	25.8
"202581_at"	682.1	567	803	576	316	509.5	506.8	661	477.7	576.3	652.1	541	615.7	892.9	788.6	907.9
"202582_s_at"	1411.8	981.5	1457.6	1091.2	874.6	1185.8	1413	695.4	942.6	1285.4	991.2	1256.8	1087	1173.3	1196.3	1107.5
"202583_s_at"	595.1	932.4	1167.6	866.7	1077.8	912.6	1129.9	1223.2	824	1038.2	818.5	1045.5	959.1	901.9	1171.7	716.7
"202584_at"	401.6	456.4	358.2	502	387.5	371.9	439.9	367.6	347.6	346.2	398.2	493.2	517.9	428.4	397.7	461.6
"202585_s_at"	180.7	217	152.3	246.7	162.5	201.9	153.5	220.6	184.4	173.5	164.1	185.9	192.8	181.7	139.5	156.5
"202586_at"	35.7	25.9	11.8	38.9	65.7	27.8	67.8	21.6	18	18.8	39.3	18.7	25.1	9.3	50.7	59.8
"202587_s_at"	2544.6	2135.1	1602.7	1899.1	1131.6	1562	784.4	869.9	1483.7	1621.5	2331	2603.3	2700.6	1998.2	2108.4	2375.4
"202588_at"	267.8	298.1	303.7	127.1	223.4	157.8	84.6	140.5	174.5	295.5	225.1	310.1	387.8	279.1	306.2	300.1
"202589_at"	549.9	362	1302.4	859.8	1265.9	1090.8	1094	552.1	1489.9	2171	695.2	439.1	675.7	726.2	661	580.6
"202590_s_at"	317.3	538.6	348.7	328.7	364.6	229.5	378.9	341.8	208.2	236.6	439.9	478.9	459.5	383.4	358	326.2
"202591_s_at"	1467.3	1619.4	1452.8	1739.8	1340.5	1822.5	1510.1	1414.5	1855.3	1754.3	1753.5	1494.8	1580.1	1652.6	1220.9	2070.8
"202592_at"	1071.7	1553.1	1158.1	1230.2	1242.1	1148.5	1328.6	1536	1263.5	1219.9	1319.4	1690.5	1297.4	1032.9	1225	1521.7
"202593_s_at"	978.4	1662.2	1534.1	1140	1135.8	922.7	1777.1	1085.7	1620.1	1473	1572.1	1479.1	1607.6	1357.1	1436.2	1838.1
"202594_at"	1104.8	1116.4	1171.5	851.3	927.6	1002.6	992.5	992.3	979.8	1208.1	828.5	930.6	884.6	931.5	973.9	1039.6
"202595_s_at"	746.8	1011.5	749.6	1093.4	1020.3	1002.1	1004.1	980.3	1305.4	1318.8	1043.2	692.6	745.4	799.5	780	814.4
"202596_at"	1751.5	1687.1	1815.3	2213.4	2044.2	2094.3	2222.5	1961.8	2210	2471.9	1926.1	1882	1815.3	2230.3	1718.2	2521.5
"202597_at"	323.5	268.5	405	246.3	340.6	269.3	362.7	288.8	300.1	290.8	206.7	342	304.9	247.7	365.4	371.5
"202598_at"	1861	2601	2388.3	1991.8	1681.7	2057	1997.1	1562.6	1670.3	1596.8	2217.8	3042.4	2825.7	2649.7	2404.6	3365.8
"202599_s_at"	915.9	1454.8	921.7	874.2	767	956.7	1021.9	1180.3	907.8	968.8	1097.4	1014.3	1179.6	919.8	811.2	1247.5
"202600_s_at"	169.3	313.4	291.5	350.8	189.6	334.5	337.3	311.9	257.2	235.8	296.2	387.5	451.2	340.5	281.7	528.6
"202601_s_at"	100.6	280.9	169.8	139	199.6	165.5	161.5	201.6	211.6	133.9	214.5	203.4	209	230.8	187.6	219.6
"202602_s_at"	903.7	1399.7	829	897	728.6	657.7	777.7	661.1	732.2	794.5	749.4	821.2	871.9	869.3	785.7	1311
"202603_at"	2857	1793	2171.8	1884.1	1790.3	1510.7	2164.4	2161.1	1972.4	2046	1741.1	1302.4	1617.2	1467.3	1455.6	1649
"202604_x_at"	430.9	557	642.1	427.8	596.4	431.7	715.4	786.1	578.8	766.2	597.1	334.3	437.2	318.4	375.6	399.1
"202605_at"	1970.7	1934.9	1948.9	2049.8	1933.2	1619.3	2684.5	2539	1993.9	1882.7	1901.5	2013.1	2168.2	1371.6	2411.2	1870.1
"202606_s_at"	836.9	761.5	729	685.5	621.1	598.9	697.7	544	602.5	621	671.6	657.4	819.2	836.2	684	686.9
"202607_at"	535.3	292.4	602.4	669.5	728.1	613.1	459.3	340.4	456.8	566.2	432.8	493	530.8	893.9	484.8	233.8
"202608_s_at"	95.1	67.9	85.2	128.7	153.5	107.1	134.1	42.2	73.7	126.3	94.7	144.5	142.1	178.4	53.2	15.8
"202609_at"	2774.4	2010.7	2209.2	1994.2	1799.5	1647.8	2407.9	1732.5	1442.5	1786.7	1797.1	2241.1	2213.5	2341.3	2480.4	2082.5
"202610_s_at"	366.3	324.6	340.2	219	439.7	349.8	318.3	393.4	424.8	428.2	340.5	259.3	298	222.4	334.3	307.7
"202611_s_at"	265.9	267.9	193.9	168.3	169.7	195.4	218.2	187.8	177.3	183.7	203	153.9	191.1	138.9	169.6	192.6
"202612_s_at"	60.2	24.7	66.4	32.2	44.7	72.8	68	109.9	46.1	40.9	50.9	38.9	39.6	29.3	34.3	53.2
"202613_at"	364.7	241.6	258.6	220.4	432.3	439.6	225.9	559.1	405	421.1	263.5	314.1	261.8	277.2	282.7	291.3
"202614_at"	944.9	881.9	815.1	754	567.7	642.3	1034	738.8	887.3	765.7	688.5	671.3	696	708.1	797.2	945
"202615_at"	2233.9	2244.7	2278.9	1993.9	1985.8	2206.8	2258.8	1948.3	2108.7	2192.8	2088.1	2376.4	2361.2	2612.3	2176.6	2246.7
"202616_s_at"	287.8	329.6	285.2	272.3	288.9	303.7	183.7	254.6	245.5	229	252.5	266.4	420	393.1	375.5	267.9
"202617_s_at"	268.6	230.6	198	252.1	123.5	195.8	45.6	66.6	148.3	147	171.8	222.9	164.4	257.6	278	142.7
"202618_s_at"	210.4	268.9	224.7	144.9	281	344	253.8	410.4	343.3	250.4	218.3	256.2	251.5	153.7	227.6	220.7
"202619_s_at"	1155.7	962	882.3	1084.5	1204.4	1103.5	975.7	1328.5	910	2126	1510.7	1043.4	1314.5	2692.7	1200.7	1162.3
"202620_s_at"	1864.7	1325.1	1378.7	1142.5	1186.7	942.7	1175.7	1451.5	1119.9	1966.2	1502.7	1199.8	1143.9	2393.4	1125.9	1299.2
"202621_at"	600.6	611.4	559.6	700.4	604.6	640.1	493.5	431.4	496.3	449	446.4	516.7	492.6	425	346.7	363.5
"202622_s_at"	388.1	502.4	362.9	333.8	315.8	556.3	295.8	551	210.2	374.1	483.9	518.1	540.6	600.9	404.9	362.8
"202623_at"	956.3	1146.2	876.9	1051.7	997.3	832.6	1082.5	687.8	899.3	867	690.4	941.5	954.8	1032.8	1091	1164
"202624_s_at"	771.6	648.1	873	803.4	685.9	746.3	662.1	503.1	519.8	568.4	714.6	843.2	945.1	789.2	624.2	520.9
"202625_at"	645.2	733.5	1069.8	874.6	707.8	830.4	1231	1056.2	804.3	1149.2	621.4	468.5	517	458.4	545.3	756.8
"202626_s_at"	500.8	690.4	900	1076.6	831.6	736.9	1368.1	1319.7	1224.6	1319.9	661.8	476.8	551	542.2	573.6	980.4
"202627_s_at"	369.5	252.1	564	168.9	983.8	632.5	1349.8	1167.3	416.9	1889.6	483.1	351.1	413.3	1596.4	1083.4	235.5
"202628_s_at"	318.2	322.8	766.4	214.2	942.7	707.3	1160.4	1235.5	489	2093.8	322.2	341.2	394.7	1389	1148.2	132.6
"202629_at"	801.8	924.3	831.9	527.7	783	726.6	655.9	900.3	738.3	842.6	735	804.1	825.7	904.2	900.3	683.6
"202630_at"	575.1	627.4	503.9	506.2	320.4	391	493.4	535.3	361.5	397.6	429.5	498.8	429.9	554.6	496.9	469.2
"202631_s_at"	183.6	262.8	245.7	207.4	227.1	219.1	199	306.7	272.6	190	256.1	222.6	244.1	219.4	273	234.9
"202632_at"	669.6	670.5	658.8	792.4	868	701.8	456.7	834.7	765.6	932	770.2	509.4	562.1	582.9	645.9	439.5
"202633_at"	650.8	562.8	470.5	464.1	548.4	479.9	695.9	484.3	583	536.7	410.8	480	522	376.1	477.2	445.4
"202634_at"	634.5	554.5	598	626.7	518.1	538.2	559.1	378.1	603.2	569.9	599.4	642.4	593	642.7	483.1	698
"202635_s_at"	835.2	828.4	800.1	838.6	824.1	879.6	815.9	566.3	873.5	863	809.4	736.4	798.2	876.1	704.2	1159.2
"202636_at"	1270.8	1155.2	1389.3	1329.1	1228.9	1088.8	1071.3	889.6	1296.8	1358.7	1000.4	1405.4	1416.4	1184.9	1625.7	1114.1
"202637_s_at"	957.9	1453.6	1898.7	1592.2	1771.1	2902.8	2334.7	2251	1569.2	1738.8	1308.6	736.9	964.8	628.4	1030.6	623.8
"202638_s_at"	540.4	699.4	1561.8	1039.6	714.7	1193.6	1746.2	1148	921.6	1114.8	641.4	382.2	477	372.6	672.9	377.1
"202639_s_at"	60.3	106.1	93.1	43.8	172.2	138.2	20.3	38.1	80.6	172.1	258.9	67.8	126.6	242.1	37.5	40.5
"202640_s_at"	366.8	246.5	197.5	291.4	242.6	252	215.5	185.2	165.4	236.8	291.7	209.1	226.9	262.6	183.5	189.5
"202641_at"	642.1	605.3	426.4	747.1	710.8	616.8	787.9	889.6	945.8	628.8	922.3	518.6	603.7	708.8	814.3	738.9
"202642_s_at"	809.5	714.5	649	704.7	473.8	349.7	389.3	467	737.6	438.7	463.8	417.8	582.4	523.5	496.8	373.5
"202643_s_at"	618.1	782.1	477.3	422.6	383.8	832.6	616.5	421.4	565.5	288.1	331.7	319.1	353.4	221.7	350.3	224.7
"202644_s_at"	2160.2	2043.6	1503.7	1017.4	1109.2	1869.8	1720.1	858.1	2238.9	914.9	866.9	439.3	491.8	665.1	596.2	484.2
"202645_s_at"	554.8	513.1	346	558.9	632.9	481.9	394.9	521.4	554.5	451.1	630.8	466.6	527.6	489.4	490.9	412.5
"202646_s_at"	2357	1585.2	2005	1797.2	2043.5	2097.5	2153.1	1468.4	1750.3	2432.3	1617.1	1910.2	1784.9	2589.4	2073.5	2816.8
"202647_s_at"	455.3	583.3	563.4	478	675.8	580.4	557	772.2	855.2	1059.3	614.4	429.8	505.2	498.3	532.7	521.5
"202648_at"	22	20.7	18.9	35	32.1	27.7	19.8	23.6	79.2	24.6	25	23	27.1	29.8	39	17.7
"202649_x_at"	7615.9	7838.3	7816.4	10518.3	9982.1	8628.5	9168.7	8535.6	11740.7	10062.2	9483.9	7867.1	7693.2	8647.1	7581.6	10168.1
"202650_s_at"	250.3	269.2	322.7	259.1	280	272.7	361.2	237.8	242.3	181.9	269.5	272.1	298.2	213.2	177.6	250.5
"202651_at"	551.4	666.9	832	552.3	625.2	650.7	898.2	759.8	775.7	778.3	526.3	599.6	563.7	616	713.8	894.1
"202652_at"	177.7	244.4	310.6	257.7	203.4	272.5	291.7	158.6	207.3	167	193.6	355	326.9	365.4	329.5	208.7
"202653_s_at"	612	602	470.4	616.3	247.4	346.5	474.3	396	477.3	477.3	349.5	293.9	365.6	380	343.6	509.3
"202654_x_at"	609.4	852.3	714.6	286.9	636.7	815	796.9	794.4	669.9	752.8	681.1	600.9	652	747.1	675.3	643.2
"202655_at"	1785.6	1217.2	1560.4	1325.1	2783.1	1297.9	1508.1	2053.7	2665.6	1228	2194.1	1431.2	1226.8	1213.8	1420.9	737.7
"202656_s_at"	1047.9	1539.3	1557.1	1282.1	947.2	932.2	1364.8	1173.3	1468.1	1318.1	1138.3	1305.1	1650.9	1706.4	1566.2	1451.3
"202657_s_at"	1441.7	1229.3	1019.2	1377.5	666.8	836.1	992.2	992.7	979.6	865.3	836.6	906.9	1247.1	1208.5	1053.1	1096.2
"202658_at"	1126.5	1110.3	1231.4	842.9	1064.5	715	1148.7	825.9	1146.1	1086.2	879.9	734.4	899.2	898.4	900.3	1222
"202659_at"	512.3	648.5	1022.4	752.9	733.5	717.5	1045.1	722.8	1188.5	648.7	494	496.7	468.9	425.4	441.6	491.3
"202660_at"	676.2	425.7	627.6	439.7	232.4	189	400.5	255.4	386.7	258.6	224.5	349.2	318.7	296	199.2	427.7
"202661_at"	180.1	105.1	187.9	157	147.7	100.5	77.8	117	154.5	114.1	174.8	150.4	201.8	155.4	155.4	161.5
"202662_s_at"	286.1	229.1	219.9	490.5	268.6	325.4	588.4	248.4	321.3	180.6	221	278.9	202.4	350.1	237.8	345.1
"202663_at"	137.8	313.4	414.2	326.6	273	195.5	516.6	589.7	633.1	250.7	256	294	341.7	212	358.4	267.2
"202664_at"	1649.7	1496.7	1825.1	1372.6	1853	1181.7	2649	1423.8	1870.3	1420.2	1704.1	1793.9	1826.7	1326.2	1748	1503.1
"202665_s_at"	948.5	894.8	1217.5	1092.6	1538.9	1039	1095.4	1485.2	1488.3	1132.7	1417.4	843.5	1083.6	1072.3	957.6	601.9
"202666_s_at"	410.3	328.2	352.6	278.4	198.7	265.4	314.2	246.3	316.7	365.7	202.5	261.9	316.9	320.5	227.3	405.2
"202667_s_at"	514.7	375.6	465.3	610.9	552.4	565.3	371.2	810.9	609.2	511.4	640.2	599.4	547.2	729.3	486.4	377.7
"202668_at"	1326.6	1173.7	872.6	813.6	975.3	726	480.4	660.6	484	858	708.2	653.7	848.9	558.8	817.5	561
"202669_s_at"	191.4	153.8	150	217.5	272.4	240.5	11.5	163.3	208.7	241.3	189.3	180.4	197.1	183.2	228.9	152.2
"202670_at"	978.9	1147.4	1062.2	776.6	1244.2	1038	1319.9	1097	997.4	1025.1	979.6	951.6	983.2	964.6	849.7	1504.4
"202671_s_at"	679.7	644	532.5	763.8	774.1	940.6	960.3	649.1	854.7	972.6	999.9	605.4	708.9	689.8	436.5	821
"202672_s_at"	332.3	887.7	443.5	416.4	390.7	713.1	924.7	1493	488.8	355.6	265.5	231.7	398.1	161.9	2728.4	239
"202673_at"	1110.1	910.2	1079	1086.4	1215.7	1115.7	1288.6	975.5	1293.7	1354.2	1014	945.5	1035.7	1061.6	1077	1389
"202674_s_at"	2	33.6	34.5	22.1	73.5	20.4	33.9	17.2	3.5	9.4	31.2	49.8	53.7	49.6	15.8	22
"202675_at"	324.2	345.9	426.2	398.6	552	503.8	510.4	527.7	692.9	643.8	470.6	430.9	562.5	383.2	575.4	562.9
"202676_x_at"	311.9	137.1	90.1	87.3	397.9	211.9	157	128.8	141	272.2	365.1	80.8	377.2	573.3	334	141.3
"202677_at"	1869.3	2555.6	1468	1941.1	1719.7	1510.7	1743.5	1473.2	2108.2	1757.8	1689.1	1804	1942.4	2036.1	1855.9	2335.3
"202678_at"	1468.7	1559.4	1572.4	1572.3	2328.5	2321.6	1477.8	1741.6	1649.9	2011.2	2367.8	1706.2	2184.8	1568.6	2064.1	2478.3
"202679_at"	549.3	648.9	937.8	719.9	897.8	733.2	1275.3	1717.2	779.6	1310.7	693.2	563	655.5	572.7	607.1	289.5
"202680_at"	846.2	736.3	755.3	601.1	640.4	633	694.1	638.8	501.2	887.2	350.9	610.3	539	582.2	760.6	611.5
"202681_at"	1134.2	879.2	571.5	897.8	961.1	792.1	1181.3	1056.3	924.4	941.6	722.6	800.6	914.7	868.8	867	813
"202682_s_at"	1052.8	713.3	674.3	698.2	651.1	550.4	980	776.3	647	699	479.3	765.6	651.2	693.2	796.8	810.2
"202683_s_at"	612.1	562.3	471.2	492.2	493.2	425	572.1	558.7	632.3	441.8	564.8	535.7	573.4	456.6	499.4	509.9
"202684_s_at"	71.5	74.4	58	69.3	60.3	51	70.7	106.6	72.3	96.9	43.6	76.7	95.5	70.3	96.7	63.1
"202685_s_at"	344.3	298.9	240.8	283.8	215.7	287.4	160.3	274.7	187.3	130.1	374	469	560.1	285.6	407.9	230.9
"202686_s_at"	1750.7	2197.9	1742.6	1211.6	1119.9	1570	1088.2	1011.6	929.1	1007.2	1525.9	2543.6	2686.4	2247.8	2293.3	1496.5
"202687_s_at"	971.7	984.5	2020.7	1235.9	987.7	1480.2	1518.7	1607.8	1557.1	1497.3	461.2	881.3	669.3	879.3	779.3	605.6
"202688_at"	2622.4	2450.2	3764.5	2953.8	3149.5	3918.8	3473.8	4125.6	3093.8	2951.9	2444.9	2832.9	2223	2922.9	2888	2012.5
"202689_at"	660.7	645.7	959	706.1	755	654.6	820.3	919.6	720.9	472.9	544.8	757.8	847.4	385.6	723.5	597.2
"202690_s_at"	637.7	766.5	937.1	938.3	1112.9	986.3	864.2	978.9	874	972.2	721	790.7	736.4	615.8	693	1030.3
"202691_at"	346.9	338.5	266.3	353.9	488.5	489.1	310.8	461.4	489.5	443.4	498.2	353.1	410.2	300.8	430.9	503.3
"202692_s_at"	489.7	533.9	389.3	504.7	436.6	480.4	427.8	403.6	435.5	409.9	540.1	537.8	557.2	505.7	327.3	348.7
"202693_s_at"	574.3	618.7	558.9	596.9	628.3	587.3	463.7	541.4	797.9	750.5	539	472	392.1	480.9	410.3	399.3
"202694_at"	29	29.1	4.2	18.7	13.7	19.1	7.5	13.8	39.4	58.8	10.1	9.2	42.1	41	44	61.3
"202695_s_at"	481.4	461.3	382.8	502	398	403.8	417.1	575.6	561.8	460.6	414.7	466.4	402.7	377	399.5	401.9
"202696_at"	734.6	855.4	907.6	531.1	595.9	669.3	1075.4	662.8	545.6	872.5	547.9	794.4	839	985.2	743.9	694.1
"202697_at"	436.1	697.4	682.1	523.9	609.3	615.9	579.8	676.1	871.3	1047.8	709.6	549.6	585	716.4	638.4	726.8
"202698_x_at"	5682.4	6419.2	6318.6	6803.3	7012.4	6487.1	7040.8	5877.1	7005.6	6365.3	6363.4	6203.2	6539.9	5628.9	6174.3	7128.4
"202699_s_at"	98.7	149.9	112.6	77	91.4	118.3	94	90.9	47.4	177.2	101.1	95.7	87.2	141.4	119	90.2
"202700_s_at"	143	122.4	31.5	79.5	47.1	132.1	115	49.2	106.6	65.6	170.3	107	138.4	155	134.7	68.9
"202701_at"	602.1	444.4	754.7	442.3	741.7	477.6	770.6	329.6	421.5	701.5	445.1	490.2	474.7	469.9	598.6	337.6
"202702_at"	875	681.5	622.7	676.7	655.2	816.3	714.1	437.8	722	536.4	435.4	599.9	676.7	687.3	464.9	591.6
"202703_at"	903.9	844.4	830.9	821.1	897.5	742.4	836.8	792.8	940	947.1	672.4	734.8	762.6	751	846.1	902.3
"202704_at"	606	908.2	703.2	654.1	592.9	709.6	933.6	598.8	541	584.2	737.6	877.7	789.7	872.2	1006.4	763.5
"202705_at"	156	140.1	280.8	153.1	326	230.3	299.1	148.6	407.6	411.7	129.1	164.5	161.3	119.4	143.5	132.5
"202706_s_at"	470.1	388.5	398.3	416.8	435.7	403.3	435.6	484.5	484.7	466.1	375.1	374.7	367.8	393.3	292.2	374.6
"202707_at"	106	21.2	194	117.5	103.9	150.1	153.7	28.2	101.6	142.8	123.1	112.1	188.9	92.4	67.7	128.9
"202708_s_at"	339.4	216.4	296.7	267.7	278.2	306.2	214.3	268.5	216.6	192.9	278.5	266.2	262.6	182.7	380.1	254.3
"202709_at"	2426.7	1901.8	3379.7	1557.5	1833.3	3044.4	3239.3	2178.8	2401.5	2145.5	3872	5924.2	2364.1	5148	6764.6	4100
"202710_at"	987.1	821.7	582.2	800	635.4	606.6	619.3	608	773.6	815.8	787.2	797	703.4	778.2	495.3	924
"202711_at"	194.3	219.5	213.3	394.2	337.2	303.1	273.1	247.8	127	269.3	312.4	242.5	304.7	193.3	162.1	180.7
"202712_s_at"	75.9	35.5	95.9	67.9	49.9	120.1	131.2	99.8	78	94.2	70.2	47.2	74.6	120.1	120.9	115.8
"202713_s_at"	842.8	535.8	715.1	669.5	887.5	709.2	876	737.5	906.2	942.6	834.8	596.5	616.4	716.1	682.7	683.6
"202714_s_at"	172.8	157.3	133.9	97.4	143.9	133.1	45.4	249.3	152.3	85.7	151.8	81.5	108.5	100.3	95	104.8
"202715_at"	610.7	319	394.5	523.3	501.3	367.9	297.8	277.8	411.7	385.8	372.9	377.6	326.6	519.8	281.9	269.9
"202716_at"	490.9	495.4	448.7	411.2	506.5	441.5	513.9	482.8	369.7	475.6	259.1	434.3	440.8	276.7	448.2	393.6
"202717_s_at"	823.5	905.3	800.5	943.5	817.8	812.3	876	707.3	866	915.7	748.4	862.1	863.7	939.6	866	901.9
"202718_at"	1233.2	412.6	967.1	659.3	788.9	952.6	822	395.7	288.9	200.7	2608.4	870.8	802.1	1406.1	752.1	576.6
"202719_s_at"	590.6	1060.4	767.8	856.6	925.2	719.3	485.3	1133.3	1006.5	1189.8	860.8	612.7	823.5	924.7	574.5	546.3
"202720_at"	2465.1	1954.1	1887.9	1786.8	1965	1661	836.8	996.7	1588.3	2172.5	1642.1	1510.3	1521.4	1866.8	1087.3	1140.2
"202721_s_at"	608.9	806.3	606.2	705.3	728.6	643.9	574.8	736.1	787.4	842.4	922.2	1062.8	907	923	776.3	685.8
"202722_s_at"	786.9	838.8	678.2	633.2	776.6	649.9	818.4	726	673.6	903.5	927.3	797.9	804.1	813	790.2	845.6
"202723_s_at"	875.5	1566.2	630.4	990.7	763.9	890.5	568	1400	1047	762.3	1178.5	1684.1	1424.5	1197	1113.8	1557.5
"202724_s_at"	744.6	919.8	625.1	636	294.3	499.7	376.3	458.5	462.3	510.1	640.1	1093.8	940.2	806.2	708.4	822.7
"202725_at"	1206.7	852.2	1141	784.2	896.6	725.1	778.1	829.1	694.8	804	1056.1	822.9	927.6	963.3	648.7	551.3
"202726_at"	147.5	150.2	140	150.8	197.9	126.7	189	107.2	120.1	142.2	149.7	92.4	79.9	133.8	110.2	75.8
"202727_s_at"	2885.4	2697.7	2529.5	2381.5	1492.5	1866.1	2610.2	2496.4	2847.4	2330.1	1905.1	2422.3	1833.3	1975.2	2336.5	2392.3
"202728_s_at"	441.6	451.9	867.8	524.3	711.1	527.7	415.6	759.1	561.8	723.9	1141.8	641.4	549.3	1118	626.1	378.4
"202729_s_at"	2783.6	1882.4	2509.4	1683.6	1840.4	1434.4	1271.4	1620.6	1379.1	2248.8	2625.9	2771.2	1792.4	3138.7	2499	1262.7
"202730_s_at"	171	537	188.2	373	263.1	266	405.8	283.1	284.8	137.7	314.4	294.5	219.4	324.4	325.8	250.5
"202731_at"	720.5	972.9	849.3	731.7	673	641.6	901.9	640.1	746	637.2	716.1	678.8	598.2	848.6	699.1	772.1
"202732_at"	1163.6	1420.5	1265.7	1283.5	1504.8	1065.8	918.6	975	1075.8	1602.7	1135.8	1336.8	1158.4	985.4	1171	1294.9
"202733_at"	2110.3	936.6	1619	1280.5	1650.3	1226.6	2264.7	1379.8	1444.7	2377.2	2069.7	2337	2305.2	4154.4	2264.7	1427.9
"202734_at"	442.3	500.9	527.1	450.3	460.7	609.5	605.7	420	360.2	383.9	521.1	688.8	583.1	548.5	573.8	378.7
"202735_at"	77.9	71.2	51.3	111	137.1	122.9	126.6	117.3	71.6	115.9	102.8	118	59.5	122.9	102.5	138.1
"202736_s_at"	504.1	681.6	651.4	895.2	849.2	657.7	1008.7	593.8	900.4	768.3	809	678.7	675.7	709.4	507	785.6
"202737_s_at"	967.6	624.1	771.7	800.1	907.1	743.4	816.5	618.6	995.2	960.2	782.8	730.7	725	716.4	693.4	1083.1
"202738_s_at"	789.9	930.7	1045.7	797	743.5	829.6	815.6	869.9	686.4	828.9	631.8	983	1053.4	886.1	1066.1	977.3
"202739_s_at"	597	447.5	441.8	489.5	327.8	354.7	423.6	358.6	358.2	360.8	358.9	532.9	431.7	445.3	448.2	505
"202740_at"	309.3	408.6	308.2	244.1	254.6	243	383.4	460.7	265.6	306.1	301.9	399.1	337.7	318.3	468	493.3
"202741_at"	2349.5	1896.9	2056.2	1782.3	2236.9	1498	1913.3	1805.7	2549.7	1917.4	2274	1552.1	1567	1699.5	1906.4	2038.6
"202742_s_at"	494.4	550.2	640.2	528	478.8	431.5	513.3	420.6	916.6	610.3	543.9	387	447.8	522.2	508.1	695
"202743_at"	1146	580.4	970.9	1211.5	941.1	730.9	495.8	836	755.1	693.5	620.3	595.6	452.2	891.1	511.8	526.7
"202744_at"	265.7	233.4	222.1	204.8	142.9	270.6	276.4	327.3	187.9	167.1	213.2	297	290.6	222.8	244.8	213
"202745_at"	468	508.1	510.2	440.8	376.3	322.5	496.2	427.9	401.9	492.7	377.3	441.8	371.4	400.1	456.1	563.6
"202746_at"	2538.3	2388.1	1755.5	2334.4	1383.4	2229.1	1056.2	1100.2	2252.3	1059.1	1799.6	3222.7	2556.2	2039	2602.2	1867.9
"202747_s_at"	2161.6	2281.1	1879.7	2344.8	1770.7	2965.1	588.7	979	1802.8	972.1	1588.8	3459.2	3012	2035.8	3467.4	1919.1
"202748_at"	1232.6	1239.7	1948.8	1254	1280.8	1579.9	1213	1422.9	1800.6	1306.9	810.6	1109.7	821.2	848.7	803	1080.7
"202749_at"	821.5	960	918	1142.4	1175.5	1073.9	727.3	685.2	1186.7	1022	1276.9	1227.1	1230.9	984.4	1752.5	1605.1
"202750_s_at"	383.1	334.2	320.6	323.6	303.1	290.2	272.6	334.8	316	345.3	322.6	240.1	270	280.4	346.3	251.3
"202751_at"	60	107.4	137.4	77	92	127.3	82.6	53.3	182	137.7	125	115.6	122.2	76	77.8	83.5
"202752_x_at"	1260	1428.1	1368.3	728.3	949.7	596.2	1278.6	1171.8	161	952.8	1220.1	1370.5	1536.9	1402.1	1085.1	1394.1
"202753_at"	1854.8	1894.5	2075.9	1508.6	2492.4	2119.6	1981.2	2188.7	2351.8	2673.5	1864.4	1728.5	1758.8	1740.6	2014.3	2263.4
"202754_at"	789.9	494.8	551.3	482.7	540.1	407.9	485.8	477.5	571.4	542.6	434.6	445	365.6	452.5	402.8	476.3
"202755_s_at"	12.4	28.8	13	74.8	23.8	32.7	18.9	34.7	10	67.4	79.6	11.1	59.2	102	9.1	22.9
"202756_s_at"	384	96.8	151	192.7	226	216.6	248.7	197.6	78.2	166.9	150	136.8	238.2	322.7	194.7	138.7
"202757_at"	675.8	634.7	718.2	538.5	562.1	466	647.7	468.4	462.8	769.2	490.2	529.5	614.8	691	547.3	592
"202758_s_at"	277.7	292.3	298	292.1	279.9	292.3	323.3	314.3	356.2	429.4	338.2	279	306.4	283.9	298	348.8
"202759_s_at"	2733.9	2118.2	1956.1	2152.9	2816.8	2641.3	1911.8	1836.4	1869.1	2921.4	1806.9	1868	1357.6	2302.2	1620.3	1764.9
"202760_s_at"	465.1	620.8	394	637.7	780.5	897.1	269.4	737.9	772.2	1059.5	518	668.7	405.6	795.3	501.3	615.8
"202761_s_at"	766.4	702	644.9	739.3	539.4	957.1	269.9	604.1	531.9	333	571.3	635.5	527.3	644.6	479.4	316.7
"202762_at"	1025.6	736	825.6	571	593.5	766	477.8	591.2	593	758.5	475.7	599.2	728.1	752.4	702.5	581.2
"202763_at"	664.2	411.3	458.7	424.9	452.3	367.3	360.3	517	614.2	539.9	393.2	331.8	363.6	342.6	360.5	309.4
"202764_at"	193.7	218	167.7	314.4	312.1	376.2	274.8	296.1	251.7	115	249.2	310.6	352	219.9	178.3	212.6
"202765_s_at"	1506.3	2289.9	1905.3	1776.4	1746.1	2711.3	2211.2	1865.1	1081.2	1587.1	2348.4	3142	1903	2780.7	3308.6	944.5
"202766_s_at"	6360.7	5423.2	5916.8	4108.4	6571.1	7393.6	5278.5	5472.6	3903.8	5345.4	6262.7	6132.8	6465.6	5759.7	5765	3121.2
"202767_at"	1264.9	1126.1	1476.7	1267.9	1095.9	975.5	1747.1	1222.6	1558.3	1312.2	1134.9	859.5	1006.3	602.8	569.6	1264.6
"202768_at"	203.1	993.7	41.2	35	32.5	569.1	287.7	388.6	25.1	83.4	345.1	45.4	207.6	18.2	2719.6	29
"202769_at"	755.1	879.3	854.1	967.4	574.9	743.9	653.1	590.1	588.5	443.1	718.7	898.7	758.6	735.9	1236.3	449.5
"202770_s_at"	529.9	874	979.5	604	571.2	457.4	822.7	472.8	565.4	539.4	408.5	666.4	695.6	826.4	1079.5	454.6
"202771_at"	1123.2	1234.3	661.7	912.7	786.4	827.1	356.9	652.1	855	755.4	977.4	870.3	961.3	752.5	1157.9	521.5
"202772_at"	926.5	797.9	1002.8	911.3	905.9	861.5	1053.1	992.9	1151.9	889.6	846.8	960.6	885.3	822.7	1164.6	910
"202773_s_at"	45	84.2	51	85.9	114	68.3	13.3	138.7	90.1	128.4	92.3	111.4	189.7	224.2	25.5	80
"202774_s_at"	440.2	446.3	373.5	484.8	374.4	446.3	321	510.3	322.1	249.2	381.5	438.5	417.5	373.8	313.8	376.9
"202775_s_at"	615.8	470.3	399.4	362.9	487.3	560.2	331.4	517.7	413	392.7	350.6	479.9	451	427.6	321.8	393
"202776_at"	1152	1281.1	840.5	873.1	958.3	934.1	978.3	1165.4	899.3	1092.7	933.9	776.8	904.7	990.4	869.9	982.5
"202777_at"	1175	925.9	1155.6	967	1027.2	1032.8	1183.9	1155.3	989.4	1256.9	929	849.4	916.4	1101.2	886.3	1191.4
"202778_s_at"	881.2	726.1	694.9	678.5	614	494.6	904.3	843	511.5	559.2	468	584.1	585.4	564.7	593.8	595.3
"202779_s_at"	372.6	231	417.1	459.6	446.1	397	595.7	379.7	274.2	570.5	237.3	304.5	387.3	308.6	216.7	219.2
"202780_at"	707.8	768.1	525.7	734	678.5	678.7	455.9	638.3	816	460.9	924.9	807.4	737.8	745.5	1133.6	603.1
"202781_s_at"	452.7	738.2	711.1	563.5	576.8	495.9	731	641.4	594	565.2	448.1	659.3	688.4	537.2	535.4	571.8
"202782_s_at"	541.1	537.2	497.3	421.1	396.8	441.4	338.3	440.3	316.3	276.5	320	461.9	525.3	377.3	522.5	407.7
"202783_at"	466.2	500.2	395.6	375.9	442.7	316.7	532	312.1	392.6	442.1	421.5	239.9	399.9	344.1	353.7	278.5
"202784_s_at"	390.9	585.6	552.1	540.1	632.3	499.9	568.5	462.5	480.7	697.8	530.7	459	543.4	604.7	487.5	463.9
"202785_at"	192.5	150	92.2	245.6	274.3	248.5	144.4	169.2	445.7	267.1	294.7	118	126.4	131.5	189.1	277.2
"202786_at"	305.8	414.2	263.8	290.4	252.5	255.7	179.6	274.6	365.2	208.6	210.3	323.6	241.6	308.4	270.4	216
"202787_s_at"	176.5	281	345.6	449.3	352.8	389.6	665.7	421.6	441.1	427.6	352.8	408.4	512	346.3	157.2	305.1
"202788_at"	1039	969.5	1215	996.4	1022.3	943.1	1941.9	1116.6	1262	1240.4	898.7	1066.7	1059.4	903.2	920	1230.6
"202789_at"	332.9	372.4	471.3	146.5	293.6	283.9	299.1	391.6	303.2	255.1	253.1	473.4	136.7	424.1	371.5	292.3
"202790_at"	91.8	95.5	33.9	84.7	60.7	22.2	237	34.1	64.2	65.7	69.3	46.4	77	47.8	34.8	62.7
"202791_s_at"	362.9	223.4	265.3	409	354.1	226.5	249.9	341.9	335	241.2	297.2	258.7	340.7	227.4	306.9	206.2
"202792_s_at"	147.8	184.5	153.1	131.2	134.6	188.6	164.4	54.6	138.5	124.3	123	126.8	121.8	126.7	129	101
"202793_at"	186.5	153.1	220.3	221.1	154.2	177.7	224.6	197.4	257.2	120.2	215.5	132.3	105.6	233.6	124.1	133.2
"202794_at"	1475.4	1357.8	1668.5	1442.9	1883.1	1618	1183.5	1265.5	1292.6	1562.4	1228.5	1004.3	1233.4	1027.1	1148.9	1045.5
"202795_x_at"	1081.7	977.3	1033.8	1040.4	1478.2	1275.6	925.2	1061.9	1170	1166.8	1261.6	963.3	977.7	1112.3	873.6	1005.9
"202796_at"	1131.5	872.9	1013.4	984.1	992.2	1248	512.7	625	640.2	1368.7	626.5	1101.4	844	1840.6	732.1	1128.1
"202797_at"	1215.6	924.6	966.7	702.7	591	695.2	790.3	697.8	1056.9	923.9	689.8	761.6	795.5	723.8	639.6	1104.1
"202798_at"	1186	1281.4	1141.9	1092.6	659	869.9	898.8	856.7	1160.6	1079.3	759.4	1069.6	916.1	1057.2	1080.2	1037
"202799_at"	380.5	412	513.8	524.5	515.6	638.7	461.3	500.2	572.5	590.5	506.1	401	400.3	503.8	477.8	390.1
"202800_at"	405.6	475	315	640.4	269	512.8	344.8	510	554.4	461.7	581.4	620	728	705.8	450.8	789.9
"202801_at"	1151.1	593.4	574.9	578.8	785.1	1034.4	631.6	577.1	349.4	544.1	898.9	932.9	839.7	887.5	299.3	689
"202802_at"	121.9	171.7	139.7	192	188.5	108.1	39.1	26.4	188.4	120.3	194	135.7	203.2	165.2	145.9	199.4
"202803_s_at"	1766.3	2580.3	3779.4	3638.1	3679.2	3499.1	8210.6	5299.8	3045	3264.9	1988.8	1193.3	1928.7	1804.1	1332.8	2046.9
"202804_at"	754.4	625.3	790.2	604.7	831	535.3	756.7	738.9	520.5	600.4	454.3	582.7	629.4	591.1	660.4	563
"202805_s_at"	424.7	383.6	417.4	334.2	418.1	421	422.1	384.6	337.5	358.6	443.4	350.9	343.9	385.1	455.8	230.3
"202806_at"	468.4	325.7	775.4	395.4	563.1	700.3	617.5	447.8	317.3	494.3	291.1	738	535.8	463.9	480.5	414.6
"202807_s_at"	324.8	279.3	476.8	262.1	384.2	256.6	317.1	445.1	270.3	373.6	321.6	385.9	365.2	292.1	414.3	372.5
"202808_at"	1999.3	1631.2	2039.3	1561.3	1375	1403	2075	2147.3	1629.2	2007.4	1548.1	2005.9	1560.8	1593.9	2073.2	1913.2
"202809_s_at"	611.5	673.6	490.3	365	380.5	474.9	263.9	385.7	586.7	387.6	334.5	364.1	383.7	543.6	340.8	291.2
"202810_at"	1580.4	2075.8	2248.6	1352.2	1278	1903.5	2246.9	1448.2	1315.1	1738.5	1183.8	2089.6	2089.9	1872.3	1766.9	2612.4
"202811_at"	728.1	588.3	593.1	642.9	697.5	622.1	671.7	681.4	899.1	758.8	702.3	763.6	764.1	671.8	644.5	774.8
"202812_at"	2584.7	1866.3	2385.7	2364.4	1866.1	1624.3	3036.8	1685	1751.5	1588.2	2279.1	2148.4	2234	1440.9	2146.5	2062.1
"202813_at"	353.1	238	301.3	221.6	265.2	170.8	254.9	180.1	219.8	177.8	189.2	166.3	223.7	199.9	269.2	270.5
"202814_s_at"	359.8	299.1	380.1	324.3	306.2	269.8	408.9	444.6	318.6	485.4	451.4	431.2	514.7	454.8	538	320.2
"202815_s_at"	320.8	246.6	281.4	337.5	253.8	357.2	315.3	448.4	342.9	301.2	417.6	307	342.8	424.4	389.6	338.9
"202816_s_at"	332.2	584.3	448.7	428.6	408.7	425.3	363.1	536.6	452.4	480.9	511.7	490.4	425.9	487.6	469.4	425.7
"202817_s_at"	498.9	652	487.3	557.4	453.5	451.2	516.7	440.9	537.7	508.7	687.5	617	623.9	521.7	558.8	531.1
"202818_s_at"	432.5	438.1	482.7	503.5	536.8	456.3	440.7	402.4	770.2	454.6	417.7	541.2	463.6	432.9	507.5	476.6
"202819_s_at"	320.1	386	277.3	343.5	276	312.7	349.8	459.7	389.7	439.9	372.7	324.6	357.3	300.1	324.9	355.4
"202820_at"	1507.3	802.8	1184.5	1045.7	853	796	805	793.6	804.4	901.5	1019.8	768.2	1035.2	625.5	1071.4	809.2
"202821_s_at"	141	230.8	254.8	222.6	208.2	303.6	166.7	64.4	285.8	296.5	188.3	271.9	267.3	291.7	358.2	281.3
"202822_at"	2205.2	1466.2	1588.9	1405.3	1276.5	1807.6	1305.3	1391	1354.2	1358.6	1565.2	1778.2	1579.7	1738.3	2364.4	1591.8
"202823_at"	116.7	126.2	133.4	150.8	88	182.1	131.1	145.5	146	159.4	99.8	122.2	140.3	90.4	85.9	155.8
"202824_s_at"	816.7	936.5	928.9	1107	836.7	1038.3	1318.4	981.5	1020.6	1329.6	846.2	942.9	972.6	798.8	1068.6	1595.7
"202825_at"	131.1	199.8	187.6	198.5	161.5	397.2	200.7	214.1	292.7	180.7	299.1	285.1	303.7	308.6	393.1	326.2
"202826_at"	30	28.7	40.9	26.5	31	24.8	44.9	201.9	17.4	30.9	111.9	25.6	32.4	27.5	27.1	60.9
"202827_s_at"	993.5	1128.3	1498	1470.9	2493.3	1660.8	1526.3	1067.4	671.4	1288.2	1749.6	1214.7	1801	3342.7	595.1	345.6
"202828_s_at"	614.5	239.2	662.9	403.3	901.3	488	418.8	249.3	210.2	673	504.1	200.4	269.5	1463.6	82.4	45.4
"202829_s_at"	1359.6	1407.7	1453.7	1503.7	1383	1524.3	1570.8	1461.3	1735	1852.6	1570.8	1438.4	1221.4	1400.4	1628.1	1610.2
"202830_s_at"	80.9	49.2	145.8	81.9	100.2	176.1	288.3	230.1	305.4	43.8	37.8	22	26.9	93.9	77.3	165.6
"202831_at"	258.3	178.6	216.7	201.5	179.4	256.7	191.2	90.6	197.2	90.9	101.8	221.7	200.5	83.7	168.6	205.1
"202832_at"	872.7	883.7	798	755.6	542.7	630.5	773.2	661.5	727.4	579.4	762.3	915.7	761.8	676.3	910.3	953.8
"202833_s_at"	606.3	545.8	2414	1881.5	1835.7	1962	3313.8	2057	2166	1424.6	614.7	523.4	725.9	379.9	330.4	375.7
"202834_at"	840.9	135.9	520.2	362.4	628.5	475.4	164.2	1185.2	281.6	301.6	649.5	860	239.5	474.2	1718.9	326.3
"202835_at"	127.4	160.5	107.1	95.6	147.5	77.5	140.3	48.1	46.6	87.7	54.6	34	138.6	47.5	151.3	201.7
"202836_s_at"	1403.9	1325.5	1251.8	1286.4	1491.8	1429.7	1849.7	1584.8	1733	1826.5	1570.2	1599.6	1298.9	1796	1379.6	1963.7
"202837_at"	193.3	66	171.8	66.6	159.3	191.5	74.9	255.3	181.4	76.9	165.1	29.4	123.2	129.9	114.1	32.1
"202838_at"	2105.1	3153.8	2190.2	3552.5	2278.1	2392.7	3105.6	2307.4	3113.2	2492.1	3946.2	3225.8	3438.9	2269	3869.8	4783.1
"202839_s_at"	362.8	277	279.4	300.7	315.3	310.6	358.1	262.5	252.5	382.8	461.2	341	361.9	365.3	374	410.8
"202840_at"	339.3	296.4	271.6	357.3	512.9	406.1	152.8	552.5	367.7	327.9	350	422.1	548.7	438.7	308	352.4
"202841_x_at"	548.5	480.6	616.3	450	527.9	538.8	581	647.6	472.8	484	490.3	400.7	522.5	495.6	345.1	369.5
"202842_s_at"	3428.7	2580	1909.5	2708.8	3824.9	2410.6	2137.3	2547.7	4071.5	2033.2	4598.4	2401.6	2018.7	1874.1	2601.9	2393.2
"202843_at"	370.1	233.4	93.7	204.6	219.4	154.9	116.9	218.9	340.2	156	300.9	158.1	65.4	110.8	150.2	182.6
"202844_s_at"	248.9	232.6	186.3	379.8	255.4	303	156	206.8	302.9	297	218.3	389	243.1	444.3	305.9	327.7
"202845_s_at"	1270.4	1577.6	1223.7	938.6	994.8	1182.4	1524.4	890.8	863.2	1619.5	800	1619.3	1668.5	1287.1	1530.4	1769.5
"202846_s_at"	510.8	665.6	775.4	709.3	693.3	519.8	614.3	431.2	615.9	596.7	396.2	518.1	581.5	592.7	669	686.2
"202847_at"	469.3	460.1	542	442.2	457.3	361.1	562.5	448.5	426.9	294	447.8	484.3	432.9	410.4	430.2	606.2
"202848_s_at"	227.1	163.2	139	195.5	162	191.6	178.9	118	205.8	105.3	94.9	41.7	48.1	66.9	96.8	111.5
"202849_x_at"	147.6	126.8	141	138.9	150	131.7	140.6	135.8	153	110.1	101.3	127.3	122.1	183.8	108.1	113
"202850_at"	713.2	578.8	511.5	458.4	397.2	456.4	486.9	529	499.7	578	478.2	584.2	600.2	670.3	646.7	698.8
"202851_at"	25.9	27.1	21.7	19.5	30.7	44.3	28.8	26.9	20.2	50.5	33.3	23.2	28.1	25.5	27.1	30.9
"202852_s_at"	406.5	312.8	347.3	447.7	467.8	355.2	521.3	381.9	579.6	354.1	196	247.1	314.4	282.5	238.1	406.6
"202853_s_at"	885.9	985.7	814.4	841.2	804.8	867.4	929.9	985.2	953.6	870.1	1103.8	1384.7	1191	840.9	1289.3	1057.6
"202854_at"	1269.6	841.3	853.5	769.8	1012.3	762.4	1364.1	1025.6	1264.1	1382.7	550.3	663.2	744.5	760.8	820.5	1179
"202855_s_at"	286	442.5	747.3	394.9	722	344.3	1302	1184.7	635.1	1329.4	459.4	475.4	690.8	927.9	272.1	612.8
"202856_s_at"	627	513	838.2	722.2	851.3	621.6	1370.7	1349.5	1162.3	1350.5	649.3	528.2	492.6	804.7	497.8	806.5
"202857_at"	2616.1	1336.8	1349.2	1553	1995.7	1750.1	1191.7	1666.1	2467.1	1583.5	2435.6	2010.1	2129.8	1740.1	1819.6	1875.8
"202858_at"	1541	1270.5	1376.1	1687	1128	1714.8	1282.7	1432.8	1715.4	1626.5	987.4	1105.6	1111.5	1677.2	1503.6	1628.9
"202859_x_at"	238.4	724.2	1109.8	214.3	117.7	757.6	4904.5	2092.4	542.2	3257.8	95.4	56.5	190.5	93.7	191.4	196.5
"202860_at"	870.8	579.1	616.7	617.2	722	498.3	761.7	663.4	699.6	508.9	539.6	527.3	605.5	456.5	709.6	427.1
"202861_at"	415.2	942.8	30	81.4	14.5	121.1	67.7	82.4	178.3	83.8	37.7	487.1	165.6	523.8	490.4	20.4
"202862_at"	341.1	473.9	264.8	419.1	197.5	184.5	360	231.5	239	347.3	429.4	616.8	703.8	357.3	417.6	606.5
"202863_at"	1105.3	1046.4	944	918.1	797.4	923.7	955.6	721.6	933.9	796.9	791.4	736.5	762	809.2	849.4	660.2
"202864_s_at"	561.9	924.5	768.4	551.9	509.9	720.7	634.9	805.2	1001.5	377.1	371.3	617.8	649.3	543.8	866.7	462
"202865_at"	46.6	73.3	46.3	95.4	55.1	57.5	51.3	57.5	52.9	50.6	83.2	65	69.6	46.9	59.7	45.1
"202866_at"	390.6	555.9	496.9	495.5	367.5	287.8	590.9	537.8	518.9	460.8	344.2	520.8	537.4	384.5	574.4	365.2
"202867_s_at"	539.6	590.9	708.5	630.1	752.4	732.3	695.4	838.5	751.5	590.4	756.4	642.9	710	756.5	506.4	493.5
"202868_s_at"	1065.4	963.9	1074.9	1131.9	1322.7	1222.3	1162.7	1085.1	1195.5	1083.1	1144.8	713.7	936.7	826.9	879.6	1082.2
"202869_at"	483.4	411.2	1857.7	1015.3	694.2	1080.6	931.2	652.5	1147.5	649.9	638.2	463.3	569.2	320.2	504.7	566.2
"202870_s_at"	118.6	77.7	136.4	146.9	192.6	166.6	147	123.8	200.2	341.5	84.1	49	82.6	76.3	40.8	78.6
"202871_at"	126.7	18.1	16.6	80.4	24.8	162.1	17.2	116.7	121.7	178.7	30.7	15.9	20.5	114.8	47	47.3
"202872_at"	358.1	483.1	444.5	340.2	354.9	314.6	300.5	556	546.1	559	353.4	296.6	331.3	409.6	436.5	466.4
"202873_at"	187.1	340.2	298	326.9	158.9	268	344.4	337	380.3	236.8	239.3	339.9	370.5	275.6	357.5	337.4
"202874_s_at"	662.6	736.4	1290.3	933.5	787.5	856.2	1045.6	1119.4	1311.4	1648.2	1227.7	938.3	833.8	890.7	1211.8	1338.5
"202875_s_at"	201.1	128.6	179.6	227.7	198.6	256.4	87	171.2	251.5	174.3	234.4	152	189.6	152.6	209.2	146.2
"202876_s_at"	358.4	495.3	499.2	450.6	447	651.9	434.3	603.8	249.1	537.6	477.3	388.3	427.9	379.6	346.5	393.7
"202877_s_at"	962.6	497.5	605.3	870.1	1060.1	1178.3	622.9	1220.6	512.1	1782.5	564.2	540.3	644	670.9	541.7	476.1
"202878_s_at"	4432.9	2026	3019.3	3776	3542.7	3524.9	2230.5	3426.6	2545	4163.8	2429.4	2312.3	1734.6	2470.7	2634.7	1904.3
"202879_s_at"	187.8	277.6	400.5	327.3	294.5	316.5	324.2	444.6	264.5	223	373.5	192.4	277.3	184	137.7	162.9
"202880_s_at"	555.4	468.9	584.4	531	524.9	461.4	537.7	1091.8	681.2	590	335.1	396.8	411.4	471.6	496	449.3
"202881_x_at"	8.4	17.9	7.5	10.8	12.7	97.3	7.6	37.7	25.4	100.6	116.6	21.7	30.8	47.5	39	12
"202882_x_at"	1011.8	1208.2	1012.7	1287.3	1246.9	1317.3	1216.3	1194.9	1462.3	1166.9	1429.1	1112.7	1100.4	1168.5	1048.5	1242.2
"202883_s_at"	753.1	840	504.5	612.2	463.2	608.9	476.2	430.9	552.2	566.3	464.6	486.6	511.5	518.6	484	612.6
"202884_s_at"	231.4	694.6	414.3	420	328.3	433.1	357.2	375.9	278.5	446.6	231.5	439.6	446.7	279.9	260.3	416.7
"202885_s_at"	144	28.9	113.4	39	28.5	25.1	58.3	44.9	28.2	165.8	19.3	126.5	84	83.5	26.5	25.5
"202886_s_at"	385	598.3	309	349.1	393.2	389.8	282.7	604.2	445	420	400.5	436.6	432.9	373.9	286.7	402.5
"202887_s_at"	4842.6	4506.4	1067.9	2050.2	1263.3	2677.6	1859.3	1813.5	3462.2	1762.6	2349.4	1340.7	1153.5	1862.3	1234.7	913
"202888_s_at"	1086.4	813.5	1039.3	773.7	684	646.3	1309.7	1010.9	483.1	730.7	802	597.9	697.8	558.7	735	441.2
"202889_x_at"	54.5	155.5	24.5	27.9	34.7	34.4	212.7	40.6	89.5	65.4	93	112.3	82.1	36.3	115.8	94.2
"202890_at"	170.1	244.1	103.6	88.1	78.9	40.8	217.1	16	142.5	84.3	171.5	137.9	177.3	97.9	144.2	173.1
"202891_at"	992	862.9	775.7	838.1	680.5	777.5	777.7	697.7	673.7	690.1	641.9	910.7	837.9	638	874.5	701.6
"202892_at"	454.8	409.9	415.1	440.4	354.1	312.8	498.2	318	442.1	447.1	309.7	335.9	376.7	466.6	392.1	385
"202893_at"	731.9	752	881.8	556.9	547.9	502.1	664.8	490	462	525.1	565	852.8	792.9	752.2	645.3	642.2
"202894_at"	362.2	295.8	351.1	470	591.1	549.6	380.8	392.2	267.5	567.7	262.7	364.3	392.2	433.2	435	222.9
"202895_s_at"	315.2	414.8	481.9	513.2	601.4	577.2	611	381.6	278.5	349.7	615.4	456.5	551.4	361.7	306.5	228.3
"202896_s_at"	599.5	1041.7	1084.2	1205.4	1200.5	1416	1441.6	1159.7	780.9	926.5	843.3	832.7	1069.3	788.2	825.2	806.4
"202897_at"	901.4	1232.2	1487.5	1113.5	1287	1196.7	1644.9	1240.6	690.1	1177.6	1278.6	1022.6	1167.5	827.9	1023.5	974.9
"202898_at"	469.5	367.8	762.6	710.7	576.2	47.5	984.5	902.7	866.7	381.2	788.9	692.6	638.1	517.9	312.4	281
"202899_s_at"	2029.2	1814.5	1742.2	2111.6	1910	2624.4	1890.6	3077.4	2649.8	2137.6	2071	1871.8	2129	2160.6	2145.8	2524.9
"2028_s_at"	198.3	194.3	210.8	247.2	235.8	249.1	283.9	164	175.3	180.2	219.2	174.2	206.2	192	170.8	164.8
"202900_s_at"	469.1	455.1	403.5	278.9	238.5	339.8	355.7	387.4	508	406.4	336.3	363.7	339.2	234.3	340.8	361.1
"202901_x_at"	329.1	394.6	472.5	423.6	398	395.7	617.5	550.4	533.3	475.6	323.9	315.5	442.3	135.7	323.6	621.6
"202902_s_at"	1994.2	3703.9	5369.7	5180.9	5877.8	4383.4	5008.1	7465.3	8657	5925.2	4518.2	2442.8	3331.2	1381	4422	5735.2
"202903_at"	166.3	95.5	147.3	133.6	116.4	136.4	196.5	133.3	102.4	122.5	104.2	133.2	145.4	139.5	134.9	194
"202904_s_at"	110	82	58.4	78.8	58.6	116.9	119	82.4	97.4	123	59.3	71.5	105.2	80.4	82.4	149.2
"202905_x_at"	291.1	396.6	369.2	412.6	391.2	453.8	424.3	575.1	783.7	572.2	418	345.9	380.8	374.3	415.8	376
"202906_s_at"	324.4	433.5	373.4	469.2	539.9	507.5	481.3	424.5	649.4	530	384.6	345.6	388.6	334.7	426.6	291.8
"202907_s_at"	1500.1	1370.7	1140.2	1165.2	1006.6	1017.9	1264.7	899.4	1119.3	1280.9	965.7	1037.2	983	1161.7	986.8	1202.8
"202908_at"	806.6	677.6	479	533.2	554.1	662.3	426.3	531.2	360.8	379.9	494.2	584.6	730.2	461.1	553.4	388.9
"202909_at"	1058	732.5	542.8	658.5	441.1	420.4	334.8	479.7	465.3	405.9	583.3	608.2	747.7	865.6	520.7	727.5
"202910_s_at"	443.1	652.4	796.5	469.7	476.5	646.7	676.3	861.7	734.8	805.5	488.3	469.7	593.4	268.9	410.5	475.1
"202911_at"	749.9	617.4	666.5	581.8	639.9	615.5	806.3	672	677	697	568.5	590.6	638.8	735.7	724	608
"202912_at"	804.5	937.9	952.9	989.6	1100.1	1033.3	1771.8	1641	940	1095.1	771.1	1165.9	1111	1124.8	552.6	964
"202913_at"	667.1	560	670.5	722.4	708.3	691.6	641.9	546.9	562.9	472.9	735.2	585.7	609.9	578.6	561.7	483.8
"202914_s_at"	259.1	379	364	362.9	334.4	204.1	353.3	172.2	257.3	306.9	253.9	313.5	350.1	257	205.6	203.9
"202915_s_at"	525.9	851.4	726.5	755.1	559.8	739.3	650.5	529.7	513	591.5	621.9	788.4	947.7	765.5	708.5	868.1
"202916_s_at"	232.3	424.7	255.1	190.9	280.8	362.8	284.9	166.8	409.2	247.3	299.2	331.1	307.5	379.7	333.4	411.1
"202917_s_at"	3707.4	3443.8	6446.7	7323	6491.6	7398	4742.3	8368.1	6538.7	6803.7	5960.9	3759.2	3729.7	2655.1	2042.4	7373.2
"202918_s_at"	583.8	837.2	851.9	495.6	697	820.4	902.4	559.8	568.8	989.8	692	782.3	830	711.2	932.8	966.7
"202919_at"	888.9	1112.1	1037.4	683.8	811.2	1046.4	860.9	1163.4	878.9	931.3	749.3	989.2	782.4	924.5	1189	1182.6
"202920_at"	1360.8	1842.2	1697.3	1355.2	970.2	1409.1	1699.4	1159.2	1226.5	1401.4	1266.6	2756.3	2134.9	1407.8	3507	2152
"202921_s_at"	339.4	810.7	774.8	490.5	561.9	788.1	644.7	518.6	545	529.2	652.2	1193.6	1179.9	635	1586.8	676
"202922_at"	452.5	501.9	508.1	638.5	434	351.9	780.7	513.7	372.7	393.1	232.7	529.9	532.4	438.6	506.1	536
"202923_s_at"	486.1	638.6	591.4	587	599.7	539.6	992.4	608	476	533.9	550	611.1	610.7	471.4	643.9	626.5
"202924_s_at"	129.5	205.7	233.8	197.8	172.7	133.1	216.8	222.1	139.1	145.2	150.1	175.4	160	141.7	186.6	206.4
"202925_s_at"	320.7	275.8	284.2	322.6	342.6	317.1	347.4	304.6	344.2	214.4	287.8	334	308	252.3	270.9	228
"202926_at"	372.4	680.4	674.5	698.1	536.1	482.2	745.6	504.3	708.1	353.1	846.4	778	678	914.3	767.7	569.4
"202927_at"	151.6	74.1	104.4	153	109.7	75.3	177.6	46.4	222.2	299.8	91.5	92.8	199	224.3	185.7	289.8
"202928_s_at"	217.1	311.7	173.5	43.2	160.4	262.9	41.1	321.6	185.1	214.7	236.1	276.1	110.1	293.7	262.1	155.8
"202929_s_at"	374.4	464.2	366.9	384.5	401.1	512.4	467.5	389.8	476.6	498.8	478.7	378.9	359.8	460.4	462.1	434.4
"202930_s_at"	972.7	935.8	805.9	828.8	776.3	964.4	722.1	658.2	629.8	796.5	790.2	909.5	1023.6	1062.4	880.2	1067.1
"202931_x_at"	766.9	1009.6	610.3	691.8	689.3	1076.8	829.9	625.9	700.3	579.9	805.3	744.4	841.8	872.5	761.8	620.1
"202932_at"	577.3	809.2	770.6	731.2	659.6	690.8	512.9	504.7	506.9	928.2	375.5	625.5	540.4	730.1	655.3	641.7
"202933_s_at"	684.4	668.6	842.1	596.2	541.4	599.7	500.1	581.4	486.7	735.8	532.3	569.2	562.7	668	664.8	702.1
"202934_at"	393	487	403.3	474.7	433.7	472.9	1391.6	1127	472.2	833.1	360.2	484.3	458.2	586.4	479.4	519.8
"202935_s_at"	219.9	191.6	136.7	235.3	166	264.2	129.7	320.3	91.5	118.5	301.6	255.7	255.6	330.4	281.3	198.8
"202936_s_at"	569.5	444.4	267.2	414.9	241.2	419.4	142.7	503.7	233.1	254.1	557.2	471.5	515.1	800.1	691.6	412.5
"202937_x_at"	369.5	420.9	293.2	468.6	307.1	352.7	46.9	56.1	311.7	148.8	273.8	187.2	355.5	261.2	285.8	256.4
"202938_x_at"	164.8	230.8	48.6	201.3	117.2	184.8	104	84.2	106.3	151	146.5	82.7	141.2	159.7	173.6	135.1
"202939_at"	3062.6	3156.3	3618	2452	3744.8	2845.8	3003.6	3440.3	3554	3812.3	3248.2	3175.4	3272.5	3142.8	4186.7	3766.2
"202940_at"	110.4	102.3	118.5	123	186.4	118.6	169.8	211.4	68.7	60.4	89.7	240.3	108.2	61.9	136.7	121.3
"202941_at"	1386.9	1603.4	1842	1797.1	1680.2	1842	2055.5	1559.6	2484.3	2345.6	1654	1428.9	1571.3	1524.9	1826.5	2057
"202942_at"	406	484	325.8	491.5	373.9	399.4	393.6	245	318.5	454.3	385.7	661.2	531.6	466.2	493.8	648.1
"202943_s_at"	735	973.8	1075.8	1044.4	1314.2	882.5	1806.7	1396	1268.9	1311.2	1221.3	851.6	979.8	706.1	1027.6	928.3
"202944_at"	921.2	1001.6	1173.3	735	1237.6	899.4	1356.7	1043.6	1018.1	1030.2	1032.8	730.6	864.3	660.8	832.4	824.3
"202945_at"	818.4	821.9	714.8	761	632.9	757.3	828.8	655	436.9	789.2	496.3	615.5	707.3	618.3	659.7	853.9
"202946_s_at"	486.1	314.6	417.7	260.7	323.7	400	333.1	206.4	240.6	531.9	260.1	284.9	301	332.6	341.3	300.5
"202947_s_at"	1078.5	1587.2	1042.4	1447.8	1626.5	1994.3	1248.6	1206.1	1059.5	968	2155.4	1982.1	2086.1	2057.5	1680.8	1210.3
"202948_at"	1823.4	1674.3	2335.2	1487.2	1234	1696.9	2478.8	2118.7	1087.5	2525.5	1312.9	2517.3	2508.5	2080.1	2952.8	3325
"202949_s_at"	1343.5	662.5	1389	1307.7	1156.3	1336	1109.8	1329.8	867.3	1286.9	1218.9	1890.8	957.4	1508.8	1835.5	773.3
"202950_at"	686.9	690.3	894.7	642.3	553	760.4	523	931	747.5	979.2	591.8	798	940.5	697	1001	907.9
"202951_at"	803.6	800.3	1292	753.3	841.6	632	1200.8	897.6	902.1	1081.9	570.8	702.4	462.1	796.7	691.3	776.7
"202952_s_at"	257.1	123.8	827	217.6	1176.5	545.1	2011.3	665.1	308.1	2792.4	442.8	200.4	169.6	2781.6	197.8	216.9
"202953_at"	1850.3	3193.2	5575	5467.9	5234.6	3615.7	6028.8	5726.3	5509.1	4780.7	6091.9	3705.5	5040	2295.1	4504.6	6676.3
"202954_at"	374.1	235.2	400.5	413.2	505.1	401.1	510.1	596.4	520.2	640.9	258.8	368.3	204.4	316.4	385.4	422.3
"202955_s_at"	510.9	684.3	701.2	537.8	647.1	553.3	790.9	564	586.2	642.5	540	580.9	573.2	580.8	610.6	571.7
"202956_at"	593.6	424.7	469.4	535.8	585.5	557.3	556.6	615.3	581	519.6	603.8	521.6	557.3	535.7	553.9	416.1
"202957_at"	2494.3	2216.3	3283.2	3937.7	4108.8	2435.7	3954.3	3559	3422.9	2337.1	3094.3	1961.2	2394.1	1665	1915	2218.4
"202958_at"	721.9	693	595.7	517.9	712.7	581.7	777.2	557.2	476.6	599.1	522.6	593.3	647.8	474.6	541.8	499.4
"202959_at"	255.7	409.2	307.8	306	299.7	253.5	484.1	372.4	247.3	207.5	286	474.6	383.7	340.6	369	428.7
"202960_s_at"	574.5	573.9	591.9	499.4	544.7	395.6	619.4	604.3	525.2	554.6	556.6	591.6	488.2	667.1	887.7	532.4
"202961_s_at"	2821.7	3036.6	2998.9	2812.9	3297.2	2950.7	3307.5	2753.9	3214.7	3198.9	2965.4	3050.2	3118.6	2611.6	2714.9	3103.8
"202962_at"	414.7	453.7	646.7	424.2	425.5	409.5	473.6	483.9	433.4	452.1	306.6	617.1	541.9	531.9	518	506.6
"202963_at"	673.7	762.8	772.9	686.5	664.7	678.5	771.6	803.7	866.2	730.5	493.4	502.9	508.4	529.1	591.3	684.3
"202964_s_at"	579.2	619	553.8	706.2	656.6	689.4	366.8	586.2	753.7	460.4	699	479.7	163.6	583.6	535.8	269.3
"202965_s_at"	15.1	27.1	11.6	17.5	19.3	16.1	16.5	37.5	12.5	24	11.8	86.7	15.4	36.8	34.6	14.4
"202966_at"	47.9	38.9	37.8	35.2	68.3	50.7	11.9	34.6	69.1	20.4	43.4	11.8	67.1	58.9	76	37.9
"202967_at"	1430.2	1825.7	1501.3	1459.2	1242.8	1359.4	1219.3	1073.2	1243	1283.8	1379	1958.9	1929.4	1358.6	2002	2162.6
"202968_s_at"	291.4	406.6	396	303.4	537.1	342.7	637.9	344.6	495.5	484.8	337.1	532.9	424.9	494.7	435	225.4
"202969_at"	239.7	295.5	392.8	339.6	299.2	323.9	375	353.9	385.1	477.2	279.3	266.4	324.1	396.4	368.6	247.1
"202970_at"	294.3	142.6	228.1	210.8	247.1	71.7	149	100.4	223.8	142.8	175.4	180.7	196.4	180.8	183.4	140.3
"202971_s_at"	59.5	115	142.4	208.8	209.2	187.6	125.6	237.2	246.4	336.8	135.9	244.6	154.4	467.5	374.3	232
"202972_s_at"	388.7	438.7	264.1	473.6	330.2	292.1	314.7	409.6	291.5	324.5	360	551	655.1	554.7	457.1	552.9
"202973_x_at"	937.1	1768.9	983.2	1794.2	1111.1	794	990.2	883.3	810.3	904.3	1294.1	1896	2365.1	1771.1	1913.7	1555.8
"202974_at"	1279.3	1847.2	1971.3	1475.4	1546.5	1312.1	2292.4	2154.9	1561.5	1909.2	1914.7	1559.8	1816.1	1054.8	1565.8	2181.9
"202975_s_at"	352.8	244.1	590.5	699	453.3	354.2	232.2	396.1	453.6	728	461.6	758.7	529.5	898.8	568.2	874.6
"202976_s_at"	1097.7	794.8	968.1	863.2	590.3	446.3	499.3	540.6	496.5	950.5	779.5	1014.4	699.7	1393.9	1090.7	1573.1
"202977_s_at"	16	19.1	19.4	18.3	18.6	28.3	20.6	28.6	26.1	13.9	17.2	17.8	23.6	19.1	15.8	19.4
"202978_s_at"	196	263.9	153.1	192.3	157	180.8	148.6	263.8	198.2	93.5	194.9	170.2	215.8	173.8	162.7	273.8
"202979_s_at"	289.5	287.6	185.5	159	115.9	118.7	185.1	181.9	91.8	79	124.6	136	176.1	167.6	132.2	181.4
"202980_s_at"	121.6	117.8	112.7	122.7	163.7	76.1	122.4	145.5	151.3	149.7	147.7	58.5	120.4	167.1	117.1	101
"202981_x_at"	1397.8	1711.2	1486.3	1297.8	1176	1153	1993.6	1368.4	1100.6	1594.9	1001.1	1162.3	1457.5	1674.1	1541.7	1643
"202982_s_at"	450.1	698.1	344.7	474.3	250.6	568.4	486	377	360.4	377.3	412.5	928.7	673	399	404.1	814.7
"202983_at"	1086.5	825.6	923.8	721.7	707.6	738.4	711.7	744.6	875.3	674.2	820.6	856.4	840.2	966.4	1136.4	899
"202984_s_at"	115.5	192.6	57	176.1	109.1	141.8	101.8	132.5	164.6	164	172.6	223.1	168.2	210.7	186	196.7
"202985_s_at"	1405.3	1250	1024.8	1062.4	859.2	1051.1	1195	1051.7	1182	1209.6	981.5	1197.2	1149.2	1136.3	1326.6	1321.7
"202986_at"	26.8	22.1	37.6	16.2	21.7	60.6	29.7	42.1	15.8	88.1	59.9	47.1	32.9	130.3	58.3	62
"202987_at"	80.9	58.4	72.1	72.9	98.9	76.6	32.5	82.3	46.6	63.4	76.8	76.8	67.4	59.8	48.4	65
"202988_s_at"	396.7	477.9	30.6	83.1	51.7	490	207.8	276.2	288	109.3	112.6	34.7	55.1	5.9	146	43.9
"202989_at"	3.9	33.3	1.4	19.6	1.4	37.4	7.9	4.6	41	3.3	15	1.8	1.6	19.9	16.8	12.7
"202990_at"	452	713.1	542.4	504.4	456.4	588.3	816.8	1020.5	579	652.4	538	581.1	552.5	981.6	543.3	605.6
"202991_at"	227.4	198.7	231.9	265.4	287.6	193.5	262.6	205.5	61.8	220.4	232.9	231.4	276	199.5	184.2	124.6
"202992_at"	752	983	394.9	819.1	152.4	1492.6	221.2	276.6	244.6	35.1	2314.2	1571.2	894.5	372.5	1845.9	1839.1
"202993_at"	241.1	298.5	288.8	288.3	278.6	271	253.7	277.4	321.8	261.9	300.6	221.9	266.2	288.6	261.9	196.6
"202994_s_at"	1546.5	1537.9	2167.5	1122.1	1466.8	2416.4	2445.2	1103.6	1265.3	915.1	1950.5	3277.3	1805.4	3597.8	2830.9	1109.2
"202995_s_at"	2906.1	3733.3	4596.9	3595.4	3060.9	6474.3	5602.4	2311.9	2117.7	1974.4	4613.9	6633.5	4794.7	6803.4	5475	2856.2
"202996_at"	326.7	607.5	536.4	556.4	531.2	362.7	628.8	484.4	431.4	657.1	606.7	440.4	526.3	643.1	696.4	525.3
"202997_s_at"	117.7	12.5	202.3	66.7	379.1	183.7	153.1	53.4	57.7	324.1	199.1	116.3	79.6	1160.1	18.7	13.2
"202998_s_at"	2704.7	676.9	2142.8	940.9	3041	1415.9	2168.9	2191.5	1166.2	4161.4	1569.5	975.1	849.8	6299.9	1187.6	499.8
"202999_s_at"	19.2	80.3	46.3	26.9	25.8	58.7	48.7	15.6	42.5	42.5	18.4	19	106.4	66.9	76.6	57.8
"203000_at"	16.6	9.4	37.8	11.5	6.1	219	1152.8	77.2	13.8	5.9	889.4	266.4	37.7	36.2	702.8	269
"203001_s_at"	45.5	62.8	92.9	62	89.5	145.1	778.3	192.2	9.2	8.1	539.8	121.2	108.7	85.6	381.7	169.6
"203002_at"	684.1	909.9	602.6	624.5	378.8	679	685.6	452.2	597	525.7	641.4	784.5	644.4	811.2	1094	877.9
"203003_at"	184.1	141.9	72.1	122.9	174.6	201.6	72.3	152.4	42.4	132.3	155.8	179.6	138.4	129	58.2	76.1
"203004_s_at"	118.7	71.4	105.1	136.8	346.1	312.3	130.3	158.9	190.5	135.1	335.6	103.6	189.3	103.1	53.8	86.4
"203005_at"	597.5	471	433.6	642	590.8	769.2	621.9	632.4	395.8	686.2	707.7	493.9	611.7	642.3	541.8	429.5
"203006_at"	687.5	874.9	786	640.8	608.9	1190.4	744.6	733	407.4	921.1	683.8	889.1	729.8	1081.8	991.3	748.1
"203007_x_at"	550.3	522.5	598.5	506.9	597.8	596.9	629.2	631.2	843.1	827.5	417	441.1	422.5	548.1	559.7	741.5
"203008_x_at"	975.9	1009.3	1272.8	835	953.2	927.5	1518.3	589.4	985.7	1187	836.5	1004.1	875.9	786.5	729.8	1164.2
"203009_at"	248	231.8	173.4	216.4	177.2	412.5	116.7	162.4	128	127.6	263.9	228.1	203.5	244.7	166.2	115.6
"203010_at"	677.4	939.4	792.6	749.8	1133.3	818.8	1081.4	896.1	783.6	685.5	539.6	727.4	724	607.5	725.6	627.2
"203011_at"	891.4	789.3	518	508.9	741.7	863.8	779.6	809.1	868.3	1160.3	647.9	667.4	637.3	719.1	834.1	978.5
"203012_x_at"	8687.9	7381.1	6896.3	9474.1	10614.9	11092	7010.2	9326.7	10689.9	9767.4	10360.7	8830.8	9802.2	11287.4	8494	10946.9
"203013_at"	417.8	388.5	421.3	415	465.3	472.3	402.8	466.6	463	366.4	453.3	352.9	298.3	373.4	452.7	444.1
"203014_x_at"	311.7	275	257.6	369.4	234.4	246.7	196.7	268.6	230.9	201.2	205.4	203.3	217.4	301.7	241.3	167.8
"203015_s_at"	172.9	168.5	218.3	211.3	272.1	205	254.4	273.5	161.3	132.1	197.8	139.9	197.6	148	134.2	138
"203016_s_at"	287.2	192.6	227.1	243.8	381.3	298.6	163.3	263.2	268.1	228.6	313.1	224.5	274.4	312.2	230.6	237.6
"203017_s_at"	154.2	91.6	132.3	91.2	134.8	132.5	148.4	155.3	249.3	145.3	69.5	126.1	101.6	134.6	123.5	147.8
"203018_s_at"	109	80.9	155.4	57.8	80.2	61.1	57.5	99.6	82.4	56.9	71.4	48.3	62.7	122.8	97.2	58
"203019_x_at"	95.5	52.8	64.3	58.9	120.5	79.2	67.3	81.2	128	44	52.9	86.3	58.5	89.7	45.5	73.8
"203020_at"	614.2	580.7	609.2	482.1	508.1	417.4	410.6	387.3	517.8	349.8	543.7	754.9	621.2	747.5	801.8	525
"203021_at"	796.1	534.3	906.6	312.3	362.3	1047.1	360.8	534	311	219.7	2224.4	2140.7	497.4	787.5	3319.1	1314.1
"203022_at"	331.4	405.2	293.1	375	391.6	334.6	396.6	275	412.2	359.9	322.1	360.8	327.7	276.2	265.5	292.1
"203023_at"	187.5	79.1	70.4	119.7	123	123.4	140.1	119.6	173.5	122.5	119	144.6	122.3	85.3	116.9	268.7
"203024_s_at"	2140	1879.2	1682.9	1578.4	1202.2	1328.2	1786.3	1264.9	1805.2	1975.9	1556.5	1673.7	1628.1	1896.2	1872.1	2064.1
"203025_at"	432.6	243	313.6	362.2	373.8	238.5	255.8	437.9	276.1	369.8	284.8	341.1	248.4	302.4	219.1	215.8
"203026_at"	762.7	531.9	714.2	619.1	766.1	609.7	618.1	475.2	595.6	706.4	524.6	584.3	612.1	561.8	669.4	668.2
"203027_s_at"	69.7	13.7	75.4	52.9	96.6	55.5	27	51.1	58.9	66.8	95	18.1	38.7	66.7	25.4	15.7
"203028_s_at"	2540.8	2127.3	2599.7	2928.3	4140.6	2163.5	3562.7	2887.6	4467.7	2577.4	4505.3	1525.7	2061.5	1107	1827.3	2131.2
"203029_s_at"	275.4	352.1	381.2	313	370.6	252.3	390.4	152	473.7	377.8	335.7	223.4	197.8	229.9	359.6	588.4
"203030_s_at"	131.9	33.5	55	19.2	37.9	17.6	13.7	9	13.1	48.8	34.5	28.3	23.4	86.5	44.1	72.4
"203031_s_at"	546	438.6	382.4	580.4	794.8	524.8	761.5	444.3	666.3	681.4	688.7	517.6	509.9	553.9	397.7	557.7
"203032_s_at"	49	180.8	94.7	151.3	156.1	114.3	126.3	108.2	164.5	183.2	188.5	74.9	110.5	153.3	75.3	183.3
"203033_x_at"	712.5	711.2	645.2	623.6	858.7	786.5	791.5	1023.1	838.4	916.4	665.9	670.8	692.8	777	730.1	586.9
"203034_s_at"	10998.8	10126.2	9910.9	13289	12066.1	13377.2	9818.7	12138.9	12334.8	10249	11466	11170.5	11991.7	11817.1	10832.6	10898.6
"203035_s_at"	539.6	359	374.2	354.1	387.8	336.9	377.3	235.8	319.8	348	323.9	355	422.5	462.3	336.3	288.3
"203036_s_at"	35.9	62.3	56.7	67.5	48.4	37.9	77.2	72.7	57.2	44.5	53.8	43	37	72.3	47.4	31.3
"203037_s_at"	2348.2	2234.7	2180.1	2160.8	1657.8	1714.6	2690	1737.9	2495	1857	1822.7	1831.3	2046.6	1822.7	1859.3	1763.5
"203038_at"	1023.3	813.1	1082.3	757.8	978	907.3	608.2	903.5	867.1	1674.9	882.7	1148.4	888.8	1493	1495.9	638.5
"203039_s_at"	398	376.7	364.6	412.6	313.9	423.9	435.2	376.9	474.4	493.6	428.1	380.5	448.8	367.8	412.2	396
"203040_s_at"	496.4	333.8	347.6	335.7	418.2	421.8	464.4	313.7	464.6	311.2	253.4	341	360.2	309.2	377.3	385.7
"203041_s_at"	967.6	1468.2	2055	1387	1858.2	1112.9	2600.3	1841.8	1928.6	2040.4	1866.2	1814.5	1585.6	1802.7	2324.5	2654.5
"203042_at"	745.3	718.6	1124.3	745	895	628.4	1161.3	804.3	1025.3	1012.7	973.2	873.2	754.6	764.8	1145.9	1193.4
"203043_at"	1362.1	958.6	1256.6	1121.9	1017.5	1017.2	1373.9	962.8	1148	1004.3	866.6	1068.9	967.1	1132.2	1078.5	766.7
"203044_at"	2043.6	1395.6	1583.6	1634	1636	1435.9	1531.2	3093.1	1544.1	1904.6	1359.6	1708	1299.1	1517.1	1847.5	1513.6
"203045_at"	539.2	537.7	793.1	889.6	740.5	993.1	1437.2	718.1	724.2	951.5	854.5	717.1	706.9	450.7	752.6	895.6
"203046_s_at"	255.1	173.6	228.7	178.3	220.9	224.6	182.4	241	280.4	252.9	184.3	152.1	143	139.2	122.1	199.5
"203047_at"	429.5	415.8	667	512.8	430.5	476.6	609.7	767.6	647.8	534.4	388.4	356.7	365.1	447.2	286.5	283.8
"203048_s_at"	521	585.3	548.7	394.2	485.2	425.2	507	487.4	526.4	500.3	369.8	506	469.5	583.5	566.9	472.5
"203049_s_at"	450.3	393.7	349.3	285.6	315.4	318.3	396.8	311.7	379.1	389.8	319.3	397	450.5	420.9	382.4	421.6
"203050_at"	515.9	498.5	652.3	372.7	423.7	312.6	237.5	413.9	437.5	415.9	397.5	446.4	505.6	466.4	511.1	346.6
"203051_at"	295.8	290.2	337.3	296.6	237.7	218.7	244.2	344.2	191.1	213.4	301.4	312.3	388.5	292.4	306.7	234.6
"203052_at"	1486.5	1610.1	3291.7	1837.6	2137.7	1805.4	2287.6	2598	2237.1	1942.7	2482.4	1535.5	2125.5	1817	2071	1527.4
"203053_at"	656.2	813.3	751.3	697.4	942.7	698	669.8	785	903.1	819.9	1057.5	651.7	683.2	954.4	712.2	915.6
"203054_s_at"	1044.6	812.7	913	980	711.2	774.6	669.6	572.2	660.6	656.7	1141.4	867.7	919.4	661.7	881.2	849.3
"203055_s_at"	377.8	485.5	373.3	460.5	479.1	443.5	494.5	388.3	349.9	367.6	343.1	396.2	358.1	312.6	295.5	363.5
"203056_s_at"	161.2	226.8	169.8	255.2	309.6	264.4	163.1	364.7	236.7	183.1	272.5	303.8	318.6	294.2	215.4	182.8
"203057_s_at"	744.5	779.9	734.4	614.9	680.9	552.2	610.8	810.6	750.1	625.3	541.1	484.6	531.4	706.4	603.7	628.5
"203058_s_at"	404.9	350.6	708.8	599.8	715.4	552.3	1249	724	885.6	993.9	721.6	527.4	557	990.9	821.4	585.8
"203059_s_at"	252.6	335.7	541.5	344.1	520.4	426.7	713.5	1084.5	466.2	677.8	503.9	395.7	435.9	608.8	576.6	526.6
"203060_s_at"	1023.5	956.5	1432.7	971.9	976.1	907.6	1329.5	1281	950.4	1614.5	670.9	1054.1	898.7	1547.7	905.4	954.3
"203061_s_at"	57.9	70.7	40.5	54.3	28.1	28.5	26.6	57.7	32.7	19.5	103.5	33.5	47.6	36.2	21.5	31.7
"203062_s_at"	393.2	375.1	415.8	406.4	361.8	247.9	265.1	314.7	393.8	285.9	387.3	337.6	365.6	228.7	398	302.3
"203063_at"	667.5	522.6	955.6	773.1	265	468.6	683.5	84.8	282.3	814.9	315.6	507.2	432.3	542.5	600.4	399.6
"203064_s_at"	446.9	358.8	298	384.6	330.4	469.2	355.3	356	390	436.4	308.1	307.8	386.6	416.5	461.8	183.7
"203065_s_at"	3306.6	3676.7	2699.8	4854.5	3596.5	4606.8	2715.7	2397.7	3653.8	3962.2	3105.2	4156.3	4084.4	5034.5	4029.4	3506.5
"203066_at"	2179.8	1351.3	1288.4	1395	1584.3	1666.2	1363.1	2245.5	1671.8	1769	1911.4	723.6	994.7	1038.7	842	991
"203067_at"	595.9	572.4	536.9	332.7	546.6	456.9	575.6	442.4	291	608	557	602.1	488.6	526.3	517.2	526.1
"203068_at"	191	392.1	237.7	246.4	220.3	262.6	156.8	164.8	126.6	219.6	288.4	388.1	396.1	415.7	418.8	249.2
"203069_at"	130.9	113.8	82.4	25.3	52.8	31.6	51.5	33.9	37.6	61.3	62.4	52	125.7	146.3	151.6	135.1
"203070_at"	33.4	31.4	70.7	33.3	37.9	76.7	21.3	27.8	79.2	63	63.3	85.8	43.9	45.1	33.2	93.9
"203071_at"	264.8	157.4	80.8	83.1	145.1	103.1	91.5	29.6	16	72.2	211.4	214.5	217.1	437.9	213	206.4
"203072_at"	261.8	261.8	459.7	261.2	262.7	297.9	526.8	379.6	414.3	343.6	189.8	341.4	290.8	351.3	280.8	185.5
"203073_at"	761.8	669.4	674.3	660.2	891.9	578.5	830.8	737.6	854.2	725.1	589.1	833.9	736.3	653.2	835.4	864.3
"203074_at"	409.9	269.6	354.3	308.1	285	334.1	396.2	441.1	310.8	311.6	256.1	323.6	395.9	318.2	377.6	295.8
"203075_at"	1160.2	1410.5	1052.7	1066	1028.8	1036.3	1354.1	928	1071.8	1225.3	863.6	1313.5	1175	1232.3	1342.3	1564.9
"203076_s_at"	1154.3	1668.5	1673.9	1235.7	1530.3	1398.4	1701.4	1679.1	1920.4	1874.3	1316.9	1521.3	1498.7	1642.9	1967.4	1925.7
"203077_s_at"	315	382.6	481.2	474.8	266.6	272	455.1	344.3	307.4	392.6	332.4	298.7	363.3	401.7	355.5	471.8
"203078_at"	68.1	50.8	52.2	83.1	36.1	41.5	58.8	73.7	35.2	40.9	47.2	44.7	50.8	47.4	40.1	51.9
"203079_s_at"	395.3	434	416.5	280.2	506.4	412.6	493.7	571.5	554	512.7	381.8	295.1	333.1	330.9	497.3	416.5
"203080_s_at"	749.4	766.6	645.1	404.2	673.3	441.9	469.6	485	350.3	466.7	509.8	446.9	515.7	557.2	655.8	509.3
"203081_at"	221.8	295.3	247.1	294.7	241.8	199.4	472.7	286.9	247.9	256	153.7	233.4	240.3	427.8	219.6	251.3
"203082_at"	491	290.8	301.2	332.1	384.2	407	418.2	398	235.2	411	221	392.6	312	358.4	444.1	359.4
"203083_at"	2404.3	1051.7	3140.6	2093.5	3865.3	2644.6	4755.9	2708	1275.3	5038.4	2399.9	3070	2303.6	6114.2	5021.9	1981.9
"203084_at"	11.2	13.1	18.7	21.3	54.1	29.4	22.3	25.7	23.9	9.8	11.3	17.4	22.2	27.7	21.8	14.1
"203085_s_at"	721.3	888.1	1264.8	964.4	1028	807.8	1365.8	873	1221.1	1354.9	1000.6	803.9	1018.5	767.7	639.4	780.4
"203086_at"	155.5	208.5	200.7	199.6	176.2	165.8	193.7	305	233.7	157.4	125.2	191.6	210.9	189.4	245	245.3
"203087_s_at"	456.1	441.7	477.6	407.7	438.6	342	461.7	378.2	540.7	519.4	347.8	263.8	320.6	358.2	327.1	391.3
"203088_at"	1410	1635.9	1544.8	1961.9	1210.3	1940.7	1110.9	1553.9	1036.4	753.7	2324.1	2492.2	1685.6	1443	2370	1617.8
"203089_s_at"	641.3	863.3	707.6	613.6	883.7	887.9	610.5	729.4	615.6	758.6	623.5	891.6	595.3	1285.7	938.6	711.7
"203090_at"	761	662.7	765.7	542.1	626	723.1	590.6	734.9	809.1	683.5	778.8	696.8	789.7	721.8	851.9	786.6
"203091_at"	584.7	544.1	473.2	466.6	560.1	414.6	528.7	509.9	719.7	567.9	527.3	542.8	566.4	458.1	445.4	545.2
"203092_at"	166.5	64.8	139.1	27.6	156.6	174.3	21.7	70.5	49.3	136.5	248.7	40.8	81.8	223.4	111.3	98.4
"203093_s_at"	224.5	350.8	354.9	350.5	327.1	388.8	341.7	423.8	248	275	214.6	330.3	341	311.2	355.6	256.2
"203094_at"	358.6	369.5	465.3	478.1	449.5	385.5	401.1	551.2	489.7	600.7	414.2	363	440.6	352.3	487.3	445.4
"203095_at"	774.7	592.6	496	432.1	423.8	396.2	508.3	387.7	511.5	706.4	364.1	260.8	421.8	535.4	439.2	603.7
"203096_s_at"	379.3	591.3	380.6	386.8	436.9	596.5	316	457.2	291.5	529.7	460	480.5	450.2	676.8	488.1	233.3
"203097_s_at"	2143	1454.5	1600.5	1397	1165.4	1248.1	1149.8	1029.1	1228.5	1534.4	1343.1	1116.3	1004.1	1530.8	1523.3	1210
"203098_at"	292.9	431.4	529.1	294.2	393.9	368.3	596.1	435.6	447	524.7	513.2	507.9	520.8	456.2	459.2	343.8
"203099_s_at"	23.1	33.6	49.7	54.6	32.9	31.2	60.7	40.9	21.6	78	129.2	23.4	24.1	128.9	38	14.4
"203100_s_at"	130.6	312.8	242.7	201.4	193.4	174.8	351.6	215.7	258.9	281.8	179.1	211.7	236.7	262.4	213.4	301.7
"203101_s_at"	44.3	34.9	107.4	21.8	76.7	59.8	100.2	78.1	52.5	107.8	164.8	89.5	71.1	91.8	29.9	41.5
"203102_s_at"	1938.1	840.6	1044.7	1247.2	1221.8	1234.4	1026.6	932.9	1724.3	1325.2	1233.9	947.5	858	1249	870	1050.8
"203103_s_at"	1074.7	589.4	800.1	930	904.1	876	926.2	1167.1	1108.7	575.8	1023.8	600	1326	953.3	755.6	900.2
"203104_at"	2198.5	3321.8	4114.4	5094.7	4368.3	3114.3	5192.1	4943.4	3557.9	2991.7	3317.7	2723.3	4681.3	2314.8	3994.8	2690.9
"203105_s_at"	417.6	386.8	426.2	356.1	686.6	497.3	301.7	551.7	568.7	683.6	451.8	352.5	440.4	465.7	532.7	478.5
"203106_s_at"	71.9	91.7	66.2	75.5	33.8	123.2	69.9	29.9	99.6	79.4	79.5	86.1	69.6	56.2	132	87.6
"203107_x_at"	10828.2	10401.5	9044.9	13273.6	13901.2	13184.3	9858.8	13605	12981	10499.9	12628.8	11907.6	11510.4	11994.8	10238.5	10607.3
"203108_at"	612	221.5	309.6	123.8	227	228.1	83.9	408.6	386.9	381.9	452	542.5	470.9	253.1	899.8	825.9
"203109_at"	335.1	474.5	531.6	373.3	499.3	499.1	501.5	379.1	307.1	501.9	446.8	488.5	529.9	584.3	413.2	358.5
"203110_at"	429.8	339	356.7	361.4	517.1	456.5	324.4	405.7	404.8	238.3	485.9	211.5	348.3	247.5	240.3	312.4
"203111_s_at"	49.7	53	102.5	213.8	111.3	39.3	91.1	27.9	32.2	58.6	127.9	74.2	108	79.6	9.1	48.8
"203112_s_at"	317.3	290.2	276.3	245.8	215.3	241.7	261.8	359.6	266	230.9	310.9	267.7	260.2	270.9	186.2	189.8
"203113_s_at"	5239.2	5579.1	3892.6	6220	4698.8	4544.7	4896	4223.3	5330.9	3589.6	4378.3	3485.1	4594.2	3291.6	3545.2	4578.3
"203114_at"	150.9	40.8	71.5	383	155.2	166.9	41.9	10.6	229.5	162.3	162.4	108	70.5	193.3	84.3	118.1
"203115_at"	179.8	191.9	227	151.4	163.4	142.6	181.2	110.5	128.9	192	200.9	154.4	165.7	250.3	205.5	230.2
"203116_s_at"	641.2	772.4	807.9	651.9	614.4	564.8	958.9	556.7	717.8	687.4	616.2	764.5	886.2	589.2	810.1	760.5
"203117_s_at"	156.8	124.4	166.2	93.5	120	95.2	128.9	22.1	44.6	70.9	118.2	128.5	154.1	173.3	88.6	69.4
"203118_at"	565.9	344.8	489.6	413.2	561.5	328.3	461	565.8	576.9	422.2	532.6	337.7	468.9	521.3	464.5	317
"203119_at"	563.9	399.5	285.8	610.6	596.3	642.4	423.5	598.9	616.2	423.1	522.7	388.5	446.9	433.6	488	391.4
"203120_at"	328.6	305.5	329.6	336.7	243.1	269.1	426.3	547.9	268	334	223.2	292.2	355.8	165.9	261.6	281.6
"203122_at"	597.6	355.2	331.8	435.3	381.4	307	322	174.5	303.6	420.8	403.5	286.8	196.5	439.3	307.1	341.6
"203123_s_at"	403	452.3	377	325.6	290.6	358.5	411.8	337.1	281.2	305.3	291.3	322.9	406	340.4	407.3	452
"203124_s_at"	631.7	355	299.8	345.5	243.1	295.2	281.2	297	328.3	274.4	295.5	277.7	292.1	299.3	350.2	456.9
"203125_x_at"	175.2	413.8	335.5	273.4	47.9	195.8	515.1	228.6	360.1	378.6	257.2	332.3	391.3	364.9	492.5	371.5
"203126_at"	213.1	223.3	227.6	282.5	373.4	405.2	329.4	272.7	186.9	211.8	356.4	362.2	473.8	354	353.4	376.6
"203127_s_at"	680.7	649.8	835	814.1	800.3	856.8	842.8	902.1	814.8	868	596.9	635.6	635.6	481.5	700.5	680
"203128_at"	171.5	312.2	361.3	447.3	337.5	426.2	257.9	433.4	544.4	301.5	355.3	96.2	358.7	37.7	381.9	445.2
"203129_s_at"	12.4	9.5	6.8	7.2	10.9	9.9	8.7	18.5	25.5	10.7	14.6	6.8	7.8	7.6	15.8	4.5
"203130_s_at"	204.8	177.3	589.8	247.5	522	251.7	517.7	498.5	248.7	417	257.2	227.5	268.1	400.4	339.2	230.8
"203131_at"	4558.2	3758.6	3590.7	3352.4	2723.7	3030.4	2622.9	3452.1	2755.7	2609.1	4936.7	4797.7	5019.1	3060.4	4616.6	3916.7
"203132_at"	662.7	602.1	696.1	859.8	755.6	659.2	995.4	796.8	672.8	589.7	697.7	454.5	559	564.5	507.8	653.2
"203133_at"	2315.8	1706.1	1901.6	1985.6	2048.2	1975.3	2243.7	2350.9	3301.5	3188.3	2449.8	1700.2	1543.7	2144	1946.3	3043.6
"203134_at"	214.4	211.3	182.6	435.1	506.7	530.2	432.9	617.4	362.8	161.8	286.2	475.4	165.5	399.8	191.5	261.1
"203135_at"	339	338.1	269.3	331.5	344.3	246.3	301.7	297.6	327.8	286.4	258.5	302.4	369.1	256.9	356.9	317.6
"203136_at"	3631.2	2588	3083.9	2774.2	3964.2	2515.6	3188.9	2214.6	3193.7	3528.4	3169.2	3126.1	3033.9	3421.5	2727.8	2825.7
"203137_at"	1227.7	1118.7	1290.1	1107.7	919.6	1118.3	1118.2	1250	1559.7	1657.9	848.3	778.1	846.7	817.7	1055.2	1440.7
"203138_at"	701	690.2	708.4	689.1	865.5	851	849	826.4	849.9	853.3	809.8	540.2	649	715.8	741.2	769.9
"203139_at"	1752.2	1643.2	1299	1255.5	829.8	787.3	1539.8	1081.7	1485.5	903	1054.7	980.7	1502.4	729.5	1071.1	1364.2
"203140_at"	2238.5	1871.2	2064.6	1315.4	1069.2	1273	1097.4	1574.3	1262.3	1042.7	1356.4	1724.6	1311.1	1639.6	1411.9	1715.6
"203141_s_at"	78.8	159.4	158	150	179.1	189.1	182.9	226.3	174.2	213.7	202.2	134.7	213.9	233.1	120.5	153.2
"203142_s_at"	901.4	892.2	1153.6	765.8	1332	1067.7	1311.6	1198.9	1119.4	1139.6	1018.3	1100.6	1240.9	1245.2	989.7	971
"203143_s_at"	613.6	353.2	552.1	456.5	489.2	466.4	426.8	522.9	571.1	546.6	358.5	408	287.5	356.7	409.7	439.4
"203144_s_at"	298.4	164.2	265	170.6	197.3	228.8	87	194.6	156.5	281.1	239.1	223.5	203	157.4	145.6	212
"203145_at"	119.3	96.5	133.8	116.9	131.5	114.8	144.5	181.7	105.9	217.6	101	103.6	101.7	49.3	106.3	80.8
"203146_s_at"	638.7	426.7	543.3	367.9	297.1	307	330.1	263.8	284.4	205.4	305.6	229.3	352.4	404.3	319.5	388.2
"203147_s_at"	262.6	334.4	490.3	543.5	426.7	387.8	413.3	450.3	532.6	447.9	304.7	379.5	508.2	283.2	338.6	556.2
"203148_s_at"	506.2	412.4	792.3	847.4	686.7	390.4	829.7	441.2	743	433.7	550.2	507.8	510.9	262.6	442.1	910.2
"203149_at"	769.6	580.2	697.7	846.4	946.5	983	766.3	1105.4	690.4	838	684.6	613	685.7	695.9	679	585.6
"203150_at"	339.8	312.8	395	257	348.8	453.7	417.4	297.6	407.2	465.6	340.7	425.2	561.1	510.7	481.5	604.4
"203151_at"	1320.4	1292	1308.9	897.4	765	803	822.3	560	558.1	640	1139.8	1545.8	1789.7	1451.5	1467.7	1082
"203152_at"	771.9	730.1	634.9	891.1	625.4	769.7	753.6	459	941.1	775.7	828.4	555.7	660.1	683.4	721.6	981.3
"203153_at"	1523.8	788.2	1735.9	842.3	659.1	1114	1235.8	1560.9	1179.9	839.2	1186.5	942.5	1263.9	874.4	1018.7	986.8
"203154_s_at"	245.4	163.8	96	73.5	87.5	76.5	67.6	107.4	61.5	185.9	162.5	62.5	267.5	173.3	72.3	95.1
"203155_at"	540.6	472.2	414.7	559	504.6	298.8	462.5	263.5	476.9	400.9	515	261.6	348.9	314.1	407.5	288.3
"203156_at"	1886.9	2304.6	1922.9	1586.4	1413.9	1385.7	1932.4	1475.6	1665.6	1498.4	1275.8	2057.8	1912.4	1535.8	1828.1	1947.1
"203157_s_at"	376.2	473.9	396.2	330.8	443.1	434.5	344.9	516.5	570.8	292.1	460.6	345.4	330.8	291.8	362.6	393.6
"203158_s_at"	197.3	238.9	230.1	129.4	251.6	224.7	158.4	287.8	207.8	214.1	281.7	204.2	180.1	249.6	177	188.8
"203159_at"	961.5	967.9	1013.5	716.5	1141.4	885.3	717.6	1026.6	943	856.3	926.9	1006.7	1030.6	1073.5	1088.1	859.8
"203160_s_at"	334.3	296.2	277.6	315.1	360.7	340	403.9	448.6	267.9	344.7	279.2	241.2	337.2	350.7	267	308.4
"203161_s_at"	10.9	8.8	9	14.4	15.4	8.1	10.5	14.8	5.7	12.4	7.7	8.8	9.8	7.5	12.2	10.9
"203162_s_at"	611.7	530.6	502.3	503.4	661.9	626	659.5	496.3	465.8	554.7	577.1	590	628	496.2	566.6	581.1
"203163_at"	92.5	102.7	71.5	127.1	156.9	127.1	74.9	74.1	137.5	121.4	121.5	72.7	117.2	131.5	83.9	87.5
"203164_at"	858.1	506.6	480.3	342.2	646.5	438.4	393.5	501.9	626.1	565.5	565.8	423.4	398.8	408.6	449	398.9
"203165_s_at"	166	119.2	116.2	111.5	106.8	85.9	95.5	113.7	112.2	125.7	105.6	83.8	61.2	89.5	112.2	125.6
"203166_at"	769.1	532.1	856.1	605.1	601.4	723.7	509.1	525.5	596	717.7	651.6	879.6	811.6	839.6	829.6	731.5
"203167_at"	943.2	1587.6	1329.2	1777.9	1756.2	1306.1	1530.1	1480	1544.5	1391.2	1827.1	1784.2	2635.3	2333.1	1270.3	1600.5
"203168_at"	161.1	227.5	282	136.5	117	158.2	176.2	197.4	224.5	163.2	265.9	343.2	303.8	186.1	254.9	274.2
"203169_at"	228	75.8	175.5	196.9	141.9	211.4	119.3	233	190.4	243.9	241.5	74	131.6	219.7	144.6	283.3
"203170_at"	59.3	79.9	35.2	10.9	50.6	55.3	23.6	80.3	5.5	45.6	53.4	64.9	58.8	47.4	51	77.3
"203171_s_at"	651.1	420.3	373.2	435.1	464.6	384	449.3	441	560.5	430.2	317.1	377.5	445.9	418.8	549.9	435.1
"203172_at"	157.7	107	23.7	84.4	58.2	167.7	24.5	92	79.6	51	247.4	29.5	69.6	61	32.6	19.9
"203173_s_at"	608.9	508	637.7	744.8	827.1	557.7	694.3	686.7	723.7	705.8	717.5	438.1	735.8	426.4	748.1	607.8
"203174_s_at"	745.1	559.9	542.3	637.8	466.2	607.8	337.1	760	496	379.9	581.9	267.1	662.8	696.8	310.4	544.3
"203175_at"	2558.8	2217.4	2926.6	3268.2	2809.3	2683.8	3491.9	3012.9	3653.2	2936.2	2658.4	2175.1	2756.2	1945.2	2435.9	2552.5
"203176_s_at"	207.5	284.7	204.4	222	273.5	269.2	254.7	256.7	243.3	225.4	280.2	214.5	241.7	262.7	241.3	301.8
"203177_x_at"	239.5	222.7	224.1	227.8	239.4	256.2	265.9	323.1	298.5	208.3	165	196.1	182.9	187.9	192.7	244.5
"203178_at"	305.6	437	273.6	334.9	197.3	222.3	842.3	302.4	344.9	327.1	415.6	287.5	267.1	326.5	383.4	438.9
"203179_at"	394	438.8	360.1	325.2	193.6	322.2	222	292.1	281.8	259.9	415.2	498.4	443.5	357.3	421	335
"203180_at"	1061.3	2329.5	691	1185.6	766.7	857.7	754.7	1933.8	1630.4	1333.1	1171.9	2051.4	2030.3	1240.2	2296.3	2315.7
"203181_x_at"	281	335.1	364.8	653.9	575.4	583.7	383.3	622.5	499.4	342.2	651.9	617.1	533.5	615.7	518.7	285.6
"203182_s_at"	732.7	639.8	747.7	682	648.5	428.6	667.8	525.2	611.6	646.2	493	524.3	560.9	777	572.2	637.9
"203183_s_at"	381.2	474.9	427.6	423.9	461.3	459.5	405.3	499.6	474.4	309.9	412.9	452.8	420.6	272.6	321	271.6
"203184_at"	81.4	99.4	194.4	90.2	123.1	112.6	123.6	118.2	76.2	58.9	77.7	100.4	90	98.9	120.1	52.7
"203185_at"	991	1294.5	1754.5	1413.4	1397.3	1258.5	1852	1356.9	1748.6	1513.5	1363.7	989.7	1223.6	784.8	1410.5	1400.4
"203186_s_at"	6973.1	7541.1	8009.7	8296.8	6468.1	7136	8133	5670.4	6439.9	7626	6272.4	9566.8	10639.4	7720.4	8742.3	9264.2
"203187_at"	1230.2	1227.6	1279.8	895.7	992.5	1030.4	1038.9	1221.3	921.1	1223.1	992	1310.7	1309.6	1567.2	1519.7	1438.7
"203188_at"	730.2	695.9	589.6	569.1	534.4	529.7	630.7	420.9	529.3	381.7	772.4	774.3	742.4	538.2	773.7	689.3
"203189_s_at"	195.2	188.8	227.2	314.2	203.6	238	256.1	277.7	248.8	276.6	272.1	316.9	275.2	209.5	220.6	214.9
"203190_at"	882.5	575.7	585.5	651	750.2	528.5	632	444.1	572.2	592.9	841.8	591.4	632.9	602.7	705.4	683.3
"203191_at"	6.8	7.5	7.8	7.9	11.5	13.4	8.3	17.1	10.9	7.3	27	8.7	8.5	13.2	5.8	6.2
"203192_at"	534	376.4	418.1	351.8	414.1	391.2	319.4	238.1	205.9	399.8	378.7	497.2	496.9	352.1	447.3	338.6
"203193_at"	171.3	134	93.4	136.7	237	254.4	157.7	127.4	20.8	116.9	121.4	125.9	125.6	135.7	74.4	112
"203194_s_at"	216.4	354.2	363.5	354.3	304.6	290.1	285.9	377.5	322.9	280	348.1	303.1	288.3	297.1	202.2	203.9
"203195_s_at"	479.7	607.5	411.5	354.9	318.6	452.7	307.5	586.1	353.4	375.8	367.3	334	376.8	447.5	244.5	304.8
"203196_at"	300.6	305.2	384.2	338.7	492.8	256.3	408.9	320.3	468.7	337.6	253.1	180.2	209.5	211.3	272.7	202.1
"203197_s_at"	1013.9	1312	1367.2	1215.5	1472.9	1282	1275.4	971.7	1132.4	1384.3	1320.4	1424.3	1400.9	1654.2	1750.6	1502.4
"203198_at"	280.4	283.7	225.6	317.9	240.4	321.6	259.5	353.6	276.1	320.5	277.8	371.2	418.8	278.8	313.9	257.4
"203199_s_at"	272.2	440	363.1	438.8	443.2	386.6	355.5	326.1	424.7	270.2	354.6	379.7	376.3	301	415.9	388.4
"203200_s_at"	1144.3	704.3	652.8	725.9	1201.9	709.5	377.5	549.6	978.4	670	859.5	617.1	824.8	567.1	742.9	792.2
"203201_at"	307.6	231.4	315.8	293.5	374.4	451.5	491.9	226.8	452.2	541.7	304.9	342.3	310.3	388.3	227.2	309.2
"203202_at"	450.7	464.7	483	458.2	539.1	469.5	322.3	379.3	483.7	550.7	424.2	443.5	464.9	473.8	561.9	545.7
"203203_s_at"	97.1	117.7	98.5	169.3	106.5	129.7	114	96.6	117.6	164.3	155.6	154	145.8	166.9	80.1	242.7
"203204_s_at"	410	494.4	402.2	517.8	524	379.8	397.5	318.7	326.1	301	579.1	454.6	489.2	504	430.4	289.9
"203205_at"	358	319.5	377.1	408.8	331.5	382.6	404.3	349.1	262.8	316.3	310.2	385.4	536.9	405.2	457.7	402.6
"203206_at"	574.2	597.2	605.7	707.4	607.5	516.9	840	524.1	847.5	514.4	578.1	686.6	755.2	340.6	592	387.8
"203207_s_at"	324.8	328.3	368.3	328.5	482.4	361.7	410.4	362.2	442	431.5	324.7	340.2	405.5	388.5	438.3	433.1
"203208_s_at"	608.7	346.2	340.1	373.8	417.4	340	453.8	287.6	313.5	554.1	237.8	414.4	362.2	463.8	333.2	532.5
"203209_at"	215.5	195	143.2	143.5	163.7	144.8	278.2	198.1	214.8	234.3	164.1	169.7	181.2	220.1	208.5	190.4
"203210_s_at"	111.3	142.8	136.9	127	152.5	140.8	186.1	108.1	156.2	170.7	145.4	127.2	113.6	124.6	199.5	106.3
"203211_s_at"	520.1	439.4	574.4	455.2	531.1	540.6	516.5	562.5	430	792.6	491.5	565.7	666.3	640	691.4	795.6
"203212_s_at"	368.9	321.6	419.4	260.9	324.4	314.7	247.9	215.4	323.5	462.5	360.8	305.2	474.4	504.1	426.8	412
"203213_at"	107.1	78.1	150.7	133.1	246.8	123.3	299.1	112.2	174.2	309.3	45.2	57.5	75.2	85.7	80.6	113.4
"203214_x_at"	180.9	127.7	236.1	141.4	244.7	216.4	258.2	200.6	263.6	481.1	67.6	96.4	133.3	127.9	105.4	141.4
"203215_s_at"	25	20.3	15.7	19.9	46	68.4	14.1	21.7	127.1	76	51	24.2	29	95.1	101.6	80.9
"203216_s_at"	460.3	371.5	340.8	215.9	259.2	232.8	276.4	201.5	268	282.6	300.5	297.9	342.7	261.1	387.8	298.8
"203217_s_at"	745.3	561.4	827.1	601.5	538.1	527.4	1230.4	752.7	807.2	487.6	599.8	469.3	445.8	323.9	561.1	610.2
"203218_at"	464.3	412.1	547.1	462.2	426.4	380.2	504.7	337.4	572	622.8	423.9	394.1	452.5	525.2	463.6	384
"203219_s_at"	669.3	585.5	716.1	523.3	528.2	480.1	597.5	380.7	1024	807.2	620.2	512.5	474.7	611.6	605.9	660.1
"203220_s_at"	164.3	232.5	200.5	159.1	87.5	185.3	105.5	171.3	182.6	125.8	143.6	205.5	198.5	160.6	133.1	135.3
"203221_at"	764.6	840.2	507.7	586.6	644.6	744.8	504	793.6	357.2	470.2	442.7	675.7	596.3	795.1	697.8	433.3
"203222_s_at"	139	208.8	123	124.3	166.5	239.4	41.6	48.5	116.8	188.4	139.2	199.9	152.4	242.1	195.8	104.4
"203223_at"	75.1	110.4	107.2	74.9	55.1	119.4	91.2	121.1	78.9	133.3	69.2	85.3	44.3	106.3	81.9	149.7
"203224_at"	523.6	483.3	559	536.1	546.9	448	673.9	563.5	716.5	417.6	552.1	538	478.5	393.3	656.9	660.8
"203225_s_at"	474	510.6	626.4	488	708.8	583.9	545.5	584.7	759.9	772.3	473	455.4	443.4	515	580.2	663.1
"203226_s_at"	1045.1	1259.6	1013.2	1087.2	856.2	783.9	1047.1	685.9	1070	895.6	1328.5	1172.2	1161	995.9	1131.3	1216.8
"203227_s_at"	1277	855	954.6	825.8	639.8	821.8	799.6	507.4	1091.1	940.8	1346.9	901.2	880.3	916	1116	1360.6
"203228_at"	165.5	127.2	224.1	124.6	267.6	263.5	79.4	18.8	151.2	300.9	165.9	31.5	28	91.5	33.5	155.7
"203229_s_at"	824.1	698.2	455.6	412.4	554.5	557.8	381.2	751.2	460.4	493.3	579.7	539.6	679.3	421.4	641.4	682.8
"203230_at"	487.5	432.5	414.8	286.3	385.1	516.1	408.3	345.8	345.3	366.7	458.1	409.1	440	571.6	365.6	332.2
"203231_s_at"	150.7	199.2	261.2	111.3	527.8	463.2	137.2	311.4	372.2	514.4	359	487.8	339.6	413.7	245.3	459.8
"203232_s_at"	1131.7	991.2	1338.9	1157.1	730.8	591.7	1193.9	598.9	1211.8	957.8	805.7	784.8	1019	968.4	1088.5	1319.8
"203233_at"	1009.3	574.7	689	758.4	811.7	729.8	773.5	1222.5	962.9	836	736	461.9	461.9	402.7	635.9	557.3
"203234_at"	295.8	236.1	214.2	200.4	242	239.3	365.4	470.7	278.5	398.6	254.7	132.9	160	149.2	146.8	177.6
"203235_at"	142.7	125.7	92.5	59.2	106.3	59.8	59.6	16.5	20.1	144.2	61	53.9	55	98.8	99.9	79.4
"203236_s_at"	562	372.7	834.3	672.8	543.9	502.7	953.8	605.5	320.2	624.3	436.3	466.8	413.4	241.9	239	329
"203237_s_at"	136.5	247	193.9	307.6	290.1	319.7	111.5	15.7	20.8	59.9	335.2	388.4	323.1	311.1	24.7	24.9
"203238_s_at"	4036.5	2048.2	2443.3	1965.5	1530.5	2766.9	956.9	1248.7	856.4	1338.4	1837.1	3226.3	1848	2277	1382.2	685.9
"203239_s_at"	340.5	377.2	230.6	364	330.3	316	312.6	276.3	288	225.4	298.4	328.5	332.9	270.5	185.1	193.8
"203240_at"	28	30.5	32.4	26.1	33.9	40.8	331.8	67	23.4	19.2	132.3	30.4	34.7	465.1	28.5	26.8
"203241_at"	400.4	491	496.4	467.7	443.9	499.1	449.1	604.4	497.7	423.1	435.1	374.4	307	435.7	356.8	363.6
"203242_s_at"	334	720.7	607.8	493.5	351.7	338.5	218	516.1	391.9	513.4	386.2	565	782.2	350.1	716.6	527.3
"203243_s_at"	1743	1606.5	2447.3	1471.2	1110.9	1185	1330.8	1413.5	2119.3	1233.8	1184.5	1725.8	1612.4	1332.2	982.2	1906.7
"203244_at"	822.1	1268.4	793.9	663.8	1007.7	904.2	930.6	789.1	820.5	893.3	1155.2	960.3	775.4	917.4	646.9	1672.9
"203245_s_at"	224.1	270.6	248.8	233.4	223.8	239.6	313.9	229.5	230.5	310.4	216.7	346.9	431.9	316.1	336.1	378.5
"203246_s_at"	407.9	413.8	318.3	380.1	411.2	249.3	75	156.6	600.2	389.7	521.4	397.6	406.6	396.7	405.7	372
"203247_s_at"	260.6	393.4	339.1	583.2	457.5	427.2	306.7	651.3	471.5	488.2	494.4	385.4	475.1	496.2	547.6	550.8
"203248_at"	306.4	562.4	502.5	390.2	456.9	585.6	560.2	552.7	445.7	425.6	512.5	372.2	296.2	377.2	431	355.7
"203249_at"	640.1	586.8	434.5	487.4	120.4	379.1	265.1	103.3	155.7	87.2	457.8	572	591.6	577.6	530.1	482.9
"203250_at"	1183.8	1490.4	966.2	1008.6	829.4	1083.1	1014.3	1000.4	1033.3	862.1	1028.5	1137.6	1250.9	1055.2	1136	1017.6
"203252_at"	569.6	304.7	410.2	382.4	603	350.5	270.7	296.6	796.5	407.7	378.7	228.7	312.1	356.2	264.1	268.9
"203253_s_at"	511.1	427.5	411.9	384.4	404.1	299.6	484.9	418.8	280.1	418.4	339.9	339.1	312.1	338.2	405.5	402.2
"203254_s_at"	791.2	778.9	762.6	843.4	593.8	810.7	788.1	726.1	562.5	470.2	991.3	1010.7	1006.1	797.7	686.5	599.1
"203255_at"	294.9	199.2	245	249.3	234.4	215.1	206.1	153.7	215.8	201	205	163.6	227.5	235.2	169	135
"203256_at"	11.8	14.5	18.2	11.4	20.9	8.2	5	16.8	5.6	7.2	11	10.7	9.4	13.1	15.4	8
"203257_s_at"	305.1	321.4	324.4	302.5	401.8	280.6	355.8	397.6	385.3	344.1	357.5	346.7	444.8	307.4	407.1	257.7
"203258_at"	583.2	519.6	782.5	478.3	695.3	640.4	921.9	765.7	753.9	827.7	708.4	461.8	699.9	697.5	470.6	622.8
"203259_s_at"	2132.9	1862.6	1311.6	1572.5	1350.1	1259	1144.6	1277.2	1520.5	1347	2054.8	1924.9	2267.6	1602.1	1681.9	2713
"203260_at"	152.4	146.5	122	101.5	131.8	69.1	102.6	377.2	88.2	94.2	120.4	158.4	211.4	127.7	167.2	263.6
"203261_at"	829.3	1193.3	984.7	821.4	1127.8	1169.9	1356.3	919.2	673	1264	1067.8	1346.2	1304.3	1141.2	1115.8	1531.6
"203262_s_at"	1231.8	1065.5	975.2	901.4	1438.6	1062.4	1283	1141.6	1054.8	1175.5	1031.3	1251.2	1320.5	1230.3	1062.7	851.3
"203263_s_at"	120.4	92.8	111.2	44.9	134.2	98.3	120.3	54.2	71.1	143.8	108.4	146.4	132.2	115.1	182.4	125.3
"203264_s_at"	298	307.7	273.4	240.9	169.3	270.7	264.7	255.2	187.8	200.2	366.7	330.2	351.7	285.6	305.8	229.1
"203265_s_at"	335.8	209.4	340.5	327.8	382.4	298.9	414.1	422.3	388.9	420.2	330.1	394.4	292.7	293.8	252.4	297.3
"203266_s_at"	566.8	614.1	561.2	459.5	511.6	453.3	576.1	524.4	613.7	614.1	449.7	456	517.2	499.8	551.2	542.4
"203267_s_at"	287.8	378.7	330.1	386.4	337	439.7	256.3	297.5	324.1	289.2	400.8	355.1	420.7	418.2	192.6	247.2
"203268_s_at"	356.3	200.7	239.3	275.6	398.3	341.3	253.6	199.4	277.7	296.9	171.1	207.1	195.3	381	214.1	219.2
"203269_at"	1187.3	794.8	795	1058.7	981.1	794.9	1074.7	780.8	888	915.3	828.2	883	813	925	823.6	1171.7
"203270_at"	179.8	134.3	190.7	148.8	51.2	149.6	190.6	31.5	130.7	243.2	152.1	148.4	188.3	152.2	132.5	220.4
"203271_s_at"	66.5	38.2	88.9	38.1	38.1	30.3	88.9	39.1	44.7	191.6	53.4	25.7	33.6	67.5	24.3	46.6
"203272_s_at"	360.7	249.5	234.9	417.8	209.6	313.8	246	320.1	393.9	274.1	461	389.9	377.2	269.8	325.2	408.3
"203273_s_at"	490.9	404.8	350.7	386.9	396.3	364.7	412.4	474.4	374.4	410.8	480.4	427.2	499.9	350.9	428.8	377.7
"203274_at"	1561.7	1547.2	1606.9	1942.7	1780.1	1454.1	1840.9	1703	2076.8	2367.8	1637.2	1420.8	1615.6	1679.7	1612.6	1572.4
"203275_at"	1525.6	1738.5	1514.8	1551.9	1860.8	1596.8	1332	834.5	2057.1	1260.8	1519.5	1120.8	1413.2	919.3	1197.6	1128.3
"203276_at"	171.6	106.7	345.2	289.8	369.1	193.1	302.4	405.3	435.2	285.1	104.2	133.8	99.2	140.8	201.6	104.8
"203277_at"	449.3	619.8	398.7	505	451.6	512.5	361.3	386.1	869.1	651.5	504	654	563	613.3	553.9	693.6
"203278_s_at"	429.3	360.4	463.5	293.3	435.9	419.6	363.6	470.7	363.4	359.6	451.9	329.9	268.4	353.9	299.6	334.8
"203279_at"	799	420.5	634.3	443	752.7	580.2	694.2	615.4	813.5	676.8	343	499	447.2	433.7	513.3	612.4
"203280_at"	282.8	167.6	240.9	162	251.8	275.3	237.1	276.3	259.6	224.4	251.3	230.9	270	275.2	222	245.9
"203281_s_at"	688.8	455.5	653.1	462.2	482.2	387.7	419.5	437.3	510.7	672.8	443.8	352.6	458.8	468.8	477.9	428.2
"203282_at"	1324.1	1581.1	1071.9	901	917.2	951.3	1863.3	1082.4	868.8	1859.1	868.1	1305.8	1341.7	2036.8	1127.5	1433.9
"203283_s_at"	155.7	92.9	112.3	230.3	106.1	64.4	169.9	76	163.7	132.3	130.8	129.6	79	137.3	99.1	142.8
"203284_s_at"	838.9	665.2	643.6	770.5	601	465.3	814.3	409.3	684.6	745.5	755.7	638.2	739.6	751.6	662.4	660.8
"203285_s_at"	364.7	292.1	263.7	320.5	248.3	198.7	476.7	225.8	207.8	250.5	287.6	239.3	205.1	191.5	203.6	243.8
"203286_at"	1053.6	874.1	1032.4	754.2	811.8	887.8	790.1	1038.6	1054.9	889.2	780.9	674	660.4	1037.3	821.3	585.8
"203287_at"	269.7	242.9	192.5	207.1	182.9	193.6	207.6	256	154.4	136	131.3	247	239.8	107.1	155.9	198.7
"203288_at"	713.8	660	767.6	692.2	654.7	777.6	468.6	590.6	486.4	714.8	535.1	648.3	636.7	745.5	752.7	459.9
"203289_s_at"	197.1	327.9	194.2	395.3	338.5	296.2	144.7	55.6	187.8	198.2	348.5	454.4	401.4	429.6	175.1	143.2
"203290_at"	2324.6	2437.7	5833.1	4792.6	37.3	49.5	7989.5	5952.4	18.4	63.5	2343.6	13.2	2547	2685.2	15.7	1578.1
"203291_at"	567.9	382.2	376.2	232.2	459.4	361.5	290.6	403.7	440.6	337.9	416.5	342.7	387.8	343.9	477	252.7
"203292_s_at"	593.2	547.8	563.4	607	579.2	510.9	780.4	760.8	628.5	451.4	703.2	759.9	705.9	605.6	517.4	658
"203293_s_at"	203.8	403.1	386.3	358.5	330.8	185.5	288.2	109.9	630.1	368.3	349.3	388.3	361	346.6	243	344.3
"203294_s_at"	146.7	205.7	139.7	127	119	213.8	178.3	271.9	300.9	345.2	283.4	136.1	136	197	241	163.9
"203295_s_at"	66.5	177.5	129.8	136.5	81	351.3	74.6	51.2	23.9	71.9	159.8	121.4	196.9	206.5	286.7	154.8
"203296_s_at"	92.3	261.5	117.8	146.7	55.2	531.7	57.8	120.2	43.1	15	195.8	257.1	265.2	359.6	449.2	186
"203297_s_at"	1022.8	669.8	828.1	693.6	753	614.9	826.9	1221.5	752.4	782.2	596.1	601.3	606.5	726.1	767.7	614.2
"203298_s_at"	752.1	480.1	641.1	521.7	524	320.6	526.2	827.7	401.2	704.8	401.1	401.4	473	453.8	563.8	616.4
"203299_s_at"	297.9	344.9	303.8	318.8	226.9	308	459.6	388.6	232.6	340	216.8	283	320	148.9	305.5	428.7
"203300_x_at"	1471.3	2071.9	2823.4	2319.7	2479.4	3096.9	2783.9	3030.2	2256	3137.2	2456.6	2459.2	3079.4	1734.3	2257.5	3324.7
"203301_s_at"	868.5	449.4	307.7	468.9	473.7	534.3	434.7	345.7	416.7	219.7	731.7	547.2	387	557.6	348.3	406.7
"203302_at"	318.9	353.3	429.4	351.5	292.1	286.3	482.7	344.3	514	410.6	322.4	223.9	279	255.6	316.4	406.1
"203303_at"	1129.1	1190	1371.5	939.3	1037.5	1152.7	2039.8	1028.5	681.8	1566.5	808.6	1613.7	1693.3	1739.8	1438.9	1920.1
"203304_at"	230.5	189.9	551.4	274.6	353.4	320.4	198.6	310.5	347.2	209.3	270.6	307	327.8	478.9	271.8	221
"203305_at"	4504.5	4370.5	4816	5885	4267	4370.9	5451.9	4590.8	6993.3	5647.8	3924	4216.4	3414.7	3106.6	6244.8	4217.2
"203306_s_at"	850.7	857.8	896.2	597.1	564.3	591	782	553.6	580	766.4	625.4	635.3	742.5	859.7	889.3	965.3
"203307_at"	285.7	324.9	296.4	298.2	228.8	370.3	303.8	340.9	246.2	336.4	325.3	310.4	464.9	357.1	270.4	219.5
"203308_x_at"	353.3	249.8	363.3	218.1	179.9	223.4	425.9	341.7	383.1	343.3	255.2	239.4	263.5	328.6	272.3	296.6
"203309_s_at"	212	190.5	187.1	191.3	294.1	173.4	226.6	338.6	242.2	178.9	259.6	149	174.4	95.5	206.2	162.4
"203310_at"	656.5	622.5	565.7	548.9	409.2	460.3	605.5	475.8	525.5	511.7	378.1	512.8	483	451	528.3	600
"203311_s_at"	212.2	537.7	686.9	621.6	645.5	899.6	900.9	696.7	654.1	822.7	573.9	525.8	501.8	493.9	606.2	519.5
"203312_x_at"	2012.6	1919.4	2166.8	1727.5	1673.8	1875.3	2271	1718.5	1658.2	2318.1	1304.8	1596.2	1720.3	1612	1379	1807.7
"203313_s_at"	496.3	542.3	721.5	447.3	656.1	620.7	664.2	600	385.4	651.3	516.3	606.1	557.6	494.1	690.8	499.3
"203314_at"	595.9	415.1	356.6	510.5	615	419.1	552	389	438	432.2	576.4	484.8	523.7	381.7	473.7	467.4
"203315_at"	1291.2	1829.4	1787.3	1529.2	1144.5	1311.1	1427.8	1012.9	1046.2	1232	1151.7	1515.1	1558.1	1363.9	1514.5	1236.7
"203316_s_at"	1809.3	1907.3	1759.2	2354	2002	2111.2	2033.3	1743.1	1973.6	2044.6	1924.3	2170.5	2201.1	1957.9	1672	2546.7
"203317_at"	286.2	217.2	290.2	279.1	322.6	258.8	341.3	254.3	311.7	301	290.6	210.5	228.2	155.6	168.8	291.3
"203318_s_at"	464	644.9	576.8	876.9	951.4	876.7	589.1	823.4	796	597	874.3	1082.8	944.6	955.2	795.4	784
"203319_s_at"	166.7	260.6	166.9	522.1	248.1	366.8	178.9	413.1	436.5	353	443.6	445.6	302.6	380.1	457.2	368.7
"203320_at"	1210.7	1541.7	1742.6	1395.9	2005.7	1530.5	2543.8	2265.9	1839.9	2109.5	1218.7	919.5	1399	668.6	1571.3	1671.5
"203321_s_at"	352.9	290.7	361.1	368.6	275.9	280.9	348.5	398.4	264	415.7	246.5	370.9	337.2	325.2	328	296.7
"203322_at"	356.6	492.1	446.9	287.8	347.9	319.3	441.4	390.2	361.8	312.3	307.6	432.1	432.1	385	407.3	452.5
"203323_at"	1214.8	1593	1116.9	1329.9	1089.9	1667.8	1019.4	952.1	795.7	1746.9	778.6	1668.6	1320.8	1796.2	1625.6	1758.8
"203324_s_at"	825.9	1416.5	887.3	1072.6	586.9	1152.5	654.5	690.4	599.9	1223.3	837.9	1261.5	989.3	1273.1	1095.2	1204.2
"203325_s_at"	2079	695	2699.2	1963.2	3061.1	1711.3	2630.9	1847.6	1122.8	4207.1	2601	2391.9	1925.9	5486.4	2407.4	640.5
"203326_x_at"	31.9	28.6	20.3	30.3	48.5	88	36.8	180.2	32.9	35.1	42.6	25.9	50.3	89.1	35.2	27.6
"203327_at"	695.6	324.1	361.5	428.9	590.8	376.8	331.9	459.4	575	382.3	458.6	373	377.1	361.7	378.3	431.3
"203328_x_at"	476.7	465.9	470.5	471.6	677.2	488.7	451.5	663.1	599.6	366.4	491.8	396.5	499.8	371.6	484.4	436.9
"203329_at"	772.2	1168.8	1094.4	817.8	883	1193.5	795.5	792.9	709.3	795.6	835.6	1232.9	1188	1149.8	937.6	1036.3
"203330_s_at"	244.1	237.7	269.7	189.9	236.8	289.4	337	231.6	276.7	254	290	256.8	275.9	302.6	226.6	214.9
"203331_s_at"	63.8	147.2	142.4	204.7	110.7	88.5	50.8	55.7	27.8	114	196.1	95.8	69.9	63	37.8	17.7
"203332_s_at"	1256.8	1232.1	1276.6	1417.9	1438.7	994.7	1120.5	1312.6	1707.6	973.1	1330.9	1114.3	1119.3	645	1047.4	825.2
"203333_at"	798.2	813.6	926.9	570.3	812.5	885.7	892.6	681.5	852.1	738.5	1092	815	788	819.1	897.4	577.3
"203334_at"	196.5	186.9	164.9	187.2	245.8	184.7	206.5	229.3	195.5	200.4	179.2	209	185.4	171.7	118.3	211.4
"203335_at"	653	998.3	784.3	633.6	579.7	749.5	870	697.6	563	774	553.5	874	886.3	822.1	1040.2	1065.4
"203336_s_at"	1246.4	1254.5	1131.6	811.3	635.9	1183.3	965.3	627.3	745.3	1442.1	831.1	1447.3	1074.7	1148.6	1057	1659.2
"203337_x_at"	213.5	477	349.1	646.4	744.3	399.2	364.5	700.9	505.3	241	554.5	770.5	961	800.7	335.9	867.2
"203338_at"	367.2	452.7	508.9	647.5	552.3	588.8	527.7	613.6	693.1	721.7	583.9	661.6	697.9	768.2	792.7	698
"203339_at"	315.5	353.4	363.4	359	288.3	400.9	432	311.5	278.5	290.2	265.4	262.9	378.3	368.2	388.6	250.2
"203340_s_at"	437.6	347.7	257.7	291.8	340	410.5	384.2	451.4	460.4	343.9	252	281.7	282.3	358.9	351.2	372.1
"203341_at"	364.4	316.2	376.7	236.5	230.5	323.4	293	467.8	342.8	398.5	264.5	295.2	311.6	284.1	367.2	406
"203342_at"	433.4	315.8	415.6	397	445.2	437.9	360.8	250.3	423.2	444.9	501.6	375.2	402.8	314.2	267.4	350.1
"203343_at"	2697	1686.4	1496.1	1380.9	1546.3	1188	1068.4	1548.4	1709.9	1887.2	1759.9	1911.8	1846.4	1686.8	1925.7	2252.1
"203344_s_at"	835.9	660.8	667.5	629	825	679.7	877	812	944	916.1	497.7	636.4	617.1	640.7	817.9	904.6
"203345_s_at"	397.3	373.9	368.6	444.9	482.5	457.3	399.8	583.7	586.2	594.1	479.7	312.9	385.6	448.5	401.5	354.9
"203346_s_at"	359.4	259	257.7	283	296.5	298.6	223.5	346.6	243.6	199.4	235.2	213.3	245.1	213.9	210.3	267.2
"203347_s_at"	121.4	150.6	145.8	114.7	127	105.1	174.7	87.4	113.9	133.4	75	73.8	63	105.6	85.5	98.8
"203348_s_at"	201.5	146.4	155	217.4	277	275.2	213.8	159.3	292.1	236.5	302.8	213.1	258.3	170.6	149.9	225.1
"203349_s_at"	689.6	862.9	585.6	707.7	515	489.5	1008.6	461.4	699.5	814	824.8	866	1078.4	795.7	724.6	1046.4
"203350_at"	255	305.1	416.6	301.9	192	257.7	403.2	246.6	456.7	440.3	394.9	278.5	271.1	313.4	374	303.6
"203351_s_at"	469.1	453.9	514.6	345.4	385.1	436.7	486.8	224.9	342.2	461.7	430.7	397.8	404.1	536.8	484.8	530.7
"203352_at"	30.1	37.5	78.4	60.2	5.5	9	60.3	12.7	103.2	72.1	95.8	119.5	83.8	89.3	80.9	23.4
"203353_s_at"	683.6	791.7	675.9	757.8	649.1	619.4	722	871.9	749.6	779.8	552.7	604.7	644	542.7	770.2	637.3
"203354_s_at"	105.8	254.1	214.7	217.9	141.3	163	147.9	295.5	260.1	347.5	220.1	297.8	326.3	391.4	335.7	409.5
"203355_s_at"	739.2	839.7	668.1	1072.3	459.2	425	519.6	425.9	689.3	805.5	643.8	894.1	986.6	1160.6	1027.4	1067.2
"203356_at"	465.2	525.1	375.7	371.2	290.3	395.3	384.7	358	347.3	365.9	396.5	381.8	401.5	440	314.9	436.9
"203357_s_at"	435	1003.3	648	506	717.5	751	707.6	631.7	506	489	864.2	825.7	908.8	692.5	679	678.5
"203358_s_at"	121.5	7.3	113.9	89.2	80.7	51.3	101	76.6	161.5	95.1	54.2	46.2	27.6	35.6	73.7	60.8
"203359_s_at"	531.8	400.8	422.9	419.1	448.6	373.9	467.8	412.6	588.5	442.8	403.9	235.5	289.9	219.5	249	446.8
"203360_s_at"	235.4	193.7	185.6	208.6	238.7	231	175	158.2	229.2	166	246	117.9	89.3	75.1	177.3	136.2
"203361_s_at"	210.3	146.6	183.4	226.8	331.5	262.6	245.4	265.2	253.4	300.1	235.3	222.7	243.8	166.2	183.4	260.2
"203362_s_at"	134.4	90.5	147.4	150.1	111	106.3	225.4	80.7	218.5	270.9	87	50.2	93	67	67.6	122.6
"203363_s_at"	838.4	1158.9	733.2	784.7	705.3	690	1013.2	597.4	940.8	709.8	676.6	981.4	771.2	766.3	776.4	994.2
"203364_s_at"	349.5	460.7	507	538.4	518.4	459.7	464.1	302.8	532.6	427.7	396.3	513.6	499.9	346.4	388.6	365.2
"203365_s_at"	10.6	17.3	53.3	27.3	157.1	22.8	12.7	13.8	12.8	33.1	49.6	27.7	12.3	36.5	26.1	14.5
"203366_at"	130.9	205.9	155.5	139.3	90.7	252.5	161.8	127.5	273.8	204.6	168.8	92.3	105.5	203.4	148.4	141.3
"203367_at"	746.7	561.9	537.2	607.5	534.8	393.9	521.3	515.1	595.5	928	510.9	559.3	699.1	408.3	622.4	825
"203368_at"	229.8	165	198.8	213.3	249.9	170.6	181.7	134.9	88.5	198	249.2	178.2	168.9	296.9	378.8	201.2
"203369_x_at"	89	117.4	100.8	99.4	92.5	174.7	77	43.4	115.4	33.1	39.7	125.3	91.2	13.7	120.4	46.4
"203370_s_at"	588.2	385.6	690.7	454.4	502.6	852.7	464	268	319.5	562.8	459	746.9	558.1	646.1	527	443
"203371_s_at"	1093.1	1178.8	1257.5	1258	1358.9	1221.8	1449.8	1354.9	1316.1	1345	1415.6	1216.6	1399.9	1196	1277.1	1715.4
"203372_s_at"	368.1	516.3	280.5	328.8	274.9	654.7	236.9	302.7	249.7	273.1	439.9	402.6	512.3	432.1	520.8	527.9
"203373_at"	636.9	527.8	383.2	444.3	316.2	696.2	345.7	320.7	327.1	376	298.3	409.3	577	649.4	702.4	786.9
"203374_s_at"	459.9	293.2	496	585	572	486.1	451.4	584.8	677.4	319.3	406.8	435.6	303.4	298.2	581.7	389.1
"203375_s_at"	474.6	172	510.6	547.2	542.7	402.8	377.7	469.1	433.3	255.3	352.7	367.8	347.1	412.6	498.6	413
"203376_at"	1464.9	1325.4	1686	1383.3	1181.4	933.1	1482.3	735.2	1549.1	1525.3	933.2	1254.2	977.1	1121	1473.4	1695.8
"203377_s_at"	79.7	166.7	140	94.4	115.6	127.3	157.5	168.1	172.6	202.2	152.9	87.3	120.4	118.5	122.1	152.6
"203378_at"	444.6	473.1	368.1	314.4	343.9	320.3	377.1	377.2	335.6	212.1	299.7	356.4	486.1	419	312.2	301.2
"203379_at"	450.3	444.9	441.5	477.6	604.4	313.8	564.7	633.2	740.8	481.5	543.9	244.8	320.6	191.7	315.4	335.6
"203380_x_at"	1910.6	2195.3	1525.1	1624.4	1355	1666.6	1529.8	1910.2	1224.2	1538.7	1669.3	1551.8	1588.2	1528.7	1161.6	1945.8
"203381_s_at"	2772.1	5431.7	958.6	2229.1	1527.4	2536	665.5	4933.6	1430.2	1066.6	6242.5	3191.7	5222.6	1738.7	2582.9	6599.9
"203382_s_at"	2707	3820	866.9	2063.1	1139.3	1334.5	629.2	2917.6	1025.9	807.5	3863.2	1521.9	2480.4	1358.4	1794	4394.5
"203383_s_at"	690.8	719.1	632.3	679.2	499.2	332.3	695.1	327	527.6	559.3	395.2	493.1	492.3	465.6	485.2	632.1
"203384_s_at"	363.5	351.3	232.8	262.7	348.3	265.8	250.4	179.6	283.5	207.5	283.1	273.9	355	228.2	233	264.7
"203385_at"	671.5	643.7	605.5	581.5	712.7	491	488.9	687.4	684.7	564.4	555.9	422.3	514.4	435.7	669	584.1
"203386_at"	620.9	676.6	396.5	545.6	470.8	460	524.4	714.8	679.6	399.9	644	556.1	537.5	392.4	617	706.6
"203387_s_at"	656.5	855.1	675	430.1	544.9	577.5	607.1	487.4	533	403.9	696	677.6	580.9	599.7	558.8	636.9
"203388_at"	680	864.7	1132.2	1037.1	1154.7	751.6	1423.3	1409.5	1228.1	1268.2	1159.2	834	913	778.1	749.9	936.1
"203389_at"	155.4	303.7	220.3	186.2	305.6	268.6	326.6	234.3	160.2	255.1	125.1	303.8	263.7	214.6	239.9	272.4
"203390_s_at"	337.6	98.2	323.1	214.3	451	264	382.4	146.8	279.1	360.6	258.7	244.6	271.4	235.5	322.9	217.5
"203391_at"	983.6	518.5	661.3	676.3	1415.4	595.5	453.9	494	1063.7	635.1	1604.6	890.9	649.3	823.4	588.7	814.4
"203392_s_at"	2303.8	2660.4	2656.2	2462.1	2560.7	1968.9	2454.7	1387.4	2123.8	2006.6	1696.1	2415.3	2020.8	2428.1	1857.8	1883.3
"203393_at"	8.1	13.5	13	16	9.7	20.4	27.1	25.5	9.8	18.2	19.8	10.1	5	10.9	14.6	16.4
"203394_s_at"	265.3	423.8	290.5	176.8	302.7	361.3	360.1	190.3	204.7	325.7	242.5	416.8	362.9	550.1	385.7	346.5
"203395_s_at"	325.8	439.4	238.5	230.7	635	449.7	446.3	384.1	320.4	579.3	401	354.9	610.6	242.1	596.1	302.1
"203396_at"	1578.6	1409.2	1679.9	1747.9	1921.4	1772.4	1835.3	1712.3	2019.6	1933.4	1330.1	1625.1	1456.1	1459	1622.4	1874.5
"203397_s_at"	101.4	31.8	17.4	56.5	16.5	25.1	10.7	22.8	64.2	23	12.8	18.1	11.7	6.7	7.8	17.7
"203398_s_at"	48.4	31	52.1	79.3	86.8	85.3	72.2	16.9	7.4	50.8	27.6	63.7	48.4	60.7	63.6	58.9
"203399_x_at"	42.8	18.4	38.8	36.5	78.3	44.7	62.7	86.9	47.6	28.2	28.3	31.3	42.9	31.7	60.1	46.8
"203400_s_at"	64.8	644.2	71.2	245.7	9.4	143	31.9	321.6	26.9	29.2	102.5	167.8	90	224.5	19.9	152.5
"203401_at"	279.1	362.7	534.3	426.1	428.6	264.2	758.2	425.2	573.3	533.3	300.9	297.6	409.4	266.5	396.1	385.7
"203402_at"	376.9	418.8	469.5	472.2	653.4	431.9	644.2	528.8	660.2	487.4	624.9	253.6	325.2	259.1	383.9	448.5
"203403_s_at"	1166.1	964.2	1093.4	907.4	898.2	846.3	1157.2	887.4	1307	1114.8	818.8	800.3	793.6	837.3	971.4	1109
"203404_at"	1286.4	1013	1162.6	712.5	598.5	806.3	494.6	456.5	863.7	883.5	1419.7	1116.8	1083.7	1816	1085.8	955.4
"203405_at"	491.3	707	483.6	693.6	525.2	474.1	467	524.6	616	630.7	551.1	417.1	370.5	444.8	531.1	653.6
"203406_at"	1322.2	1052.5	1271.6	1009.9	1092.1	901.8	1316.4	995.8	1322.7	1273.9	989.2	964.7	1032.5	966.8	1202.8	1189
"203407_at"	231.9	1973.7	561.6	558.1	354.3	1024.9	1526.6	375.8	421.7	423.1	434.5	1784.9	1579.9	1135.2	1977.1	434.9
"203408_s_at"	609.8	543.7	587.5	664.1	617.6	672.4	339.9	1366.1	496.4	513.6	622.7	632.7	537.5	812.8	695.7	515.5
"203409_at"	473.3	430.1	528.6	374.7	458.5	349	1055.6	281.9	413.6	555.4	355.1	193.8	379.7	766.5	186.8	334
"203410_at"	638.8	515.8	530.2	389.6	458	490.3	585.4	304.9	404.6	519.9	386.3	541.2	535.9	511.2	454.5	524.3
"203411_s_at"	1931.3	2131.8	2798.5	2288.5	2662	3209.1	2367.4	2497.5	2128.3	4003.5	2554.5	3672	3206.9	3961.4	3026.1	2384.8
"203412_at"	855.5	562.6	552.2	485.9	462.2	511.2	411.2	599.5	831.8	548.9	439.9	683.3	693.2	518.9	784.6	510.3
"203413_at"	266.4	231.4	150.4	268.8	239.6	207.8	185.4	286.1	347.2	156.5	149.6	238.2	178.7	135.8	200.5	168.2
"203414_at"	1069.6	2407.7	1054.8	1666.7	1108.3	1488.1	1148.7	1371.1	812.7	1278.6	1299	2702.7	2397.2	2701.9	1636.1	3008.1
"203415_at"	1236.6	1041.5	1035.8	924.2	1139.6	958.7	851	951.3	853	1060.1	1123.4	978.4	1023	1244.4	1010.3	936.7
"203416_at"	3146.7	4510.9	5706.7	5375.5	5696	4596.4	5931.9	6411	7418.7	4999.1	5604	3184	4009.6	2181.2	4060.3	5738.3
"203417_at"	398	382.9	1280.9	466.9	980.1	527.1	2000.6	1013.5	735.7	1625.5	1365.8	851.5	655.8	2741.3	949.1	376
"203418_at"	132.9	116.3	150.1	185.6	317	219.9	208.3	236.4	240.6	299.2	103.4	86.3	129.9	101.6	81.2	60.7
"203419_at"	392.7	224.7	343.2	317.3	378.8	470.1	285.7	314.7	352.9	471.4	436.2	312.1	406	419.7	357.8	326.6
"203420_at"	1399.2	1229.5	1419.5	1036	1306.8	1292.9	1370.8	894.8	900.1	1351.4	1348.1	1616.5	1736.4	1393.9	1999.4	1592.4
"203421_at"	217.9	55.3	86.6	161.6	107.2	123.5	178.3	37.5	360.6	154.2	36.7	64	119.1	323.8	49.7	80.2
"203422_at"	160.7	150.6	190.3	173.1	172.7	162.6	239	197.7	161.9	182.1	159.8	96	195.3	141.4	159.6	149.2
"203423_at"	121.9	159.7	124.7	111	136.2	192.3	226.5	143.8	111.3	144.2	162.5	163.3	96.5	115.5	137.5	138.3
"203424_s_at"	23.7	267.9	106	84.8	89.7	214.3	98.1	174.2	164.6	143.8	410.5	470.6	539.1	302.8	426.6	345.6
"203425_s_at"	326.5	797.6	251.3	404.2	389.1	613.6	374.9	321.7	270.2	211.7	1028.9	1333.2	1390	779.2	400.6	486.2
"203426_s_at"	81.4	514.2	137.3	234.9	231.7	414.7	264.6	286.1	94.4	223.8	500.8	901.6	787.8	512.6	247.1	445.6
"203427_at"	485.8	421.6	422.9	360.4	322.3	330.8	438.7	210.4	255.9	453.6	500	338.9	328	575.4	304	515.7
"203428_s_at"	441.9	515.5	649.8	585	563.5	534.5	548.9	617.5	604.5	601.7	592.4	482.2	507.4	588.1	591.7	625
"203429_s_at"	668.3	463.6	386.9	465.7	431.5	438.9	467	315.3	425	389.4	362.4	447.7	379.8	399	246.9	409.7
"203430_at"	1225.7	2249.8	1243.8	1386.4	1460.4	1708.7	1408.4	1468.1	1194.3	1654.4	1290.9	1964.9	1377.5	2130.2	1536.7	2080.4
"203431_s_at"	247.7	251.8	254.4	189	230.5	253.2	256.2	323.1	193.1	237.5	169.4	272.8	256.5	352	234.4	231
"203432_at"	408.8	333.4	338.4	323.7	595.9	358	253.4	588.5	478.9	559.5	350.7	345.8	439.4	418.1	307.7	284.5
"203433_at"	429.1	450.6	489.5	541.4	483.3	649.9	296.1	466.6	633	557.7	468.6	418.1	420.8	466.9	362.1	552.4
"203434_s_at"	126.2	332.9	146.1	234.1	337	274.2	499.3	345.8	206.3	290.4	253.1	267	166.4	362.2	282.8	243.5
"203435_s_at"	35.6	354.8	29.6	292.7	254.7	226.3	457.7	280.6	85.3	210.6	249.1	390.4	59.9	346.5	337.6	217.6
"203436_at"	602	747.1	651.1	783.6	865.4	750.6	847.1	686.6	777	877	758.6	682.5	762.6	666.3	718.9	686.8
"203437_at"	303.3	354.6	247.5	395.7	490.7	424.6	390.6	336.3	522.2	348.3	536.8	284	326.1	394.5	308	252.4
"203438_at"	15.7	25.5	27.7	25.4	24.9	32	30.5	40	27.1	79	18	21.2	23.4	61.6	24.1	24.8
"203439_s_at"	145.6	147.9	170.1	175	196.4	126.9	239.8	127.4	40.8	146	91.4	141.3	109.2	259.2	51.8	170.4
"203440_at"	7.3	8.3	25	53.5	27.6	52.5	9.2	26.6	50.5	13.3	422.4	56.3	99.5	239.8	76.5	77
"203441_s_at"	136.2	114.2	129.9	137.7	141.6	141.6	144.1	115.5	142.9	82.4	263.3	157.6	150.4	201.7	111.1	76.5
"203442_x_at"	827.5	1112.9	877.2	940.5	1164.4	904.5	646.4	694.4	706.6	651	722.9	751.4	727.7	604.3	564.6	738.1
"203443_at"	116.5	111.9	91	26	206.6	119.9	195.3	173.2	20.8	77	83.2	144.4	147.9	72.7	72.3	34.3
"203444_s_at"	17.8	21	20.9	24.5	29.4	35.5	24.8	55.3	24.3	33.1	33.9	27	25	19.7	22.9	19.9
"203445_s_at"	3572.9	3733.2	3837.7	3260.9	3529.4	3447.8	3642.6	3197.5	3075.3	3595.1	2370.3	3332.6	3326	3628	3285.8	2755.1
"203446_s_at"	450.5	443	404.7	323.5	339.9	305.1	462.4	284.8	299.2	350.5	226.9	452.4	382.2	404.8	440.7	332.1
"203447_at"	756.3	503	720	625.9	650.3	475.3	490.2	551.5	626.2	942.1	597.2	718.6	547	846.7	805.3	664.7
"203448_s_at"	232.8	325.2	247.9	278.9	230.2	328.8	249	159.9	137.7	258.3	237.1	257.6	330.3	184.7	221.8	290.8
"203449_s_at"	443.7	499.5	412.9	412.1	415.4	475.6	396.6	440.2	467.6	372.4	484.6	527.1	421.5	513.1	497.3	463.9
"203450_at"	438.1	688.3	699.9	563.2	534.2	503.7	523.3	439.9	515.7	525	612.5	848.2	761.3	896.7	1201	1004.2
"203451_at"	143.1	103.7	115.4	106.2	93.3	132.7	269.6	186.1	153.4	102.7	132.1	131.6	92.6	179.2	79.6	122.1
"203452_at"	254.8	165.6	111.5	275.3	125	28.4	199.1	55.3	136.2	206.3	323	226.9	132.5	365.3	45.5	67.7
"203453_at"	67	68	31.7	79.7	37.3	29.7	107.5	56.7	45.1	21.6	60.1	98.8	95.3	48.4	69.7	74.6
"203454_s_at"	1681.4	1238.1	1906.4	2167	2558.2	1824.1	1688.2	1337.1	2222.2	2268.5	2013.9	1481.1	1453.7	2275.7	1356.1	1333.6
"203455_s_at"	2493.3	2360.4	2465	2407.7	2503.3	2500.1	2795	2718.7	1909.9	2132.8	2531.5	1988.5	2413.2	1577.1	2218.8	2778.2
"203456_at"	1132.9	614.6	746.9	734.5	931.2	874.6	705.8	532.3	800.7	941.3	1361.9	1042.6	991.5	1307.7	877	715.2
"203457_at"	219.6	328.8	431.5	394.5	502	354.3	322.6	417.7	283.7	310.5	493.6	479	546.9	271.4	527.4	462.9
"203458_at"	647.4	534.1	733	538.4	674.5	625.8	620.9	318.5	458.9	473.1	474.5	777.9	632.9	566.2	539.2	656.2
"203459_s_at"	522.6	305.8	402.1	283	443	403.6	444.2	471.4	463.7	525	315	256.1	276.4	370.9	373.8	396.6
"203460_s_at"	1167.6	1235.9	1565.5	1119.6	1229.3	1093.8	1704.4	1394.3	1619	1594.6	1154.5	1004.2	1123.3	1064.5	1317.8	1452.5
"203461_at"	95.6	93.5	65.4	58.5	87.5	97.1	138.1	183	35.4	56.4	93.8	151.6	67.9	30.1	79.5	80.4
"203462_x_at"	1359.4	1279.1	1436.9	1314.7	1332	1217.1	1162.2	1243.8	875.1	1182.8	1357.6	1444.2	1333.1	1544.6	1102.6	1094.6
"203463_s_at"	27.4	36.1	26.2	32	37.3	33.7	24.6	29.4	22	19.1	101.9	51.1	68.7	26	18.5	19.2
"203464_s_at"	298.1	299.8	213.6	161	155.5	233	203.7	139.7	69.1	174.2	207.6	259.5	338.8	194.3	225.5	197.1
"203465_at"	183.7	172	167.2	132.6	298.6	141.3	106.7	102.1	174.7	107.1	181.6	168.9	105.6	114	147.5	161.7
"203466_at"	1067	652.1	889.8	1098.9	1082	812.1	862.9	564.4	895	1081	933.2	815	1216.9	834.1	763.3	830.3
"203467_at"	242.3	327	309.1	226.2	255.6	335	284.2	143	73.9	323	238.5	321.5	287.3	426.7	319.1	288.5
"203468_at"	125.6	78.4	54.1	23.4	91.2	100.8	19.3	79.1	115.1	57.5	48.7	56.7	78	78.1	34.7	20.2
"203469_s_at"	116.1	78.8	89.4	19.3	36.7	21.5	57.8	35.9	15.2	57	23.3	30	36.3	97.8	25.4	28.8
"203470_s_at"	498.1	385.8	1202.6	915.2	850	586.7	1809.9	659.6	1476.5	965.4	387.7	434.5	505.2	482.2	415.6	747.6
"203471_s_at"	684.5	679.9	1603.3	1269.7	1152.9	1130.2	2266.7	1380.1	1721.6	1273	654.2	620.5	676.1	401.5	608.1	1025.6
"203472_s_at"	146	660.5	746.1	1597.2	820.6	665.6	712.7	709.9	1015	690.8	1109.4	444.9	1228.8	581	527.6	578
"203473_at"	2278.5	3247.3	3332.7	4103.8	2594.8	2027.9	2890.1	2288.1	4503.9	3470.3	3405.4	1814.2	3320.1	1852.5	3257.6	3388.4
"203474_at"	366.5	829.2	749	688.7	830.2	327.7	1147.8	1002.6	991.7	904.2	372.2	532.9	550.9	440.1	858.9	637.2
"203475_at"	188.3	90.6	154.3	104.8	212.8	208.4	189.4	166.4	98.4	110.5	103.6	133.9	127.2	81.5	103.1	125.4
"203476_at"	1307.5	809.6	1277.8	762.6	1506.4	1302.5	861.4	2004.4	1211.2	1524.4	1126.5	1264.6	1285.1	1676.8	1567.3	896
"203477_at"	5768.3	2804.5	3660.4	5125.4	4602.6	3799.9	1992.6	3336.8	3004.8	4452.4	3493.2	3039.3	2781.8	3071.1	2816.6	2037.1
"203478_at"	1940.8	1975.5	1502.2	2014.3	2332.9	2542.4	1897.6	1819.8	2191.6	2745.2	2764.3	2873.5	2661.4	2574.6	2864.6	2724.5
"203479_s_at"	23.1	33.9	38.7	82.6	29.3	67.8	29.9	115.9	47.5	90.8	21.4	41.3	42.7	57.4	37.7	36.2
"203480_s_at"	1019.8	729.3	822.9	720.4	525.8	753.7	720.8	678.7	992.7	820.5	599.7	719.7	570.1	609.1	621.4	1092.7
"203481_at"	179	345.7	350.8	193.1	276.8	281.7	166.7	290.8	404.7	291.8	246.6	173	207.3	200.2	338.4	275.1
"203482_at"	496.6	526.3	587.3	509.3	371.6	330.1	354.5	363.4	524.2	442.2	308.8	377.6	402.8	335.5	463.7	407.5
"203483_at"	36.5	19	25.8	25	20.5	23.7	21.3	21.7	20.6	21	11.9	27.1	63.3	18.7	18.9	15.8
"203484_at"	2066.3	1596	1656.1	1601.4	2145.5	1963.9	1795	1755.4	1749	2331.7	2185.4	1641.4	1836.9	1928.1	1457.7	2337.8
"203485_at"	202.6	387.6	487.2	395.3	287.9	331.7	628.5	399.6	405.8	249.4	274.1	398.7	419.6	182.5	289	407.2
"203486_s_at"	647.9	654.4	453.4	499.7	563.5	421.7	479.1	534.4	613	505.8	503.4	573.3	573.1	449.1	494.1	617.6
"203487_s_at"	335.9	348.9	358.6	240.4	272.3	239.5	231.4	379.1	263.7	328.9	225.2	248.7	264.9	247	288.4	358.8
"203488_at"	219	218.2	241.9	216	239.5	310.6	157.9	186.9	183.6	154.9	325.3	294.8	279.9	180.1	283.1	162.3
"203489_at"	469.5	524.6	608.1	561.9	701	508	560	405	436.1	729.2	583.1	543.8	533.6	681.2	520.3	855.5
"203490_at"	290.3	165	236.8	310.6	93.9	159.8	396	189.2	390	361.2	221	94.6	63.2	235.4	266.6	145.7
"203491_s_at"	96.4	163.7	124.6	120.9	90.9	104.6	123	130.5	121.2	130.5	110	143.6	130.4	136.9	231.7	177.5
"203492_x_at"	475.3	677.8	706	566.6	492	431.3	681.4	517.4	647.3	638.2	556	546.5	516.8	650.2	471.9	549.9
"203493_s_at"	252.7	398.7	261.2	322.9	216.7	198	338.8	265.5	184.1	196.3	191.9	282.9	291.2	227.6	277.1	230.8
"203494_s_at"	565.3	513.6	423.2	411.3	382.9	331	580.2	512.2	546.6	504.8	417.9	456.2	387.9	469.8	512.8	584.1
"203495_at"	17.1	16.8	15	7.8	20.9	56.7	17.3	45.9	55.7	34.6	42.1	19	11.1	50.1	9.6	28.1
"203496_s_at"	7	6.5	7.9	70	9.6	57.3	7.4	45.9	9.3	7.4	37.2	32.2	14.9	79.2	24.4	21
"203497_at"	304.8	200.5	224	340.6	288.9	299.1	157.3	295	270.6	319.8	354.6	353.1	420	377.4	273.4	349.6
"203498_at"	657.4	472.6	509.5	562.3	519.6	797.9	691	380.1	430	478.2	581.3	761.1	856.7	537.8	643.2	525.5
"203499_at"	261.7	146.5	236.7	203.3	273.7	309.1	186.7	209.8	144.8	298	146	169.8	125.9	268.3	246.1	111.9
"203500_at"	264.5	317.4	346.4	311.5	476.9	334.5	203.8	452.6	387	244.8	355.4	244.9	320.5	294.6	305.6	261.7
"203501_at"	935.9	973.6	995	855.8	696.6	866	924	788.8	779.2	1049.7	1167.9	1087.9	1111.7	1326.8	1155.1	716.3
"203502_at"	271	264.9	277.9	252.9	294.3	185.3	407.9	212.9	252.8	287.6	213.3	244.8	264.3	243	288.5	232.8
"203503_s_at"	432.2	406.3	331	238.7	280.3	291	271.5	177	170.8	343.8	419.9	169.4	333.1	348.9	361.1	197
"203504_s_at"	1129.1	2162	1332.8	1308.3	927.1	999.4	2341.4	2253.9	1378.9	1582.2	1103	1052.8	1008.5	1034.8	1333.2	1370.9
"203505_at"	1002.2	2618.3	1444	889	598.5	723.4	1527.5	1250.7	879.3	868.4	944	942.7	804.2	332.3	804.9	1124.5
"203506_s_at"	340.4	458.8	417.1	410.6	425	398.1	238.3	393	399.5	237.5	451	413.6	347.9	409.2	275.6	266
"203507_at"	245.1	461.2	432.3	367.5	335.1	277	485.4	441.8	359	378.5	396.9	315.8	426.1	249.5	294.1	405.6
"203508_at"	619.3	585.6	822.6	739.7	893.8	686.1	1034.2	1627.8	972.9	769.3	529.1	421.6	449.3	482.3	430.8	428.8
"203509_at"	770.8	924.4	1090.7	904	754.2	617	684	1021.1	874.9	540.3	918.7	942	1089	583.4	598.3	1327.2
"203510_at"	701	807.7	443.2	510.1	180.6	567.9	88	198.3	319.7	306.7	270.6	594.9	361.8	591	434.1	385.5
"203511_s_at"	997.8	1019.8	1172.8	1007.9	1193.6	982.9	1174.5	843	1402	1197.3	1063.1	850.7	981.5	1179.2	831.9	950
"203512_at"	714.6	511.5	536.9	547.3	623.1	610.4	707.4	644.6	447.6	783.3	517.6	584	631.2	535.2	551.9	607.8
"203513_at"	1362.1	1076.1	1242.8	1179.1	762	780.5	923.6	895.3	939.2	907.1	1131.9	805.2	844.3	920.6	1013.1	1041.8
"203514_at"	768.9	706.3	996	925.6	852.9	789.8	893.3	432.7	649.4	786.9	607.7	813.8	802.1	991.9	773.2	607.8
"203515_s_at"	723.1	697	549.8	707.9	640.7	585.2	561.6	396.7	689.3	608.5	695.4	714.4	740.6	570.5	728.7	726.1
"203516_at"	260.8	268.9	337.9	432.7	423.3	362.7	314.5	353.8	366.1	223.9	397.4	425.2	670.3	329.1	319.6	319.6
"203517_at"	815	593.1	619.3	589.6	626.7	671.2	566.5	588.8	581.6	660.9	675.4	597.7	641	609.2	603	599.3
"203518_at"	663.7	700.8	760.5	488	472.2	482.6	460	383.2	379.4	535.4	427.4	539.1	446.7	607.6	440.7	485.5
"203519_s_at"	446.3	642.3	565.9	374.6	492.5	628	521.8	738.2	510.9	474.8	457.8	518.5	422.1	449.5	482.6	470.8
"203520_s_at"	160.3	249.9	177.5	153.6	197	104.2	247.5	110.7	162.5	181.2	135.1	131	194.7	140.8	82.8	117.2
"203521_s_at"	306.4	349.7	372.1	343	204.4	249.9	426.4	189.7	309.6	293.9	282.2	259.7	295.8	210.8	179.7	261.7
"203522_at"	478.3	338.4	269.9	323.7	445.8	367.1	410.2	276.3	281.3	292.4	474.3	457.2	374.7	378.2	356.1	305.6
"203523_at"	964.6	1275.6	1287.9	1275.8	1207.7	1076.2	1912	1353.9	1270.5	814	1159.2	1505	1630.5	1562.4	837.4	809.8
"203524_s_at"	695	622	682.1	644.5	843.7	707.1	711.1	743.9	658.3	589.5	708.5	779	859.1	861.5	750.2	635.9
"203525_s_at"	207.1	238.5	244.1	168.5	196.5	187.2	263.1	213.4	210.3	210.3	144.7	231.1	206.3	225	173.2	227.2
"203526_s_at"	166.6	226.1	138.2	169.1	154	107.6	184.3	144.8	197.6	196.4	189.3	135.5	171.6	250.4	203.9	184.1
"203527_s_at"	20.9	33.6	36.1	47.9	35.5	22.9	31.2	21.7	19.4	60.8	108.5	26.9	45.6	134.9	78.8	39.4
"203528_at"	596.4	373.2	589.3	481.6	470.4	348.9	443.5	385	751	350.5	591.5	132.2	40.4	146.1	92.9	118.6
"203529_at"	1452.6	1446.2	1448.7	881.8	727.2	1044.1	1598.8	1267.4	1326.1	1599.5	811	895.1	909.9	1396.1	1162.6	1468.1
"203530_s_at"	779.7	856.7	928.3	723	842.1	619.7	873.4	1515.5	1133.3	1012.2	592.6	590.3	540.2	673.7	813.9	695.5
"203531_at"	1324.5	1386.9	1155.4	1007.6	887.4	1183.8	1188.2	1116.9	1025	1013.5	1240.4	1185.5	1189.9	1119.5	1299.6	1096.4
"203532_x_at"	119.5	115.2	120.9	51.4	124.9	151.1	73.2	188.9	155.3	71.1	172.8	175.7	204.4	174.3	131.9	106.6
"203533_s_at"	78.7	87.2	72.1	67.8	100.7	105.9	87.1	127.7	74.6	85.3	122.2	70.5	122	42.9	26.7	110
"203534_at"	1388	920.3	1032.2	986.1	1619.7	1038.1	1229.7	1102.9	1438.9	1585	1302	906.9	905.9	1198.3	1141.4	1444.3
"203535_at"	1170.1	894	2258.3	1277.2	1686.2	2606.8	2806	3576.4	2609.1	4118.4	763.5	393.9	407.3	934.4	447.3	924.4
"203536_s_at"	483.1	329.3	301.1	348	370	340.8	266.6	615.3	368.1	328.4	367.9	377.1	272.8	374.1	246	319
"203537_at"	482.4	383.8	405.1	292.8	436.1	504.3	376.4	323.3	536.3	333	569.5	290.3	350.2	492.3	226.8	391.9
"203538_at"	873	983.2	1148.1	1094.6	916.2	819.3	971.9	812.3	837.8	1157.1	908	1027.5	1120.7	1451.5	1268.3	1262.9
"203539_s_at"	8.7	6.9	6.2	9.1	5.4	9.2	12.7	4.5	5.6	7	7.6	6.4	6.3	3.7	9.3	5.2
"203540_at"	58.4	45.5	16	15.1	10.9	42	12.5	24.1	10.3	76.4	10.8	16.8	19.5	7.7	20.9	14.8
"203541_s_at"	115.4	107.5	81.8	93.6	119.3	102.8	81.2	110.6	48.3	46.5	121.6	119.4	148.5	79.3	51	84.2
"203542_s_at"	620.8	1161.3	467.7	514.9	495	703.6	456.7	806.9	542.8	482.9	493.1	992.4	530.8	833	1063.8	426.4
"203543_s_at"	602.8	841.8	330.3	361.6	270.1	425.6	411.4	437.7	397.1	394	325.2	667.2	336.5	582.7	703.4	306.5
"203544_s_at"	601.3	567.2	522.9	480.9	439.1	451.1	538.7	340.5	451.9	479.7	460.9	468.2	499.7	585.8	471.6	574.7
"203545_at"	1076.1	667.3	624.6	840.4	1018	660	728.6	836.7	852.6	867.7	941	887.4	778.1	671.4	785.2	884.1
"203546_at"	468.3	464	468.9	523.6	493.9	396.9	541.5	329.3	410.5	434.2	427.7	569.9	571.7	422.4	456.1	447
"203547_at"	881.6	1388.1	2288.3	2459.9	2278	1558.2	3458.4	1906.9	1902.6	1790.6	2272.5	832.3	1635.3	861	1683.7	1504.9
"203548_s_at"	406.7	2938.1	184.3	1656.7	192.8	1694.3	652.4	1889.2	131.4	203.3	553	2248.7	1999.1	1908.5	786.4	1596.3
"203549_s_at"	1304.1	3512.1	394.5	2698.5	399.3	1801	704.3	2874.9	400.7	359.8	897.8	2705.1	2325.5	2316.5	1121.3	2283.7
"203550_s_at"	367.6	416.5	460.8	286.8	354.4	423.9	372.4	390.3	171.8	749.1	387	469.9	378.3	444.6	646.4	231.6
"203551_s_at"	253.9	180.8	99.4	175.1	190.7	187.6	178.9	205.4	131	193.4	197.7	204.1	168.1	333.8	325.5	310.7
"203552_at"	427.4	427.2	436.7	340.8	271.1	311.2	423.7	232.4	248.7	384.9	339.8	362.8	412.7	504.9	438.7	325.9
"203553_s_at"	374.7	501.6	481.6	345.5	363.1	405.2	508.5	286.3	351.7	508.5	317.2	379	408	621	425.2	379.5
"203554_x_at"	1058.7	662.5	929	997	1030	903.6	1285.9	917.2	1578.2	1656.6	549.9	625.7	532.5	627.1	581.9	598
"203555_at"	654.2	690.4	1035.2	701.6	847.1	393.4	1173.9	583.3	851.3	723.1	762.2	665.3	679.3	662.5	540.7	568
"203556_at"	701.2	921.7	554.5	449.7	539.4	643.5	406.2	731.5	623.4	496.2	885.3	907	751.2	675.8	960.6	586.9
"203557_s_at"	188.4	370.9	405.9	453	355.5	442.8	460.5	275.1	440.3	274.7	338.4	550.4	482.1	329.5	515.2	496.2
"203558_at"	120.6	85.1	123.9	104.4	38.9	56.3	34.5	32.1	25.6	81.4	182.1	50.7	151.2	178.2	17.4	13.8
"203559_s_at"	164.4	111.8	100.9	72.9	124.8	102.1	89.2	188.1	167.2	59	111.3	246.3	75.7	65.4	432	92.2
"203560_at"	220.7	173.8	284.5	151.2	299.1	182.3	248.1	278.6	331.3	451.3	216.2	195.7	180.4	216.1	237.4	189.7
"203561_at"	572.8	1225.4	1479.8	1214.9	1492.3	1052.6	2541.4	2648.4	2103.1	1748.3	1722	647.7	1186.9	654.9	1485.4	1189.7
"203562_at"	762	747	919.2	791.3	884.6	981.2	1396.1	576.6	748.6	845.7	908.8	1301	1063.3	1323.3	1597.7	966.7
"203563_at"	70.1	72.1	67.2	24.6	23.6	23.8	27.4	52.1	54.4	78.8	43	57.2	40.4	26.2	34.8	34.1
"203564_at"	308.5	265.9	227.4	277.2	321.8	160.4	222.8	157.7	332.5	242.3	211.2	285.7	254.1	214.8	268.7	189.5
"203565_s_at"	174.6	219.4	164.7	171.5	85.3	193.2	96.4	123.4	106.6	168.3	174.5	141.3	153.2	232.3	150.5	195.1
"203566_s_at"	721.1	480	494.8	476.7	392.8	669.4	504	283.5	441.6	398.1	383.1	466.9	361.4	476.1	461.9	517.3
"203567_s_at"	809.4	656.7	810.1	943.8	744.9	772.8	731.5	839	977.7	723.8	612.3	607.4	678	637	691	882.7
"203568_s_at"	413.7	435.6	371.5	475.8	387.3	368.9	386.6	491.5	539.3	296.3	332.1	400.4	251.7	331.7	360.8	418.2
"203569_s_at"	809.4	671.2	799	514.1	506.7	486.8	426.2	705.4	680.2	599.2	515.9	547.8	486.2	648.5	587.2	638.6
"203570_at"	1488.6	1324.6	2062.8	1977.2	3280.1	1738	2700	1969.5	2158.4	3742.9	2268.9	2064.2	1406.2	4686	3425	1041.6
"203571_s_at"	1232.9	3659.8	1189.8	3146.1	1085.1	2651.1	741.1	1505.6	499.1	591.7	1947.4	3976.7	2880.5	2937.5	2749.2	2999.6
"203572_s_at"	1108.5	772.4	1100.6	909.7	1186.5	808	818.6	609.5	423.6	846.9	1019.9	848.3	933.7	984.4	790.9	622.2
"203573_s_at"	274.9	233.2	248.2	183.1	193.9	230.3	194.8	259.6	289.8	252.7	195.7	202.7	139.9	208	211.7	200.1
"203574_at"	1283.3	762.5	830.6	711.4	808.4	642.2	797.2	1257.2	1104.8	762	791.3	691.9	461.3	497.8	1071.4	856.9
"203575_at"	341.7	413	382.8	485.2	343.1	324	447.2	327.8	559.1	405.6	318.3	405	301.9	410.5	606.3	548.5
"203576_at"	405	351	332.1	304.7	239.7	323.7	245.5	194.1	402.7	257.4	346.3	437.5	377.1	301.8	426.7	314.3
"203577_at"	143.4	138.7	160.4	165.2	135.1	140.2	118.2	164.5	97	150.2	147.6	149.6	163.6	136.5	162.3	111.2
"203578_s_at"	71.9	125.5	86	105.3	89.2	84.7	61.5	56.5	91.5	92.2	92.1	106.3	109.2	70.3	46.7	53.8
"203579_s_at"	176.6	267.5	188.5	268.7	305	222.5	257.4	239.1	252.9	207.6	213.5	222.5	249.2	195.5	184.2	194.3
"203580_s_at"	549.2	471	524.9	573.7	732.5	615.5	489.8	535.7	706.9	482.2	402.8	446.7	439.9	328.7	712.9	474.7
"203581_at"	360.4	448.2	466.6	457.1	358.4	344.7	612.2	411.7	319.4	436.1	428.8	420.1	339.8	494.3	437.9	504.8
"203582_s_at"	438.7	656.7	695.1	654	558.1	489.1	887.4	537.7	599.3	783.7	573.1	434.9	621.6	738.7	576.2	823.1
"203583_at"	1337	1409.1	1272.7	1321.3	1566.1	1115.6	1477.2	1286.4	1980.7	1813.2	1736.2	1538.2	1561.6	1786.8	2097.1	2058.6
"203584_at"	883.8	1021.7	888.9	791.8	519.1	730.7	829.6	699.8	888.3	862.5	752.6	952.7	1007.7	802.9	825.3	1259
"203585_at"	398	401.8	400.9	459.3	492.6	530.7	542.8	689.5	489.1	371.7	492.2	469.6	537	441.7	587.8	473.2
"203586_s_at"	852.6	1156.9	889.6	665.7	475.2	602.7	1185	654.1	708.9	691.5	585.8	929.4	974.9	548.1	675.1	882.3
"203587_at"	9.2	53.4	21.1	66.5	41.9	59.6	53.7	25	42.6	15.2	28.3	64.4	43.3	42	15.3	39.5
"203588_s_at"	160.3	244.9	245.6	209.6	307.9	193.5	213.7	222.4	318.9	211.6	317.5	286	424.6	312.5	353.5	335.3
"203589_s_at"	73.1	215.5	175.8	150.5	65.6	116.4	145	98.6	207.6	131.3	170.2	271.6	215.1	184.3	220.4	228.8
"203590_at"	407.2	400.7	359.6	713.2	714.3	639	329	535.2	759.5	823.5	605.2	901.1	745	970.3	964.7	1175.4
"203591_s_at"	124.1	136.1	188.1	151.5	165.4	205	183.1	307.6	121	164.9	193.6	116.4	172	104.4	127.8	143
"203592_s_at"	279.9	262.8	324.1	248.1	340.8	377.7	319.8	204	139.8	221	327.4	441.6	341.7	376.4	319.8	232.9
"203593_at"	397.8	390.4	411.6	404.6	229.9	297.6	331.2	340.4	398.1	366.2	278.6	290.5	283.5	307.4	293.6	393.2
"203594_at"	819.9	821	948.4	760.6	902.2	706.4	693.5	652.3	848.8	1025.8	947.1	605.3	623.8	633.9	744.7	886.8
"203595_s_at"	754.8	685.8	973.4	503.2	485.4	605.6	659.5	628.7	588	774.1	775.1	531.9	695.3	707.1	630.2	666.2
"203596_s_at"	706.4	532.6	742.7	625.1	334.8	646.1	590.1	698.8	541.7	542.6	392.9	428.6	449.6	599.5	462.4	378.4
"203597_s_at"	128.9	146	127.2	162.5	149.4	134.6	146.8	147.1	189.4	185.1	175.9	193.3	173.8	151.9	243	173.1
"203598_s_at"	105.4	138.3	124.6	140.6	66.8	173.6	137	159.6	107.4	128.5	124.6	104.4	91.2	151.5	132.9	154.9
"203599_s_at"	491.3	603.6	422.1	405.6	369.7	486.5	441.2	443.6	358.2	391.4	377.8	645.2	498.5	439.9	649.9	518.2
"203600_s_at"	999.4	1040.3	940.3	764.6	825.7	774.5	618	864.5	641.8	670	903.7	718.4	958.1	834.1	743.7	630.2
"203601_s_at"	17.4	32.1	36.7	37.9	47.3	40.2	37	48.4	32.7	29.6	47.1	37.3	24.5	61.2	33.5	27.3
"203602_s_at"	283.3	236.5	292.8	182.6	298	252.9	291.2	324.7	154.6	302.9	250.1	272.2	296.6	296.9	288.8	200
"203603_s_at"	914.7	1223.7	882	576.7	410.1	598.5	763.2	631.5	454.2	506	731.7	633.5	912.7	512.8	472.6	864.1
"203604_at"	106.8	121.5	167.2	123.8	115.6	99	135.1	167.8	56.4	112.4	81.2	111.5	96.3	152.7	143.8	74.6
"203605_at"	726.3	700.3	757.7	626.1	904.2	699.2	737.4	916.2	1197.5	1101.2	642.3	590.8	574.4	813.5	756.6	876.2
"203606_at"	1194.4	817	1097.5	1084.1	1060.8	937.7	1136.9	914.1	1076	1333.3	917.5	1040.2	1041.3	1106.7	1108.4	1537.5
"203607_at"	592.3	351.4	484.7	416.4	265.2	256.7	360.6	378.4	262.1	527.1	368.8	259.2	281.8	463.2	317.1	453.8
"203608_at"	171.1	232.9	95.2	210.2	159.1	178.5	18.1	60	174.9	14.2	230.8	247.5	166.2	240.7	181.8	225.1
"203609_s_at"	13.6	17.3	15.5	13.7	15.9	13.6	17.2	17.9	8.6	11.1	16	19.9	18.2	12.7	13.2	11.8
"203610_s_at"	455.1	487	649.3	561.4	663.2	548.6	599.3	729.9	651.3	507.4	445.7	377.9	470.6	398.5	484.8	513.9
"203611_at"	1182.8	1160.3	1068.2	1009	974.1	1078.9	812.8	1201.5	1251	1277.1	1026.4	1185.7	1215.3	1117.6	1328.4	1268.2
"203612_at"	251	225.2	193.2	276.7	291	259.6	269	420.3	262.6	202.1	183.5	315.3	245.9	142.3	294.7	254.3
"203613_s_at"	1204.8	1138.2	1199.2	1301.8	1132.7	1238.7	1239.7	986.6	1355.2	1405	1269.9	1258.2	1389.7	1347.3	1313.8	1561.7
"203614_at"	1013.6	969.2	790.3	874.7	656.8	634	759.6	659.7	929.5	875.7	862.4	1109.2	1141.4	908.8	1226.3	1178.6
"203615_x_at"	961.6	1597.5	1231.9	809.8	926.2	1105.6	2249	1490.4	1110.9	961	1165	1087.1	1285.2	926.5	1297	1691.6
"203616_at"	680.6	563.4	652	617	620.5	624	584.8	598.9	1085.3	568.1	646.1	479.1	392.1	454	587	566.9
"203617_x_at"	544.3	640.5	701.3	746.4	567.4	495.5	691	502.4	624.5	413.2	484.3	576.1	503.4	434.6	558.6	442.5
"203618_at"	167.6	245.5	173.4	118.3	181.7	138.6	188.8	204	111.6	117.1	142	158.3	134.5	156.9	157.4	188.4
"203619_s_at"	13.8	13.5	25.2	49.6	20.4	17.4	26.8	33.3	11.1	15.2	112.5	39.6	18.1	89.4	15.1	41.3
"203620_s_at"	677.6	637.6	707.6	938.5	622	562.5	767.3	540.3	775.2	516	533.2	495.1	489.9	642.3	588.8	625
"203621_at"	1683.7	1998	2188.2	1871.1	1603.8	1654.2	1820.1	1381.1	3179.4	1995.6	1701.1	1740.3	1650.6	1892.7	2277.7	2517.4
"203622_s_at"	550.2	519	417.7	513.8	791.7	617.2	475.7	987.3	929.9	716.8	619.1	673.2	686.8	418.4	792.4	855
"203623_at"	296.8	358.1	247	216.6	258.5	236.9	169.5	257.5	239	226.1	376	274.8	303.7	368.4	270.8	205.9
"203624_at"	529.1	374.2	393.9	398	448.6	530.7	400.8	393.6	286.5	313.1	416.2	267	474	458.4	323.3	278.2
"203625_x_at"	506.3	417.8	342	347.6	510.8	390.2	252	111.8	357.2	349.3	382.7	339.5	462.2	369.9	392.8	436
"203626_s_at"	20.7	126.7	115.6	79.9	58.2	139.5	95.1	81.5	140.8	79.1	94.8	112.2	106.4	151.4	128.3	100.7
"203627_at"	186.8	172.5	156.9	125	158.6	272.6	169.7	193.2	205.8	190.3	148.5	304.4	231.2	161.7	465.2	141.2
"203628_at"	133.8	97.6	82.2	147.4	96.9	175.5	72.1	93.4	119.1	182.7	75.1	160.4	161.3	205.6	230.4	167.8
"203629_s_at"	349.4	241	271.7	236.8	211.7	215.2	319.1	282.2	277	208.8	270.5	240.5	324.8	263.1	245.9	193.1
"203630_s_at"	728.2	1137.7	1313.9	1251.8	1185.2	1210.8	1263.8	1383.6	1419.6	1256.1	1308.8	1765.9	1547	1447.4	1755.1	1258
"203631_s_at"	79.5	190.2	164.9	233.7	186.2	341.5	180.5	149.4	164.5	175.4	202.3	174.4	182.7	162.2	135.2	118.3
"203632_s_at"	554.9	677.7	784.1	547.9	624.6	1075.9	768.4	591.7	563.1	1017.3	386.3	558.5	499	600.8	813.6	334.9
"203633_at"	950	857	1175.5	1268.3	1549.5	1574.4	998	1046.2	830.4	870.7	1481.4	1096.2	1201.4	1119.8	1064.1	909.2
"203634_s_at"	37.7	83.7	64.9	150	102.8	80.7	63.6	75.4	128.1	148.1	68.5	131.9	86.8	75.6	103.1	95.5
"203635_at"	295.8	465.1	511.8	250.5	246.1	435.2	694.5	329.3	445.5	468.9	336.1	226.2	373	349.7	379.5	348.4
"203636_at"	312	259.9	291.8	277.1	263.9	325.9	178.9	271.2	303.1	177.8	256.9	347.5	262	227.5	354.1	222.3
"203637_s_at"	199.4	186.2	180.7	164.5	178.9	241	107.7	235.2	288.7	206	188.7	241	182.5	196.7	196.8	131
"203638_s_at"	10.5	11.3	18	12.7	17.6	10.9	46.6	43.5	8.7	8.2	114.1	26.3	11.2	205.3	90.4	9.9
"203639_s_at"	13.6	16.9	9.9	7.3	17.2	64.8	30.6	24.9	18.6	6.6	71.7	16	20.9	96.2	52.1	5.5
"203640_at"	1402.8	1205.7	1459.5	1159.5	1291.6	1089.1	1227.2	999	1492.3	1367.2	1704.2	1962.4	1457.7	1641.3	2201.3	1283.2
"203641_s_at"	372.5	416.4	396.8	361.7	601.7	573.8	185.3	325.8	400.9	368.5	542.4	621	465.1	583.7	637.1	510.1
"203642_s_at"	398.5	390.5	352.5	338	360.2	387.2	216.6	245.2	265.3	308.3	337.2	575.5	363.3	425.3	426.1	339.7
"203643_at"	390.7	205.8	271.1	598.7	312.1	600.9	309.3	260	231.4	345.8	394.6	344	243.8	414.7	212.9	184.5
"203644_s_at"	129.3	91.4	61.4	155.8	147.1	117.3	92.9	152.2	187.2	113.8	146.6	15.4	132.4	168.6	112.3	107.8
"203645_s_at"	3826.4	5173.3	6788.5	6434.7	5923.5	4869.7	6981.3	8362.3	6836.1	6635.9	5780.1	3842.5	5104.3	2813	3935.3	6485.4
"203646_at"	407.6	571.9	127.9	256.6	130.7	215.7	409.5	262.4	368.8	296	228.7	318.9	217.1	167.4	179.1	511.2
"203647_s_at"	970.9	986.6	1012.3	1292.9	740	949.3	1186	788	1432.6	779.7	1088	1051.7	1037.6	610.6	934.5	1445.5
"203648_at"	958.1	829.5	827.6	926.6	830.7	676.2	1008.7	829.9	924	753.6	666.7	700.9	760.8	601.8	632.1	735
"203649_s_at"	10956.5	9065.1	9820.3	11400.3	9888.4	11893.6	5923.6	12370.9	12015.3	8363.7	11717.1	11654.2	11319.6	9362.4	11364.8	10979.8
"203650_at"	880.8	555.7	692.5	720.7	485.2	531.6	331	605.4	625.5	703	639	1257.4	909.5	503.4	1425	1398.3
"203651_at"	425.2	246.9	375.1	407.6	320.8	258.2	413.4	393.1	228	303.8	269	258	207.5	362.4	303.8	257.2
"203652_at"	876.2	695.9	979.8	776.7	874.8	885.8	761	833.4	670.2	801.2	529.9	442.8	541.7	487.9	656.8	567.4
"203653_s_at"	15.3	52.6	16.7	29.4	105	17.2	21.5	9.7	51.3	58.2	39.7	22.3	59	59.5	41.4	78.2
"203654_s_at"	265.2	383.4	438.6	430.5	473.7	364.5	400.1	447.7	270.2	257.5	344.8	264	317	302.4	336.4	523.2
"203655_at"	225.9	167.6	180	158.4	205.8	232.1	179.9	239	184.9	248.1	232.1	165.2	156.1	355.1	221.8	143.7
"203656_at"	457.5	641	694.1	650.4	647.9	529.2	644.7	661.1	807.5	621.5	508.4	683.9	647.1	457.4	579.9	437.3
"203657_s_at"	889.8	916.5	815.5	802.8	684.1	572.4	701.1	928.2	546.1	583.7	929.5	869.5	1120.7	1124.4	1381	952.4
"203658_at"	751.4	740.3	608	747.2	615.4	618.6	603.6	518.5	574.9	538	608.5	858.6	682.4	524.1	629	815.6
"203659_s_at"	343.3	437	403.1	412.7	335.7	431	496.4	394	336.7	398.1	328.4	458.9	552.8	366.1	574.7	471.6
"203660_s_at"	636.2	584.6	547.3	395.3	392	298.2	417.8	287	262.6	366.4	369.7	374.4	437.5	507.6	405.9	295.9
"203661_s_at"	460.6	532.3	435.2	447	320	552.7	278.8	341.9	314.7	233.1	470.4	921.6	834.9	424.4	757.5	857.9
"203662_s_at"	295.5	257.6	195.7	136.7	81.3	272.3	121.7	54	124.9	69.2	263.8	597.7	575.5	305.8	508.1	776.2
"203663_s_at"	2173.8	1906.6	1767.7	2071.6	1817.1	1971	2147.7	1435.1	2133	2019.4	1894.8	1292.3	1422	1568.2	1437.7	2074.2
"203664_s_at"	252.6	233.5	220.8	290.1	393.3	322	184.1	337.1	405.1	288.6	413.3	343.8	304.1	283.7	259.5	322
"203665_at"	1475.1	936.7	3226.2	1830.7	3575.8	1355.5	2934.6	2584.9	4050.4	4632.4	1511.2	1005.7	2994.9	879.1	2378.1	3340.4
"203666_at"	4249.6	3935.7	4656.9	5578.6	4666	4060.2	3047.2	4449.1	4743.7	3063.4	5258.1	4643	4048.1	3532.4	4241.9	2300.8
"203667_at"	1542.4	2207.4	1958.6	2276.5	1734.9	1735	1707.2	1955	2344.6	2156.3	2145.8	1942.3	1698.2	2488.8	1933.3	2639.3
"203668_at"	690.6	498.5	434.2	453.1	441	470.3	503.1	378.7	401.7	331.5	426.4	499.7	519.3	504.8	498.5	451.1
"203669_s_at"	158.5	148.9	105.7	130	124.6	99.3	92.2	52	38.1	135.9	132.1	134.2	146.5	52.5	118.2	77.6
"203670_at"	203.8	146	216.5	204.7	240.1	245.1	165.4	185.2	219.9	112	251.5	146	231.6	194.5	185.5	137.4
"203671_at"	221.6	244.1	298.3	163.5	223.2	222.6	244.2	191.5	252.2	261.5	137.2	44	169.6	127.4	182.2	186.1
"203672_x_at"	272.4	541	355.7	484.7	508	351.8	679.6	584.3	753.2	572.1	420.9	640	507.2	444.8	504.2	479
"203673_at"	222.8	136.1	48.2	87.3	188.6	113.3	160.6	225.7	43.9	117.6	29.7	325.9	126.5	106.5	126	131.3
"203674_at"	946.4	969.5	1268	1151.6	1066.5	710.8	691	876.6	686.2	789.3	949.3	734.2	848	883.4	814.1	839.6
"203675_at"	1386.2	557.4	789.8	812.7	1050.2	693.4	689.9	696.4	1273.6	1100.9	1435.4	1010.9	919.2	1124.1	786.1	1233.8
"203676_at"	353.8	1166.8	1619	1365.4	1241.7	1087	1478.8	1527.2	1535.5	1475.4	2061.7	1163.8	1311.2	1473.1	1439.4	826
"203677_s_at"	450.2	457.6	402.5	436.8	460.3	382.7	547.1	317.2	446.4	444.8	319.7	357.7	395.6	304.2	365	419.2
"203678_at"	481	421.2	360.5	355.5	321.3	347.2	236.8	262.6	284.1	249.4	318.7	394.9	357.3	333.4	359.9	324.2
"203679_at"	451.4	409.2	415.1	445.8	369.5	376.7	399	361.3	426.8	469.9	502	424.9	509.4	351.1	489.1	399.9
"203680_at"	302.4	1741.4	478.8	1111.4	322.7	1128.7	554.9	1039.7	715.2	624.3	329.8	2104.3	1526.2	1541	569.3	2082
"203681_at"	8.5	6.7	7.8	7.4	9	7.5	6.7	10.1	8.6	4.5	6.3	12.2	5.5	8.7	5.5	6.3
"203682_s_at"	271.2	302.6	200.9	168.2	204.8	80.6	200.4	167.5	186.8	171.4	124.3	235.7	197.5	152	262.5	257.8
"203683_s_at"	366.1	762	675.5	641.9	636.5	704.2	563.3	438.2	101.7	492.3	604.7	939.2	939.2	1273.6	575.1	571.9
"203684_s_at"	27	84.4	14.9	55	30.8	67.9	18.4	45.2	26.3	23.4	93.5	23.5	22	34.6	6.3	12.4
"203685_at"	453.8	607.4	359.6	467.8	387.3	338.6	420	363.3	510.6	262.4	473.6	559	405.9	503.1	244.3	331.2
"203686_at"	667.2	601.1	682.4	559.1	828.4	709.1	546.4	392.9	681.9	497.4	773.9	719.1	773.8	535	557.4	526
"203687_at"	213	286.4	342.1	235.5	130.3	565.3	118.9	89.9	169.6	43.6	238.2	348.8	218.2	289	70.7	199.3
"203688_at"	1226.4	1146.1	1170.6	703.9	813.3	822	769.3	622	573.1	1275.5	1127.9	1215.2	1172.1	1781	1129.4	1036.7
"203689_s_at"	767.6	789	829.9	727.1	611.4	620.8	672.6	714.2	773.1	708	577.7	714.7	743.8	837.3	771.5	817.7
"203690_at"	708.9	700.4	570.3	498.2	465.3	418.2	644.9	378	411.3	454.3	411.4	417.9	428.3	420.8	443.6	533.2
"203691_at"	5.8	14.9	13.4	13.9	13.5	7.5	21.2	136.7	29.5	15.5	7.6	10.8	23.6	23.1	14.2	11.7
"203692_s_at"	177.1	241.4	304.4	232.1	59.7	292.1	269.9	152.5	216.1	181.6	101.7	71.6	70.9	186.5	221.8	184.6
"203693_s_at"	307.5	222	303.1	234.9	190.9	197.9	209	71.7	229	242.3	183.8	233.7	175	237.3	156	186.2
"203694_s_at"	411.3	445.1	453	493.5	559.2	428	535	557.4	506.7	511.6	322.7	437	498.7	442.5	646	460.4
"203695_s_at"	554.5	749.7	545.5	666.8	496.7	434.6	1014.9	645	617.7	890.6	490.5	690.4	814.7	612.7	635.1	524.3
"203696_s_at"	171.7	261.9	254.5	182.6	235.2	144.8	271.7	225.2	236.8	256.6	230.2	226.6	150.7	151.1	242.8	238.2
"203697_at"	547.6	511	476.3	416.1	322.2	854.6	147.1	304.6	269.5	172.5	808.7	496.3	420.8	545.9	331.8	420
"203698_s_at"	458.9	281.2	320.6	192.6	145.9	448.5	105.5	92	161.8	136.4	563.2	396	298.3	453.2	177.2	308.5
"203699_s_at"	10.4	35.6	137.2	27.1	94.8	84.1	22.2	130.7	11.7	95.8	182.5	123.7	106.2	142	190.5	285.1
"203700_s_at"	403.4	272.9	676	333.9	480.2	335.7	235.3	519.3	219.5	447	533.6	550.9	500.1	470.1	640.3	938.8
"203701_s_at"	283.8	212.4	224.9	306.6	238.6	196.6	219.7	230.3	143.2	219.1	185.2	263.3	206.6	238.4	278.5	258.1
"203702_s_at"	72.2	114.1	58.6	88.5	132.2	60.1	14.2	55.6	186	154.4	138.7	25.4	29.9	58	47.3	28.8
"203703_s_at"	172.8	198.8	127	74.7	163.9	135.8	160.6	258.4	125.4	125.9	122.9	128.4	125.5	93.3	84.4	132.1
"203704_s_at"	941.2	865.9	963.9	882	589.8	673.7	793.5	741.3	789.2	642.3	708	719.6	903.9	797.4	676.8	775.9
"203705_s_at"	374.8	746.9	498.9	449.9	291.9	528.6	543.4	477.2	324.5	277	744.9	821.4	934.4	517.4	836.3	510.7
"203706_s_at"	1044.4	2169.3	921.7	926	467.7	666.3	927	696	877.1	729	890	1865.7	1454.8	1283.7	1713.8	915.4
"203707_at"	601	559.1	550.1	490.4	436	482.4	602.7	504.6	410.4	389.9	448	551.3	522.9	472.7	552.8	406.7
"203708_at"	709	926.9	470.6	792.9	829.8	668.1	389.2	1129.4	890.3	522.1	1261.4	604.5	700.5	480.1	689	684.1
"203709_at"	125.3	97.7	45.8	81.7	121.9	84.6	211.9	15	165.5	108.2	68.6	112.5	152.6	137	137.5	215.4
"203710_at"	471.9	444.1	624.3	528	450.9	429.6	462	461.2	240.2	440	309.3	448.3	377.2	602.4	478.3	370
"203711_s_at"	146.2	124	160.3	140.9	117.2	104.2	157.7	227.9	147.2	153.9	149.3	218.7	90.3	140.5	150.7	134.4
"203712_at"	525.6	480.7	507.3	330	594.1	756.9	499.9	514.5	594	569.5	490.4	438.4	431.7	551.7	527.8	553
"203713_s_at"	141.8	145.5	111.7	101.3	195	133	164	170.3	160.7	110.1	151	127.9	137.7	106.4	103.9	129.2
"203714_s_at"	313.2	252.4	337.2	309.3	367.8	257.6	379.3	447.6	426.9	366.1	215.7	348.4	409.5	210.8	270.6	452.6
"203715_at"	83.3	93.4	67.8	98.3	61.4	121.5	85.5	117.2	82.3	106.4	53.1	80.1	125.5	99.6	86.2	108.9
"203716_s_at"	16.3	185.4	369.5	68.5	184.3	153.9	1102.5	145.8	43.2	290.7	176.6	978.7	279.6	368.6	513.6	20.2
"203717_at"	206.6	250.7	340.1	252.3	249.4	307.5	873.7	376.7	201.9	389.8	248.6	833.4	438.2	543.1	525.1	274.7
"203718_at"	862.8	646.4	1196.6	928	1323.5	841.2	1054.8	1090	632.9	795	806.4	695.9	636.4	545.2	545.7	467.6
"203719_at"	623	367.7	358.6	581.2	433.3	372.6	502.2	286.5	486.3	517.9	585.4	489.6	613.1	747.9	519.3	503.1
"203720_s_at"	379.3	432.7	394.4	451.9	328.3	274.1	522.7	272.3	414.3	558.2	475.1	487.3	503.3	616.1	517.8	599.7
"203721_s_at"	1049.5	946.3	1073.7	851.9	935.3	953.5	1215.9	954	1174.4	1171.1	825.7	692	852.1	891.1	918.4	1187.6
"203722_at"	79.6	98	17.1	27.4	37.4	30.8	16.6	15.8	23.3	18.7	21.3	90.2	43.9	13.9	21.9	18.6
"203723_at"	576.9	700.8	693.7	437.4	474.9	474.7	499.8	487.8	410.5	626.7	534.4	642.1	678.3	1024.5	493.4	377.6
"203724_s_at"	110.1	120.9	106.8	112.2	74.7	115.9	95.9	38.4	74.5	84.2	101.9	134.2	160.6	90.4	115.6	130.1
"203725_at"	1917.5	1918	1466.2	1386.7	1405.5	1489.7	933.5	876.9	1586	1189.4	2184.6	1780.2	1468.4	1621.1	1310.6	1093.3
"203726_s_at"	236.9	157.3	192.6	158.6	106.1	208.5	64.9	126.9	25.3	58.9	177.8	129.7	101.2	202.9	117.9	62
"203727_at"	589.4	534.3	531.2	500.9	381	194.7	481.7	246.1	363.7	370.8	283.5	456.2	433.1	167.5	550.4	470.7
"203728_at"	420.5	339.7	365.5	436.5	495.3	200.6	459.7	410	560.1	474.3	376.7	226.4	308	252.9	266.8	373.4
"203729_at"	3961.5	5160.8	4577.9	3617	4447.3	3853.1	4940.4	4086.8	4671.7	4068	4284.3	4191.7	4967.2	3189.3	4341.7	4573.3
"203730_s_at"	204.7	219.5	193.6	148.9	191.7	139.8	166.6	182.5	223	182	209.2	151.2	168.2	132.4	118	142.5
"203731_s_at"	187.7	240	181.3	260.3	267.8	188.6	312.6	215.1	210.5	201.2	190.1	210.3	180.7	181.1	242.5	204.6
"203732_at"	607.9	599	757.1	553	438	492.1	888.9	461.6	376.2	639.5	335.5	603.8	630.6	648.8	697.8	851.3
"203733_at"	631.1	587.9	490.6	479.2	439.2	456.9	481.6	424.6	437.2	399.3	550.6	558.1	629.7	746.1	623.5	628.1
"203734_at"	728.4	895.4	829.3	719.5	570.7	783.3	730.2	876.2	816	785.6	696.1	686.5	774.9	904.3	1003.5	711.5
"203735_x_at"	486.9	658.4	593.2	448.9	460.7	395.6	725.3	284.8	616.8	888.7	482	529.8	369	537.3	348.1	433.5
"203736_s_at"	158.3	225.9	306	148.3	232.6	239	202.3	299.4	182.9	405.5	248.6	258.2	256.1	460.4	268.1	189.6
"203737_s_at"	270.8	219	122.4	177.9	227.5	203.7	150.9	410.9	237.2	246.2	220.7	159.6	207.4	262.9	144.4	234.5
"203738_at"	698.4	491.7	502.8	595.4	487	474	534.6	497.3	575.2	481.9	443.2	415.6	398.8	420.4	363.4	657.1
"203739_at"	548.7	529.9	652.5	493.4	497.9	469.6	693.1	427.7	423.9	545.4	382.2	372.6	446.2	415.4	409.2	417.5
"203740_at"	555.4	324.2	427	397.3	623.5	351.9	409.8	1352.1	795.2	799.9	488.4	514.5	486.4	433.7	703.1	656.8
"203741_s_at"	702.2	578.3	801	584.8	632.2	483.3	889.6	505	459.2	688.1	677.1	593.5	615.6	737.4	638.1	605.7
"203742_s_at"	149.2	71.1	80.1	95.4	89.9	106.8	94.6	194.3	134.9	122	81.3	120.7	102.3	108.2	133.5	148.2
"203743_s_at"	488.8	292	387.1	246.3	361	351.7	434.5	570.6	313	540	285.6	217.1	255.4	358.7	361.2	300.8
"203744_at"	298.6	242.4	362.6	240.3	455	313	425.9	298.5	289.1	458	190.2	224.1	266	300.7	270.4	274
"203745_at"	480.3	477	426.4	440.5	505.4	423.5	485.2	516.3	585.4	500.2	356.1	419.8	405.7	365.5	502.1	485.9
"203746_s_at"	564.4	489.4	497.6	577.2	674.9	682	769.1	800.1	730.6	692.9	622.3	698.3	527.1	548.6	704.5	648.4
"203747_at"	269.8	400.1	207.2	394.8	408.6	91.6	257.4	208.9	382.9	164.7	309.9	169.4	252.4	120.4	161.1	44.9
"203748_x_at"	3787.1	3470.5	3695.6	3133.7	3547.2	3599.1	2628.8	5319.5	4494.9	4175.8	3847.2	4151.3	4055	3394.6	4532.9	4248.4
"203749_s_at"	869.9	778.9	505.1	798.5	634.5	834.5	682.4	716.8	534.9	549.7	558.7	604.9	756.5	824.3	634.9	767.5
"203750_s_at"	127.1	113.2	85.9	180.6	159.1	138.7	129.4	116.3	70.1	91.4	172.9	171.6	133	83.7	76.8	95.6
"203751_x_at"	388.5	711	703.7	617.7	637.8	857	723.5	254.1	176.8	470.7	700.1	862.9	837.7	471.4	584	304.8
"203752_s_at"	5325.9	5059.3	5147.7	4129.2	4579.7	5885.1	5276.7	5321.5	4531.2	4348.8	4999	5061.9	4989.7	5320.7	5618.1	4652.9
"203753_at"	1005.2	799	1125.5	908.7	964.7	934.4	617.9	817.1	1165	932.1	773	1101.4	1194.6	1170.3	1122.3	917.9
"203754_s_at"	132.8	33.4	174.5	163.2	134.9	128.1	84	85.7	141.6	136.2	81.5	82.4	66.7	173.9	84.2	88.5
"203755_at"	216.5	115	131.1	143.7	216.2	190.7	165.9	140.6	333.6	267	98.3	20.2	134.2	117.5	21.6	186.5
"203756_at"	476.3	324.9	324.3	415.9	375.5	472.6	219.9	95.1	184	405.2	336.3	382.1	354.4	742.5	334.6	243.7
"203757_s_at"	63.7	26	50.5	32.4	54.8	97.2	75.6	85.1	80.2	42.2	51.5	83.7	26.8	24.1	54.3	63.7
"203758_at"	1932.2	2205.6	2140.7	2007.9	1989.9	1695.1	2233	2031.9	2626.7	2008.3	2105.1	2515.8	2644.7	1947.9	3364	2630.1
"203759_at"	107.3	124.4	127.6	61.6	158.7	158.4	134.5	145.9	94.3	161.3	169.9	157.2	198.3	133.6	163.1	64.4
"203760_s_at"	280.7	599.4	494.2	342.5	685.3	467.4	778.2	806.7	622.6	513.8	600.4	431	575.4	262.6	356	477.1
"203761_at"	1827.7	1955	1507.7	1604.3	2091.8	1273.9	1426.9	3409.1	2956.3	1345.9	2219.9	1462.5	1001	708.5	1210.5	1455.3
"203762_s_at"	255.9	274.4	360.1	161.8	249.7	181.2	206.8	138.8	232.1	161.5	300.7	346.1	345.6	206.8	346.9	259.9
"203763_at"	189.6	136.2	188.8	142.9	162.5	118.6	152.1	89.6	95.7	145.5	188.9	149.2	182	181.2	210.6	180.9
"203764_at"	129.9	52.9	152	82.1	192.6	133.3	150.1	213.1	195.8	368.9	50.6	64.2	59.6	80.5	48.5	76
"203765_at"	395	341.1	407.7	567.1	353	414.6	631.5	620.6	459	413	265.8	235.9	294.4	273.4	264.8	343.1
"203766_s_at"	386.5	712.4	482.3	668.6	220	1218.4	142	116.2	13.4	29.8	524.2	1639.2	723.5	788	1454.9	491.2
"203767_s_at"	503.3	574.1	416.6	366.7	328.1	423.2	265.3	364.9	368.3	464.6	533.5	537.4	427.4	435.6	391.9	701.5
"203768_s_at"	139.9	303.5	269.6	219.2	222.1	286.9	224.9	343.9	257	223	303.1	366.2	367.7	278.5	368	372.2
"203769_s_at"	375.2	421.3	358	306.3	377	382.7	493.1	566	366.6	308.6	353.8	470.3	442	377.1	436.5	480
"203770_s_at"	14.9	74.7	51.9	51.3	79	55.6	9.7	124.7	114.5	61.5	105.8	120.8	86.6	89.3	114.3	81.6
"203771_s_at"	98.7	165.2	209.7	152.7	191.9	213.3	319.3	227.2	304.6	249.6	135.1	142.6	136.5	149.2	227.1	196.6
"203772_at"	5	5.6	4.3	6.4	6.3	10.7	7.6	15.4	7.2	5.2	11.4	10.8	6.9	9.1	16	4.8
"203773_x_at"	1236.6	1165.1	1565	1380.2	1284.7	1165.7	3155.4	1658.9	3270.4	2184.1	933.1	1101	1085.4	1041.9	1731.5	1686.2
"203774_at"	530.2	506.6	554	435.4	519.8	531.7	572.8	550.9	512.9	446.1	478.1	456.8	610.7	479.4	460.1	662.3
"203775_at"	184.8	188	155.3	230.6	178.8	178.7	138.6	178.1	180	210.9	158.9	211.7	168.6	159.6	147.3	220
"203776_at"	270.4	356.5	438.5	364.7	421.5	469.3	438.1	559.5	496.6	533.7	435	360.2	404	574.1	402.5	416.4
"203777_s_at"	174	161.4	93.9	173.8	166.9	164.3	146.5	256	236.5	167.7	197.2	33.5	178.7	128	171.6	148.8
"203778_at"	481.8	605.6	535.5	432.1	631.5	433	518.5	474.6	621.6	537.8	544.1	563.1	643.7	614.1	665.9	615.2
"203779_s_at"	84.5	46.5	114.6	103	32	93.7	16.1	30.3	17.2	60.8	23.4	93.8	22.8	62	55.8	92.7
"203780_at"	160.3	58.5	153.2	169.6	164.1	136.6	139.2	156.4	65.4	148.3	52.7	161.1	52.7	51.2	121.4	190.5
"203781_at"	1666.1	1719.2	1002.9	1872.1	1098.9	1168.9	1348.1	772	1666.1	1930.5	1027.3	1800.4	1672.9	770.2	1638.4	2624
"203782_s_at"	608.4	567.2	409	527.1	452.3	384.3	278.3	416	512.1	335	422.3	365.4	419.5	395.9	404.8	421.4
"203783_x_at"	64.4	91.6	107.2	123.1	86	94.1	33.6	7.7	33.9	47.1	121.5	77.7	73.8	93.3	46.3	46.9
"203784_s_at"	10	3.7	9.5	11.5	20.9	35.4	8.9	18.4	4.4	19.5	34.7	9.4	6.6	8.9	8.7	7.7
"203785_s_at"	132.8	96.9	123.9	154.7	89.9	114.8	142.3	103.5	43.4	116.1	77.4	80.9	112.2	51.1	39.8	115
"203786_s_at"	2853.3	2893.2	1042	2296.9	660	1084.3	505.3	855	1528.6	852.8	2158.9	3126.8	4021	2460.6	1719.9	4057.7
"203787_at"	500.7	474.8	466.6	449.8	446	434.1	397.2	392.2	345.6	447.9	801.7	817.9	656.1	551.6	926	550.2
"203788_s_at"	531.3	820.2	705.4	624.5	746.7	638.8	738.4	800.2	1020.5	722.3	943.7	791.5	832.9	744.8	859.9	763.9
"203789_s_at"	4167.9	3815.5	3551.1	3009.2	2886.7	2965.3	4024.6	1940.6	3164.8	2908.3	3819.2	3616.8	3922.6	3696.2	2692.9	3273.6
"203790_s_at"	300.6	478.3	446.4	340.1	447.5	331.4	420	373.2	404.3	350.2	316.6	543	520.8	476.2	525.1	612.8
"203791_at"	425	558.8	387.1	471.7	258.6	295.1	484.2	308.3	316.5	260.5	494.6	487.9	458.7	327.7	435.6	371.8
"203792_x_at"	517.6	436.9	430.6	542.4	641.5	479.7	315.6	290.5	300.9	389.4	614.4	636.8	682.5	544.9	399.6	255.3
"203793_x_at"	645.7	609.7	562.4	623.3	534.9	565.8	449.9	492.5	397.6	443.9	643.5	779.3	630.4	630.7	481.8	368.6
"203794_at"	893.1	878.8	853	954.8	775.6	961.3	657.3	799.3	789.6	845.3	1006	1274.9	1192.6	1207.3	1109.7	831.7
"203795_s_at"	125.9	41.2	56	84.8	38	45.4	66.2	46	105.9	59.1	116.7	130.1	58.1	141.5	48.7	62.6
"203796_s_at"	132.9	161.9	171	151.6	170.9	190	157	103	133.4	101.7	131.8	165	164.4	170.6	75.7	62.1
"203797_at"	237.7	199.9	150.6	209.9	265.6	259.3	414.9	441.1	214.5	275.1	203.9	254.6	425.4	347.1	322.5	246.3
"203798_s_at"	18.6	65	35.5	91.5	47.1	34.5	97.3	43.5	79.1	138.6	4.2	6.8	48.2	91.5	14.6	22.5
"203799_at"	2076.4	2967.1	2467.8	2306.6	2292.3	2173.7	4043.3	1871.3	2441.2	1501	2739.5	3082.1	2701.1	1942.5	2918.6	3659.8
"203800_s_at"	940.3	1362.4	1079.9	1539.7	1261.1	1215.8	1304.5	856.3	1712.7	998.8	1110.1	1105.7	1212.9	1022.3	1105.1	1129.6
"203801_at"	288.5	403.4	218.4	247.8	228.1	190.1	160.9	133.5	240.6	142.2	230.5	362.6	302.4	304.4	193.9	425.3
"203802_x_at"	434.3	322.6	263.2	232.2	303	176.9	158.8	118.9	252.2	174.8	230.2	143.1	228.1	305.9	136.2	260.2
"203803_at"	150.3	465.2	115	409.4	160.8	258	163.6	222.6	203.8	233.9	411.8	555	493	549.7	425.3	314.3
"203804_s_at"	2890.8	1317.3	1070.7	914.4	691.7	704.7	652.5	794.2	1024.9	682.9	642	819.2	847.5	1140.6	706.3	1326.5
"203805_s_at"	117.3	163.4	162.3	82.1	209.8	116.5	140.9	64.8	194	117.6	78.4	72.2	129.5	107.2	79.3	74.9
"203806_s_at"	68.1	18.7	19.3	41	30.5	57.5	35.7	21.8	12.1	55.5	17.6	33.3	21.7	36.3	22.9	27.3
"203807_x_at"	3.6	5.9	6.2	6.7	6.5	7	6.6	10.6	8.4	5.4	6.7	5.9	5.9	4.7	5.1	4.8
"203808_at"	69.9	80.8	66.1	85.6	71.7	98.6	36.2	115.7	58.4	65.4	45.7	92.4	105.5	62.8	31.1	59.2
"203809_s_at"	15.9	114.9	103.9	114.2	192.3	137.2	154.3	85.6	96.4	131.9	226.1	255.5	287.3	195.1	114.6	79.9
"203810_at"	653.6	440.3	487.3	501.2	453.1	741.6	309.5	405.2	364.1	401.3	617.7	611	440.7	535.9	705.1	459.1
"203811_s_at"	323.3	315.6	355.2	329	374.1	464.5	265.2	253.2	175.1	286	358.3	407.5	338.1	483.4	597.4	327.2
"203812_at"	901.8	646.7	877.6	909.4	745.3	772	1603.7	849.3	346.7	669.7	849.3	1236.7	738.6	835.9	930.5	602.8
"203813_s_at"	755.4	468.8	488.1	391.4	536.5	637.1	1340.5	386.2	47.9	564.7	867.5	886.5	550.3	569.3	1356.4	266
"203814_s_at"	799.5	1111.9	973.5	857.3	893.7	794.4	715.6	616.4	1125.6	973.3	1229.4	774.3	1183.3	697.1	502.1	753.4
"203815_at"	552.7	20.2	134.7	26.1	20.6	282.3	193.9	21.2	158.1	168.3	316.5	319	19.8	354.6	634.9	11.6
"203816_at"	154.9	222.7	137.6	175	223.4	153.9	144.4	275.4	298.4	212.6	261.5	250.7	267.1	182.9	190.5	286
"203817_at"	1264	937.6	1213	727.2	1480.7	1056.9	1041	1177.5	1004.3	1762.8	692.9	905.4	850.3	838.7	1324.1	604
"203818_s_at"	543.7	605	406.8	623.4	496.2	511.4	462.3	481.3	459.6	398.8	435.2	591.9	551.3	432.9	523.7	464.1
"203819_s_at"	32	52.5	63.3	63.5	70.5	58.7	39.3	86.4	64.7	57.8	34.4	7.6	19.6	13.4	41.9	37.4
"203820_s_at"	83.1	89.5	98	82.4	96.9	24.1	130.7	138	108.5	113.3	55.8	28.2	54.8	39.2	49	85.4
"203821_at"	2580.6	3379.3	1257.5	1378.7	297.6	1107.2	367.8	1674.6	546.6	270.5	2409.2	2610.7	4420.5	1375.8	2503.7	2525.5
"203822_s_at"	1168.9	715.9	974.2	691.1	822.3	776.9	687.6	707	615.9	840.9	970.1	893.7	983.7	1027.8	1088.2	837.4
"203823_at"	1361.7	816.5	1181.2	741.3	1607.7	939	866.1	1326.2	1312.8	2485.8	1389.4	445.5	805.2	2330.5	1097	836.5
"203824_at"	83.6	267.3	108.7	185.7	97.9	364.1	84.6	123.4	67	52.1	86.1	307.6	150.1	132.3	184.3	270.3
"203825_at"	707.8	704.8	657.9	862.3	887.4	681.2	615	635.8	779.2	666.9	962.7	1001.2	968.7	964.1	779.3	772.2
"203826_s_at"	278	135.5	275.1	192.6	582.4	258.7	232.7	194.3	86.2	156.9	250	234.1	282.4	184.6	136.4	61.8
"203827_at"	676.8	313.9	515.9	460.5	904.9	517.9	694	595.7	701.1	864.7	694.4	425.3	435.8	709.9	486.9	474.1
"203828_s_at"	522.7	404.6	651.3	640.7	797.8	851.8	484.3	499.9	792.7	463.4	273	81	76.9	454.4	72.1	27.2
"203829_at"	343.6	371.8	367.5	375.4	335.4	325.4	304.7	269.4	415.9	354.3	382.3	302.7	271.9	342.6	346.2	296.1
"203830_at"	29.1	20.2	20.3	15.6	2.8	3.4	26.7	4.8	13	17.3	14.2	12.3	8.9	20.6	21.7	32.6
"203831_at"	1305.6	1438	1717.2	1253.6	1137.4	1043.3	1199.3	1039.1	982.3	1187.5	1273.9	1240.6	1412.5	1410.3	1493.4	1428.6
"203832_at"	390.1	512.6	619	549.7	748.6	945.9	844.3	494.1	715.6	706.9	1152.9	503.1	709.2	586	972.4	819.2
"203833_s_at"	655.6	759.9	604.7	651.4	521	474.7	1038.6	1433	847	695.3	831.3	751.3	597.2	570.9	790.4	812.9
"203834_s_at"	853.4	1424.2	1280.5	1333	1211.4	1256.5	1529.4	1555.7	1537.4	1464.1	1387.4	1536	1639.5	1257.8	1491.3	1643.5
"203835_at"	950.2	552.3	1131.9	964.4	1312.9	1491.8	1565.8	977.5	689.5	1339.1	634.5	813.3	529.2	1061.8	1060.2	280
"203836_s_at"	398.7	420.6	459.7	397.1	296.8	390.8	376.7	524.8	493.2	504.9	299.9	296.1	459.1	144.6	268.2	343.1
"203837_at"	501.3	563.8	438.6	429.8	375.8	335.7	388.6	481.8	523.6	381.1	312	308.6	356.4	284	391.7	385.6
"203838_s_at"	12.5	39	55.6	158.4	155	87.2	27.1	141	30.6	11.5	58.7	20.5	76.2	31.2	22.9	7.2
"203839_s_at"	428	231	279.6	184.7	382.7	359.1	191.5	111.1	244.3	245.5	211.2	182	282.3	283.5	167.2	176.8
"203840_at"	62.8	92.5	89	80.1	42.5	86	89.5	78.9	101	52.3	59.9	59.3	72.9	85.9	52.1	127.6
"203841_x_at"	50.5	131.2	98.3	158.8	152.7	155	81.3	119.4	90.9	15.3	227.4	197.8	186.2	154.7	25.8	20.6
"203842_s_at"	48.6	112.2	37.9	63.5	94.6	112.3	67.6	31.9	199.2	83	142.5	60.8	85.9	149.6	59.4	157.7
"203843_at"	463.2	750.1	723.1	600.9	743.5	813.4	802.2	1188.8	780.6	1097.7	656.7	622.4	635.4	697.2	912.7	764.3
"203844_at"	30.6	37.2	31.9	27.7	26.8	40.5	39.4	100.2	35.8	16	57.1	41.3	43	49	33.1	50.3
"203845_at"	402.6	590.7	359.9	416.4	355.5	353.7	465.3	480.5	337.9	288.4	432.2	480.5	525.4	357.2	442.3	447.3
"203846_at"	976.3	822.9	751.3	665.3	742.4	726.4	682.7	606.8	828.2	687.1	811.5	810.4	839	881.8	929.5	847.9
"203847_s_at"	638.5	740	535	652	581.2	748.8	610.7	653.3	705.5	643	473.1	586.8	528.8	575.6	525.7	612.5
"203848_at"	391.8	306.3	264.3	222.4	276.1	531.3	308.3	286.4	201.1	245.3	340.5	196.8	290.1	506.6	388.1	294.3
"203849_s_at"	7.6	12.7	39.5	49.1	120	56.4	17.5	72	30.6	13	12.2	8.2	11.8	14	11.6	32.5
"203850_s_at"	37.4	39.9	27.3	33.3	43.4	29.4	41.7	23.2	33.9	32.2	58.4	64	62.4	29.1	38.5	22.7
"203851_at"	1534.6	2483.9	2439.7	1401.8	1799	2705.3	2561.8	1870.1	965.7	1487.1	2582.1	5168.4	3494.6	3372	4300.9	2218
"203852_s_at"	131.7	206.6	164.3	174.6	134.9	115.9	195.3	166.2	174.2	153.8	167.1	117.4	194.3	156.4	107.1	226.2
"203853_s_at"	413.5	914.5	689.9	805.2	775.8	622.9	716.2	849.5	679.2	609.2	646.6	780.7	1036.1	604.5	851.9	965.6
"203854_at"	3868.2	3012	2293	3664.5	1995.6	2587.6	541.8	1839.9	2327.2	2001.7	3096.8	2793.6	3728.1	1509.5	3085	2715.3
"203855_at"	413.3	408.8	475.3	348.3	409.1	446.5	549.9	489.1	393	481.2	236.3	339	437	404.4	449	468.2
"203856_at"	241.8	139.3	147.2	160.3	131.9	133.2	167.6	79.9	173.6	159.6	106.6	58.1	129.6	201.4	117.1	160.2
"203857_s_at"	2185.8	1197.4	1564.6	2308.6	1775.1	1707.9	1543.2	1493.2	1509	1829.4	2308.4	1943	1920.7	1995.7	2420.3	1267.5
"203858_s_at"	393.3	777	645.9	638.6	631.8	637.2	632.5	563.7	587.9	654.2	433.2	541.5	658.5	435.4	614.9	702.2
"203859_s_at"	453	820.8	755.3	654.7	519.3	825.7	639.1	488.2	314.9	400	693.8	949.7	752.1	506	553.1	338.5
"203860_at"	167	240.6	211.1	166.9	146	155.6	117.1	205.4	146.1	115.5	160.7	239.2	239.1	215.7	196.5	250
"203861_s_at"	8.7	9.3	11	12.9	13.6	907.6	15.3	14.2	9.9	9	9.3	14.7	11.2	11.8	61.1	8.5
"203862_s_at"	6.3	32.1	8.1	16.9	21.5	148.7	39.9	26.6	35.3	8.6	18.6	14.5	33.2	18.8	63.3	8.3
"203863_at"	9.3	25	59.2	60	59.1	487.9	20.7	100.6	13.8	25	5.6	23.1	15.7	65.6	134.7	53.9
"203864_s_at"	183.3	152	134.8	168.4	235.5	773.5	256	326	176.5	160.6	130.8	199.1	160.5	111.4	253.2	153.2
"203865_s_at"	431.4	307.9	458.3	434.2	275.2	271.9	183.4	169.6	252.5	318.8	267.7	376.5	327.8	483.5	521	322.6
"203866_at"	169.5	152.9	171.9	97.6	134.6	126.7	143.3	54.3	100.6	105.7	128.8	146.9	152.3	99.9	119.2	113.6
"203867_s_at"	92.6	153.6	110	116.9	86.3	107.7	58.9	81.4	36.5	115.4	195.7	125.5	161.1	151.6	138.3	175
"203868_s_at"	5892.4	4570.7	3663.9	4311.3	3007.4	4230.4	1593.6	3869.5	4327.2	3069.7	4487.7	3323.8	5608.5	2266.5	3079.4	3695.7
"203869_at"	188.7	285	193.2	206.3	145.9	204.6	193.9	63.6	141.7	208.3	240.5	283.6	281	283.7	324.5	288.7
"203870_at"	245	254.3	203	196.7	149.9	159.6	135.5	183.2	176.5	189.1	230.2	145.2	168	223.9	251.6	260
"203871_at"	430.4	454.8	376.9	399.2	532.5	576.5	441.4	526.5	556.9	495.9	557.6	468.5	417.5	522.9	463.7	382.5
"203872_at"	63.7	30.7	51.6	26.6	56.1	7809.6	28.9	873.5	120.4	21.9	20.7	33.9	83.1	55.2	3876.2	14.7
"203873_at"	77.6	106.8	105.8	84.7	156.5	82.6	98.1	107.2	122.5	90	101.1	105.9	118.9	89.5	99.5	82.4
"203874_s_at"	906.6	797.7	762.4	664.4	670.6	672.2	650	718.7	523.2	820.4	651.7	831.1	799.1	871.6	808.9	751.5
"203875_at"	673.4	242.3	208.9	158.5	179.6	373.1	142	168.8	133.9	514.5	321.4	316.3	295.4	498.3	433.1	285.9
"203876_s_at"	100.1	19.5	142.3	70.4	212.7	80.4	358.1	33.7	91.8	250.1	158.2	103.5	120.5	417.8	56.3	76.1
"203877_at"	16.6	8.9	10.4	27	32.9	31.7	25.2	30.9	13.1	14.9	23.7	47.3	28.9	29.4	34.1	47.7
"203878_s_at"	346.5	165	248.2	126.1	712.8	148	542	282.4	353.1	595.6	407.5	140.8	170.8	846.5	211.1	139.3
"203879_at"	833.6	732.6	1020.3	738.9	735.9	469.3	937.4	678.6	1070.8	751.9	515.6	384.7	407.4	394.1	382.8	501.9
"203880_at"	909.6	1041.2	812.2	868.5	1020.8	1292.8	781.7	713.1	1295.9	1201.2	1122.9	998.2	1361.4	840.4	858.7	1408.8
"203881_s_at"	240	371.3	214.9	229.7	154.3	351.1	243.5	248.2	142.9	155.6	185.6	350.9	274.4	397.1	361.2	329.1
"203882_at"	2116.5	1380.6	1974.3	1612.8	1745.3	1635.7	1772.7	1677.2	1986.9	1913.9	1418.4	948.2	1058.9	1131.8	1226.2	1228.1
[truncated: 1,893,477 more chars]
