# Supplementary material for: Identification of Disease-Specific Hub Biomarkers and Immune Infiltration in Osteoarthritis and Rheumatoid Arthritis Synovial Tissues by Bioinformatics Analysis
Source: Dis Markers. 2021 May 17;2021:9911184. doi: 10.1155/2021/9911184 (PMC8152926; doi:10.1155/2021/9911184)
Supplement: Supplementary 2 — S2 (Supplementary Material 2): list of 68 DEGs. S3 (Supplementary Material 3): list of different algorithms to identify the candidate hub genes using the “cytoHubba” plugin in Cytoscape (version 3.7.2). S4 (Supplementary Material 4): the expression levels of these hub genes (CXCL3, CXCL9, CXCL10, CXCL13, NPY1R, and POU2AF1) in OA/RA from datasets GSE55235, GSE55457, and GSE55584. [file 9911184.f2.zip › S2.txt]

ID	logFC	AveExpr	t	P.Value	adj.P.Val	B
SLAMF8	2.191626586	8.289857074	14.79437475	1.20E-21	1.57E-17	38.56940922
AIM2	2.155922895	8.088362785	13.10478412	3.13E-19	2.05E-15	33.24694765
ADAMDEC1	3.25741296	7.966792545	12.86594788	7.08E-19	3.09E-15	32.46258439
UBD	3.452824525	8.237198091	12.18750897	7.50E-18	2.46E-14	30.19140841
CXCL9	3.088183088	9.547650292	11.70049569	4.23E-17	7.91E-14	28.52220443
SCRG1	-2.82482231	9.460680743	-11.49251108	8.93E-17	1.46E-13	27.79964238
CXCL13	5.316941282	7.091363151	11.12214045	3.42E-16	4.99E-13	26.49885991
MAB21L2	-2.069481874	7.575253996	-10.38543197	5.21E-15	4.02E-12	23.85995719
IL32	2.615337488	7.092397687	9.48896143	1.55E-13	6.15E-11	20.5645219
LAMP3	2.83860488	6.703530846	9.437686266	1.88E-13	7.26E-11	20.37354217
SGCA	-2.821808605	3.514235245	-9.042907244	8.61E-13	2.56E-10	18.89526535
CXCL10	2.148500159	9.447256382	8.821170116	2.03E-12	5.54E-10	18.05937151
RASGRP1	2.157845485	6.299221026	8.810148104	2.12E-12	5.65E-10	18.01772666
IL21R	2.31518648	6.032757915	8.68433771	3.46E-12	8.54E-10	17.54178054
IGHM	2.894335079	8.550483453	8.649281732	3.96E-12	9.61E-10	17.40897521
ZIC1	-3.074445421	9.444892752	-8.408884758	1.01E-11	1.89E-09	16.49626393
BTC	-2.673798886	4.905108337	-8.392859635	1.08E-11	1.99E-09	16.43530715
TRHDE	-3.347576377	5.386884519	-8.306274093	1.51E-11	2.47E-09	16.10572835
IL7R	2.02812717	8.209126968	8.29489341	1.58E-11	2.52E-09	16.06238214
HLA-DOB	2.505322689	6.885123741	8.032771978	4.41E-11	6.06E-09	15.06252941
PITX1	-2.09214652	5.078394091	-7.999051673	5.03E-11	6.52E-09	14.93372451
C7	-2.571495311	8.488442832	-7.851205318	8.98E-11	9.80E-09	14.36861136
POU2AF1	3.266043523	7.91886767	7.791250838	1.14E-10	1.22E-08	14.13930654
GPC5	-2.430732722	4.66377037	-7.714739375	1.53E-10	1.56E-08	13.8465902
NKG7	2.893208376	6.574270235	7.58313353	2.57E-10	2.44E-08	13.34294701
IGKV1OR2-118	2.537445249	10.35732739	7.553219245	2.89E-10	2.69E-08	13.22845474
NELL1	-2.376922334	5.058142721	-7.54524152	2.99E-10	2.72E-08	13.197921
IGHV3-23	3.227560582	8.321134017	7.355533904	6.29E-10	4.82E-08	12.47191223
GZMH	2.079660197	6.03515973	7.338554311	6.73E-10	5.07E-08	12.40694755
TNFRSF17	3.769074131	5.531225528	7.279918155	8.47E-10	5.87E-08	12.18263798
WIF1	-2.961214636	4.584359681	-7.236441975	1.00E-09	6.72E-08	12.01636391
ITGB7	2.259228968	5.92375953	7.224706307	1.05E-09	7.00E-08	11.97148806
MLIP	4.167211673	9.298232578	7.208190791	1.12E-09	7.38E-08	11.90834015
IGHD	2.683345065	7.660202819	7.127384932	1.54E-09	9.48E-08	11.59947948
RGS1	2.435379919	7.517988098	7.117736475	1.60E-09	9.67E-08	11.56261347
LGALS2	2.27512654	5.987114299	7.065352991	1.97E-09	1.14E-07	11.36251452
MZB1	3.759490925	6.980552071	7.022263484	2.33E-09	1.30E-07	11.19799224
IGKC	2.597364278	9.869925062	7.008085196	2.46E-09	1.37E-07	11.14387339
PLA2G2D	2.873095157	5.612899566	6.845861692	4.65E-09	2.28E-07	10.52531706
BMS1P20	2.290127378	8.247788411	6.798303887	5.60E-09	2.69E-07	10.34424088
SLAMF7	2.174790187	6.070003826	6.784134157	5.92E-09	2.78E-07	10.29031554
RBP4	-2.05785504	8.256193487	-6.63139621	1.07E-08	4.51E-07	9.709883355
IGLL3P	2.342715739	10.22804122	6.577242515	1.33E-08	5.37E-07	9.504497273
NPY1R	-2.055955773	5.265964126	-6.547642253	1.49E-08	5.93E-07	9.392333576
IGHV4-31	2.355565927	7.904920706	6.487153725	1.89E-08	7.12E-07	9.163357982
LRP1B	-2.243610777	4.894241936	-6.444857747	2.22E-08	8.04E-07	9.003444304
IGLL5	2.125574166	8.316308787	6.424098652	2.41E-08	8.55E-07	8.925019325
STMN2	-2.217515032	5.244606072	-6.416605609	2.48E-08	8.74E-07	8.896721856
IGKV1OR2-108	3.721757657	9.958723718	6.415447299	2.49E-08	8.75E-07	8.892347988
PTPRCAP	2.166219655	6.013116527	6.373696285	2.93E-08	1.01E-06	8.734781817
IGLV1-44	2.670621543	9.734582152	6.34358196	3.29E-08	1.11E-06	8.621242065
PCK1	-3.596713727	5.514355499	-6.342598563	3.31E-08	1.11E-06	8.617535966
JCHAIN	2.594944077	9.192049724	6.32779095	3.50E-08	1.16E-06	8.561743393
LOC102725526	2.859832838	7.116730367	6.312120766	3.72E-08	1.22E-06	8.502726379
IGLJ3	2.588784847	9.080250476	6.11206473	8.06E-08	2.43E-06	7.751769295
TRAT1	2.090323962	4.465223194	6.100540865	8.43E-08	2.53E-06	7.708662948
RERGL	-2.256714511	5.092165423	-6.084035184	8.98E-08	2.68E-06	7.646952223
LOC100293211	2.240238519	5.194487578	6.013625753	1.18E-07	3.39E-06	7.384126028
PLIN1	-3.492282902	7.404993751	-5.568978089	6.41E-07	1.39E-05	5.74241224
CXCL3	2.029238842	5.216189114	5.251012933	2.11E-06	3.80E-05	4.591896097
SEMA3E	-2.073391362	6.281288757	-5.136926031	3.22E-06	5.43E-05	4.184842027
CYAT1	2.018085003	11.64171132	4.995153393	5.41E-06	8.34E-05	3.683747542
MMP1	2.23391748	10.39468751	4.858257648	8.91E-06	0.000126269	3.20525481
ADIPOQ	-2.477074876	7.828192023	-4.693037888	1.61E-05	0.000206514	2.635357835
LEP	-2.389539061	4.585503109	-4.661278233	1.81E-05	0.000226837	2.526816362
TAC1	-2.154491644	5.93078598	-4.573601237	2.46E-05	0.000295693	2.228940924
CSN1S1	-2.611004011	8.950889638	-4.412461611	4.34E-05	0.000466545	1.688566992
HLA-DRB4	2.396952992	7.490243482	3.910807658	0.000237594	0.0018865	0.072230203
