# Supplementary material for: Identification of Disease-Specific Hub Biomarkers and Immune Infiltration in Osteoarthritis and Rheumatoid Arthritis Synovial Tissues by Bioinformatics Analysis
Source: Dis Markers. 2021 May 17;2021:9911184. doi: 10.1155/2021/9911184 (PMC8152926; doi:10.1155/2021/9911184)
Supplement: Supplementary 2 — S2 (Supplementary Material 2): list of 68 DEGs. S3 (Supplementary Material 3): list of different algorithms to identify the candidate hub genes using the “cytoHubba” plugin in Cytoscape (version 3.7.2). S4 (Supplementary Material 4): the expression levels of these hub genes (CXCL3, CXCL9, CXCL10, CXCL13, NPY1R, and POU2AF1) in OA/RA from datasets GSE55235, GSE55457, and GSE55584. [file 9911184.f2.zip › S3.txt]

node_name	MCC	DMNC	MNC	Degree	EPC	BottleNeck	EcCentricity	Closeness	Radiality	Betweenness	Stress	ClusteringCoefficient
CXCL10	34	0.36588	7	9	16.992	10	0.2	16.55	6.76667	182.66667	350	0.27778
NPY1R	28	0.38039	6	6	16.587	2	0.2	15.05	6.66667	65	132	0.53333
CXCL9	27	0.56839	4	7	16.102	11	0.2	15.28333	6.73333	208.5	336	0.33333
CXCL3	26	0.45378	5	5	16.4	2	0.2	13.8	6.46667	8.66667	18	0.7
CXCL13	25	0.56839	4	5	16.446	2	0.2	14.45	6.73333	65.5	124	0.6
LEP	18	0.23775	6	10	16.857	18	0.16667	17.2	6.9	322.16667	518	0.2
POU2AF1	13	0.47366	4	5	12.888	16	0.25	14	6.66667	258.83333	422	0.5
MZB1	12	0.47366	4	4	11.487	1	0.2	11.96667	6.06667	10.33333	32	0.83333
IGJ	12	0.47366	4	4	11.47	3	0.2	11.96667	6.06667	10.33333	32	0.83333
TNFRSF17	9	0.46346	3	6	11.976	6	0.2	13.43333	6.3	185	322	0.26667
ADIPOQ	9	0.37893	4	5	14.104	2	0.14286	12.85952	6.1	60	90	0.4
IGLL5	7	0.46346	3	4	11.157	2	0.2	11.2	5.83333	58	106	0.5
PCK1	6	0.46346	3	3	13.518	1	0.14286	11.85952	6.03333	0	0	1
PLIN1	6	0.46346	3	3	12.984	1	0.14286	11.85952	6.03333	0	0	1
IL21R	4	0.30779	2	4	15.442	20	0.2	14.78333	6.93333	268.5	434	0.16667
MMP1	4	0.30898	3	3	14.912	1	0.16667	12.88333	6.36667	4	12	0.66667
IL7R	4	0.30898	3	3	14.666	1	0.16667	13.53333	6.63333	16.5	54	0.66667
SLAMF7	3	0	1	3	10.069	7	0.16667	12.05	6.16667	167.5	282	0
SLAMF8	3	0.30779	2	3	11.976	8	0.2	12.48333	6.43333	132.5	224	0.33333
TAC1	2	0.30779	2	2	13	1	0.16667	12.05	6.26667	0	0	1
RGS1	2	0.30779	2	2	7.955	1	0.16667	9.58333	5.36667	0	0	1
ITGB7	2	0.30779	2	2	7.837	1	0.16667	9.58333	5.36667	0	0	1
NKG7	2	0	1	2	5.778	2	0.14286	9.29286	5.26667	58	94	0
RBP4	2	0.30779	2	2	12.35	1	0.14286	11.35952	6	0	0	1
ADAMDEC1	2	0.30779	2	2	10.74	1	0.16667	11.06667	6.06667	0	0	1
GZMH	1	0	1	1	3.75	1	0.125	7.17976	4.3	0	0	0
UBD	1	0	1	1	9.026	1	0.16667	9.98333	5.76667	0	0	0
IL32	1	0	1	1	8.721	1	0.16667	10.41667	5.8	0	0	0
C7	1	0	1	1	6.246	1	0.16667	8.06667	4.86667	0	0	0
AIM2	1	0	1	1	9.263	1	0.16667	10.41667	5.8	0	0	0
WIF1	1	0	1	1	7.323	1	0.125	8.83452	5.13333	0	0	0
